# Supplementary material for: Mechanical properties and energy evolution characteristics of fissure sandstone under the interaction between water and fissures
Source: PLoS One. 2026 Jun 9;21(6):e0351174. doi: 10.1371/journal.pone.0351174 (PMC13249158; doi:10.1371/journal.pone.0351174)
Supplement: S1 File — (ZIP) [file pone.0351174.s001.zip]

Archive with 4 entries (4 files):
- Minimum data set/1. Summary of Characteristic Stress Data.xlsx
- Minimum data set/2. Energy Evolution Data of the Dry Group.xlsx
- Minimum data set/3. Energy Evolution Data of the Natural Group.xlsx
- Minimum data set/4. Energy Evolution Data of the Saturated Group.xlsx
