# Supplementary material for: Mechanical properties and energy evolution characteristics of fissure sandstone under the interaction between water and fissures
Source: PLoS One. 2026 Jun 9;21(6):e0351174. doi: 10.1371/journal.pone.0351174 (PMC13249158; doi:10.1371/journal.pone.0351174)
Supplement: S1 File — (ZIP) [file pone.0351174.s001.zip › Minimum data set/1. Summary of Characteristic Stress Data.xlsx]

## Sheet: The Dry Group
D-0°-1										D-0°-2										D-30°-1										D-30°-2										D-45°-1
No.	Axial Stress	Axial Strain	Lateral Strain	Volumetric Strain	Lateral Strain Response (LSR)	Lateral Strain Difference				No.	Axial Stress	Axial Strain	Lateral Strain	Volumetric Strain	Modified Lateral Strain Response (MLSR)	Lateral Strain Difference				No.	Axial Stress	Axial Strain	Lateral Strain	Volumetric Strain	Lateral Strain Response (LSR)	Lateral Strain Difference				No.	Axial Stress	Axial Strain	Lateral Strain	Volumetric Strain	Modified Lateral Strain Response (MLSR)	Lateral Strain Difference				No.	Axial Stress	Axial Strain	Lateral Strain	Volumetric Strain	Modified Lateral Strain Response (MLSR)	Lateral Strain Difference
0	0	0	0	0	0	0				0	0	0	0	0						0	0	0	0	0	0	0				0	0	0	0	0	0					0	0	0	0	0
1	0.01528	5e-07	6.3662e-07	-7.7324e-07	-4.34534e-07	-2.02086e-07				1	0	2.65e-05	-1.27324e-06	2.90465e-05						1	0.06112	4.4e-05	6.3662e-07	4.27268e-05	-5.14597e-07	-1.22023e-07				1	0.06112	1.85e-05	-6.3662e-07	1.97732e-05	1.73641e-05					1	0.2139	2.5e-05	-6.3662e-07	2.62732e-05
2	0.03056	1.5e-06	0	1.5e-06	-8.69068e-07	8.69068e-07				2	0.01528	3.3e-05	-1.27324e-06	3.55465e-05						2	0	2.25e-05	0	2.25e-05	0	0				2	0.07639	2.6e-05	-6.3662e-07	2.72732e-05	1.71328e-05					2	0.25974	3.95e-05	-6.3662e-07	4.07732e-05
3	0.06112	4e-06	6.3662e-07	2.72676e-06	-1.73814e-06	1.10152e-06				3	0.09167	4.4e-05	-1.27324e-06	4.65465e-05						3	0	2.15e-05	-6.3662e-07	2.27732e-05	0	6.3662e-07				3	0.10695	3.35e-05	-1.90986e-06	3.73197e-05	1.66697e-05					3	0.16807	4.2e-05	-6.3662e-07	4.32732e-05
4	0.07639	5.5e-06	0	5.5e-06	-2.17238e-06	2.17238e-06				4	0.15279	5.55e-05	-1.27324e-06	5.80465e-05						4	0.15279	3.6e-05	0	3.6e-05	-1.28641e-06	1.28641e-06				4	0.15279	3.9e-05	-1.27324e-06	4.15465e-05	1.59751e-05					4	0	3.95e-05	-1.27324e-06	4.20465e-05
5	0.13751	1e-05	0	1e-05	-3.91052e-06	3.91052e-06				5	0.15279	6.15e-05	-3.1831e-06	6.78662e-05						5	0.32086	4.75e-05	1.27324e-06	4.49535e-05	-2.70146e-06	1.42822e-06				5	0.22918	4.9e-05	-1.27324e-06	5.15465e-05	1.48175e-05					5	0.19863	4.3e-05	-1.27324e-06	4.55465e-05
6	0.18335	1.65e-05	6.3662e-07	1.52268e-05	-5.21412e-06	4.5775e-06				6	0.10695	6.25e-05	-3.1831e-06	6.88662e-05						6	0.55004	6.15e-05	1.90986e-06	5.76803e-05	-4.63103e-06	2.72117e-06				6	0.25974	5.95e-05	-1.27324e-06	6.20465e-05	1.43544e-05					6	0.33614	5.65e-05	-6.3662e-07	5.77732e-05
7	0.24446	2.5e-05	6.3662e-07	2.37268e-05	-6.95197e-06	6.31535e-06				7	0.18335	6.55e-05	-3.1831e-06	7.18662e-05						7	0.73339	7.75e-05	2.54648e-06	7.2407e-05	-6.17474e-06	3.62826e-06				7	0.2903	6.75e-05	-1.27324e-06	7.00465e-05	1.38914e-05					7	0.41253	6.7e-05	-6.3662e-07	6.82732e-05
8	0.30558	3.6e-05	1.27324e-06	3.34535e-05	-8.69011e-06	7.41687e-06				8	0.25974	7.65e-05	-3.1831e-06	8.28662e-05						8	0.88617	9.2e-05	3.1831e-06	8.56338e-05	-7.46106e-06	4.27796e-06				8	0.36669	7.65e-05	-1.90986e-06	8.03197e-05	1.27338e-05					8	0.47365	7.9e-05	-1.27324e-06	8.15465e-05
9	0.35141	4.6e-05	6.3662e-07	4.47268e-05	-9.99342e-06	9.35681e-06				9	0.35141	8.85e-05	-3.81972e-06	9.61394e-05						9	0.99313	0.000102	3.81972e-06	9.43606e-05	-8.36161e-06	4.54189e-06				9	0.41253	8.8e-05	-1.90986e-06	9.18197e-05	1.20392e-05					9	0.51948	8.95e-05	-1.90986e-06	9.33197e-05
10	0.41253	5.85e-05	6.3662e-07	5.72268e-05	-1.17316e-05	1.10949e-05				10	0.41253	0.0001	-4.45634e-06	0.000108913						10	1.0848	0.00011	4.45634e-06	0.000101087	-9.13342e-06	4.67708e-06				10	0.45837	9.8e-05	-1.90986e-06	0.00010182	1.13446e-05					10	0.55004	9.9e-05	-1.27324e-06	0.000101546
11	0.44309	7.1e-05	6.3662e-07	6.97268e-05	-1.26006e-05	1.1964e-05				11	0.45837	0.0001075	-5.72958e-06	0.000118959						11	1.16119	0.0001195	4.45634e-06	0.000110587	-9.77658e-06	5.32024e-06				11	0.5042	0.0001075	-1.90986e-06	0.00011132	1.06501e-05					11	0.5806	0.0001075	-2.54648e-06	0.000112593
12	0.5042	8.35e-05	6.3662e-07	8.22268e-05	-1.43385e-05	1.37019e-05				12	0.5042	0.0001165	-5.72958e-06	0.000127959						12	1.26815	0.0001275	5.09296e-06	0.000117314	-1.06771e-05	5.58416e-06				12	0.55004	0.0001155	-1.90986e-06	0.00011932	9.95548e-06					12	0.64171	0.000117	-1.90986e-06	0.00012082
13	0.55004	9.55e-05	6.3662e-07	9.42268e-05	-1.56421e-05	1.50055e-05				13	0.53476	0.0001255	-6.3662e-06	0.000138232						13	1.3751	0.000136	5.09296e-06	0.000125814	-1.15776e-05	6.48462e-06				13	0.59588	0.0001255	-2.54648e-06	0.000130593	9.26086e-06					13	0.71811	0.000126	-1.90986e-06	0.00012982
14	0.61115	0.0001075	6.3662e-07	0.000106227	-1.73799e-05	1.67433e-05				14	0.59588	0.000137	-7.00282e-06	0.000151006						14	1.51261	0.0001455	6.3662e-06	0.000132768	-1.27353e-05	6.36914e-06				14	0.65699	0.0001355	-1.90986e-06	0.00013932	8.33485e-06					14	0.76394	0.0001375	-1.90986e-06	0.00014132
15	0.65699	0.00012	1.27324e-06	0.000117454	-1.86835e-05	1.74103e-05				15	0.67227	0.000148	-7.00282e-06	0.000162006						15	1.61956	0.000156	7.00282e-06	0.000141994	-1.36358e-05	6.63298e-06				15	0.71811	0.0001435	-1.90986e-06	0.00014732	7.40869e-06					15	0.84034	0.000149	-2.54648e-06	0.000154093
16	0.68755	0.000131	1.27324e-06	0.000128454	-1.95526e-05	1.82794e-05				16	0.71811	0.0001575	-8.27606e-06	0.000174052						16	1.74179	0.0001655	7.00282e-06	0.000151494	-1.46649e-05	7.66209e-06				16	0.7945	0.0001555	-2.54648e-06	0.000160593	6.25115e-06					16	0.88617	0.00016	-1.90986e-06	0.00016382
17	0.77922	0.0001425	1.90986e-06	0.00013868	-2.21595e-05	2.02497e-05				17	0.76394	0.000168	-7.63944e-06	0.000183279						17	1.86402	0.0001745	8.27606e-06	0.000157948	-1.5694e-05	7.41796e-06				17	0.82506	0.000167	-2.54648e-06	0.000172093	5.78807e-06					17	0.91673	0.000169	-2.54648e-06	0.000174093
18	0.82506	0.000154	6.3662e-07	0.000152727	-2.34631e-05	2.28265e-05				18	0.82506	0.0001785	-8.27606e-06	0.000195052						18	2.00153	0.0001855	8.91268e-06	0.000167675	-1.68518e-05	7.9391e-06				18	0.85562	0.0001755	-1.27324e-06	0.000178046	5.32499e-06					18	0.97785	0.0001795	-2.54648e-06	0.000184593
19	0.8709	0.000166	1.27324e-06	0.000163454	-2.47667e-05	2.34935e-05				19	0.8709	0.000187	-8.27606e-06	0.000203552						19	2.13904	0.000195	8.91268e-06	0.000177175	-1.80095e-05	9.09686e-06				19	0.91673	0.000185	-1.90986e-06	0.00018882	4.39898e-06					19	1.02368	0.0001905	-2.54648e-06	0.000195593
20	0.93201	0.0001785	1.27324e-06	0.000175954	-2.65046e-05	2.52313e-05				20	0.93201	0.0001955	-9.5493e-06	0.000214599						20	2.26127	0.000206	9.5493e-06	0.000186901	-1.90386e-05	9.48935e-06				20	0.99313	0.000195	-2.54648e-06	0.000200093	3.24128e-06					20	1.06952	0.000201	-2.54648e-06	0.000206093
21	0.96257	0.000189	6.3662e-07	0.000187727	-2.73736e-05	2.6737e-05				21	0.99313	0.000207	-9.5493e-06	0.000226099						21	2.39878	0.0002165	9.5493e-06	0.000197401	-2.01964e-05	1.06471e-05				21	1.03896	0.0002035	-2.54648e-06	0.000208593	2.54682e-06	-3.35571e-10				21	1.13064	0.000211	-2.54648e-06	0.000216093
22	1.03896	0.0002	1.27324e-06	0.000197454	-2.9546e-05	2.82728e-05				22	1.03896	0.000215	-1.01859e-05	0.000235372						22	2.53629	0.000227	1.08225e-05	0.000205355	-2.13542e-05	1.05317e-05				22	1.0848	0.000215	-1.27324e-06	0.000217546	1.8522e-06	-5.78956e-07				22	1.17647	0.0002205	-3.1831e-06	0.000226866
23	1.06952	0.00021	1.27324e-06	0.000207454	-3.04151e-05	2.91419e-05				23	1.10008	0.0002255	-1.08225e-05	0.000247145						23	2.65852	0.0002375	1.14592e-05	0.000214582	-2.23833e-05	1.09241e-05				23	1.14592	0.0002255	-1.90986e-06	0.00022932	9.26038e-07	9.83822e-07				23	1.20703	0.0002325	-2.54648e-06	0.000237593
24	1.14592	0.000223	1.27324e-06	0.000220454	-3.25878e-05	3.13145e-05				24	1.16119	0.000236	-1.08225e-05	0.000257645						24	2.79603	0.000248	1.14592e-05	0.000225082	-2.3541e-05	1.20818e-05				24	1.20703	0.0002365	-1.27324e-06	0.000239046	3.03062e-11	1.27321e-06				24	1.25287	0.000241	-3.1831e-06	0.000247366
25	1.17647	0.0002345	2.54648e-06	0.000229407	-3.34565e-05	3.09101e-05				25	1.20703	0.0002475	-1.14592e-05	0.000270418						25	2.94882	0.0002585	1.27324e-05	0.000233035	-2.48274e-05	1.2095e-05				25	1.26815	0.0002485	-1.27324e-06	0.000251046	-9.26129e-07	2.19937e-06				25	1.28343	0.00025	-2.54648e-06	0.000255093
26	1.22231	0.0002445	2.54648e-06	0.000239407	-3.47601e-05	3.22137e-05				26	1.26815	0.0002575	-1.14592e-05	0.000280418						26	3.07105	0.0002685	1.27324e-05	0.000243035	-2.58565e-05	1.31241e-05				26	1.32926	0.0002575	-6.3662e-07	0.000258773	-1.85214e-06	2.48876e-06				26	1.34454	0.0002595	-2.54648e-06	0.000264593
27	1.28343	0.0002555	2.54648e-06	0.000250407	-3.64983e-05	3.39518e-05				27	1.32926	0.000267	-1.3369e-05	0.000293738						27	3.22384	0.000279	1.40056e-05	0.000250989	-2.7143e-05	1.31374e-05				27	1.40566	0.0002675	-6.3662e-07	0.000268773	-3.00983e-06	3.64645e-06				27	1.40566	0.000268	-3.1831e-06	0.000274366
28	1.34454	0.0002675	2.54648e-06	0.000262407	-3.82361e-05	3.56897e-05				28	1.3751	0.000275	-1.3369e-05	0.000301738						28	3.34607	0.0002895	1.40056e-05	0.000261489	-2.81721e-05	1.41665e-05				28	1.43621	0.0002785	-6.3662e-07	0.000279773	-3.47276e-06	4.10938e-06				28	1.46677	0.0002785	-3.1831e-06	0.000284866	3.1831e-06	-1.06041e-12
29	1.39038	0.000277	2.54648e-06	0.000271907	-3.95397e-05	3.69933e-05				29	1.40566	0.0002865	-1.3369e-05	0.000313238						29	3.4683	0.0002985	1.40056e-05	0.000270489	-2.92012e-05	1.51956e-05				29	1.49733	0.0002885	-6.3662e-07	0.000289773	-4.39892e-06	5.03554e-06				29	1.49733	0.000288	-2.54648e-06	0.000293093	2.81648e-06	-2.69998e-07
30	1.43621	0.0002875	3.1831e-06	0.000281134	-4.08431e-05	3.766e-05				30	1.46677	0.0002965	-1.40056e-05	0.000324511						30	3.60581	0.0003085	1.40056e-05	0.000280489	-3.03589e-05	1.63533e-05				30	1.54317	0.0002975	-6.3662e-07	0.000298773	-5.09354e-06	5.73016e-06				30	1.55845	0.0003	-1.90986e-06	0.00030382	2.08323e-06	-1.73373e-07
31	1.49733	0.0002975	3.1831e-06	0.000291134	-4.25812e-05	3.93981e-05				31	1.52789	0.0003055	-1.46423e-05	0.000334785						31	3.74332	0.000318	1.46423e-05	0.000288715	-3.15167e-05	1.68744e-05				31	1.60428	0.000308	-1.90986e-06	0.00031182	-6.01955e-06	7.92941e-06				31	1.61956	0.0003095	-2.54648e-06	0.000314593	1.35011e-06	1.19637e-06
32	1.54317	0.000308	3.81972e-06	0.000300361	-4.38848e-05	4.00651e-05				32	1.57372	0.0003155	-1.46423e-05	0.000344785						32	3.89611	0.000328	1.52789e-05	0.000297442	-3.28031e-05	1.75242e-05				32	1.65012	0.000317	-1.27324e-06	0.000319546	-6.71417e-06	7.98741e-06				32	1.6654	0.00032	-2.54648e-06	0.000325093	8.00173e-07	1.74631e-06
33	1.60428	0.000319	3.1831e-06	0.000312634	-4.56226e-05	4.24395e-05				33	1.63484	0.0003255	-1.46423e-05	0.000354785						33	4.0489	0.0003395	1.52789e-05	0.000308942	-3.40895e-05	1.88106e-05				33	1.71123	0.000327	-6.3662e-07	0.000328273	-7.64017e-06	8.27679e-06				33	1.71123	0.0003295	-2.54648e-06	0.000334593	2.50359e-07	2.29612e-06
34	1.63484	0.000329	3.81972e-06	0.000321361	-4.64917e-05	4.2672e-05				34	1.69596	0.0003345	-1.52789e-05	0.000365058						34	4.17113	0.000348	1.52789e-05	0.000317442	-3.51186e-05	1.98397e-05				34	1.77235	0.0003365	-1.27324e-06	0.000339046	-8.56633e-06	9.83957e-06				34	1.77235	0.0003395	-1.90986e-06	0.00034332	-4.82887e-07	2.39275e-06
35	1.69596	0.0003375	3.81972e-06	0.000329861	-4.82298e-05	4.44101e-05				35	1.77235	0.0003445	-1.59155e-05	0.000376331						35	4.32392	0.0003575	1.59155e-05	0.000325669	-3.6405e-05	2.04895e-05				35	1.81819	0.000347	-6.3662e-07	0.000348273	-9.26095e-06	9.89757e-06				35	1.83346	0.0003505	-1.90986e-06	0.00035432	-1.21601e-06	3.12587e-06
36	1.75707	0.0003485	4.45634e-06	0.000339587	-4.99677e-05	4.55114e-05				36	1.80291	0.000354	-1.59155e-05	0.000385831						36	4.46143	0.000367	1.65521e-05	0.000333896	-3.75628e-05	2.10107e-05				36	1.89458	0.000358	-6.3662e-07	0.000359273	-1.04185e-05	1.10551e-05				36	1.89458	0.000361	-1.90986e-06	0.00036482	-1.94926e-06	3.85912e-06
37	1.78763	0.0003585	3.81972e-06	0.000350861	-5.08368e-05	4.7017e-05				37	1.8793	0.000364	-1.59155e-05	0.000395831						37	4.61422	0.0003775	1.65521e-05	0.000344396	-3.88492e-05	2.22971e-05				37	1.94042	0.000367	-1.27324e-06	0.000369546	-1.11131e-05	1.23864e-05				37	1.92514	0.000372	-1.90986e-06	0.00037582	-2.31588e-06	4.22574e-06
38	1.84874	0.000369	5.09296e-06	0.000358814	-5.25746e-05	4.74817e-05				38	1.90986	0.0003735	-1.59155e-05	0.000405331						38	4.75173	0.0003875	1.65521e-05	0.000354396	-4.00069e-05	2.34548e-05				38	2.00153	0.0003765	-1.27324e-06	0.000379046	-1.20391e-05	1.33124e-05				38	2.00153	0.0003825	-6.3662e-07	0.000383773	-3.23232e-06	3.86894e-06
39	1.89458	0.000378	5.72958e-06	0.000366541	-5.38782e-05	4.81486e-05				39	1.9557	0.0003825	-1.65521e-05	0.000415604						39	4.9198	0.0003975	1.65521e-05	0.000364396	-4.1422e-05	2.48699e-05				39	2.06265	0.0003855	-6.3662e-07	0.000386773	-1.29653e-05	1.36019e-05				39	2.04737	0.000392	-1.27324e-06	0.000394546	-3.78225e-06	5.05549e-06
40	1.94042	0.000388	5.72958e-06	0.000376541	-5.51818e-05	4.94522e-05				40	2.03209	0.0003925	-1.71887e-05	0.000426877						40	5.05731	0.0004075	1.71887e-05	0.000373123	-4.25798e-05	2.53911e-05				40	2.10848	0.000398	-6.3662e-07	0.000399273	-1.36598e-05	1.42964e-05				40	2.10848	0.000401	-1.27324e-06	0.000403546	-4.51538e-06	5.78862e-06
41	2.00153	0.0003975	8.27606e-06	0.000380948	-5.69197e-05	4.86436e-05				41	2.09321	0.0004015	-1.71887e-05	0.000435877						41	5.19482	0.0004165	1.71887e-05	0.000382123	-4.37375e-05	2.65488e-05				41	2.1696	0.0004075	-6.3662e-07	0.000408773	-1.45859e-05	1.52225e-05				41	2.13904	0.0004115	-6.3662e-07	0.000412773	-4.882e-06	5.51862e-06
42	2.04737	0.000407	1.01859e-05	0.000386628	-5.82233e-05	4.80374e-05				42	2.13904	0.0004115	-1.71887e-05	0.000445877						42	5.33233	0.000425	1.78254e-05	0.000389349	-4.48953e-05	2.70699e-05				42	2.23072	0.000417	0	0.000417	-1.55121e-05	1.55121e-05				42	2.20016	0.0004225	0	0.0004225	-5.61524e-06	5.61524e-06
43	2.09321	0.0004165	1.14592e-05	0.000393582	-5.95269e-05	4.80677e-05				43	2.20016	0.000422	-1.78254e-05	0.000457651						43	5.50039	0.000435	1.78254e-05	0.000399349	-4.63103e-05	2.84849e-05				43	2.29183	0.0004265	-1.27324e-06	0.000429046	-1.64381e-05	1.77113e-05				43	2.26127	0.000432	0	0.000432	-6.34837e-06	6.34837e-06
44	2.15432	0.000426	1.27324e-05	0.000400535	-6.12647e-05	4.85323e-05				44	2.26127	0.0004315	-1.8462e-05	0.000468424						44	5.66846	0.0004455	1.78254e-05	0.000409849	-4.77253e-05	2.98999e-05				44	2.33767	0.0004365	-6.3662e-07	0.000437773	-1.71327e-05	1.77693e-05				44	2.32239	0.0004445	0	0.0004445	-7.08161e-06	7.08161e-06
45	2.21544	0.0004355	1.52789e-05	0.000404942	-6.30029e-05	4.7724e-05				45	2.30711	0.0004425	-1.8462e-05	0.000479424						45	5.80597	0.0004555	1.8462e-05	0.000418576	-4.88831e-05	3.04211e-05				45	2.3835	0.0004465	-6.3662e-07	0.000447773	-1.78272e-05	1.84638e-05				45	2.39878	0.0004545	0	0.0004545	-7.99805e-06	7.99805e-06
46	2.24599	0.0004445	1.71887e-05	0.000410123	-6.38716e-05	4.66829e-05				46	2.35295	0.000452	-1.8462e-05	0.000488924						46	5.97404	0.0004665	1.78254e-05	0.000430849	-5.02981e-05	3.24727e-05				46	2.4599	0.000456	-6.3662e-07	0.000457273	-1.89849e-05	1.96215e-05				46	2.44462	0.0004665	6.3662e-07	0.000465227	-8.54799e-06	7.91137e-06
47	2.30711	0.0004545	1.90986e-05	0.000416303	-6.56098e-05	4.65112e-05				47	2.41406	0.0004605	-1.90986e-05	0.000498697						47	6.12683	0.0004755	1.8462e-05	0.000438576	-5.15845e-05	3.31225e-05				47	2.52101	0.0004655	0	0.0004655	-1.99109e-05	1.99109e-05				47	2.49046	0.000477	1.27324e-06	0.000474454	-9.09792e-06	7.82468e-06
48	2.36823	0.0004645	2.10085e-05	0.000422483	-6.73479e-05	4.63395e-05				48	2.47518	0.0004705	-1.97352e-05	0.00050997						48	6.27962	0.000486	1.8462e-05	0.000449076	-5.28709e-05	3.44089e-05				48	2.58213	0.000476	0	0.000476	-2.0837e-05	2.0837e-05				48	2.53629	0.0004875	1.27324e-06	0.000484954	-9.64773e-06	8.37449e-06
49	2.42934	0.0004735	2.29183e-05	0.000427663	-6.90858e-05	4.61674e-05				49	2.52101	0.00048	-1.90986e-05	0.000518197						49	6.44769	0.000496	1.78254e-05	0.000460349	-5.4286e-05	3.64606e-05				49	2.64325	0.0004865	0	0.0004865	-2.17632e-05	2.17632e-05				49	2.59741	0.0004995	1.90986e-06	0.00049568	-1.0381e-05	8.47112e-06
50	2.47518	0.000484	2.48282e-05	0.000434344	-7.03894e-05	4.55612e-05				50	2.58213	0.00049	-2.03718e-05	0.000530744						50	6.63103	0.000507	1.78254e-05	0.000471349	-5.58296e-05	3.80042e-05				50	2.68908	0.000496	0	0.000496	-2.24577e-05	2.24577e-05				50	2.65852	0.00051	2.54648e-06	0.000504907	-1.11141e-05	8.56762e-06
51	2.52101	0.0004925	2.6738e-05	0.000439024	-7.16927e-05	4.49546e-05				51	2.64325	0.0004985	-1.97352e-05	0.00053797						51	6.76854	0.000518	1.8462e-05	0.000481076	-5.69874e-05	3.85254e-05				51	2.7502	0.0005045	0	0.0005045	-2.33838e-05	2.33838e-05				51	2.71964	0.0005195	2.54648e-06	0.000514407	-1.18473e-05	9.30087e-06
52	2.59741	0.0005035	2.80113e-05	0.000447477	-7.38653e-05	4.58541e-05				52	2.70436	0.0005095	-2.03718e-05	0.000550244						52	6.92133	0.0005265	1.78254e-05	0.000490849	-5.82738e-05	4.04484e-05				52	2.82659	0.000515	1.27324e-06	0.000512454	-2.45414e-05	2.32681e-05				52	2.79603	0.0005315	3.1831e-06	0.000525134	-1.27638e-05	9.58069e-06
53	2.65852	0.000512	2.99211e-05	0.000452158	-7.56032e-05	4.56821e-05				53	2.76548	0.0005175	-1.97352e-05	0.00055697						53	7.0894	0.0005375	1.78254e-05	0.000501849	-5.96888e-05	4.18634e-05				53	2.88771	0.000524	6.3662e-07	0.000522727	-2.54675e-05	2.48309e-05				53	2.85715	0.0005435	2.54648e-06	0.000538407	-1.3497e-05	1.09506e-05
54	2.68908	0.000522	3.1831e-05	0.000458338	-7.64723e-05	4.46413e-05				54	2.81131	0.0005295	-1.97352e-05	0.00056897						54	7.25747	0.0005465	1.8462e-05	0.000509576	-6.11039e-05	4.26419e-05				54	2.94882	0.000535	6.3662e-07	0.000533727	-2.63935e-05	2.57569e-05				54	2.90299	0.0005555	3.81972e-06	0.000547861	-1.4047e-05	1.02272e-05
55	2.7502	0.000531	3.31042e-05	0.000464792	-7.82104e-05	4.51062e-05				55	2.88771	0.0005395	-1.97352e-05	0.00057897						55	7.42553	0.000557	1.78254e-05	0.000521349	-6.25189e-05	4.46935e-05				55	3.00994	0.000545	1.27324e-06	0.000542454	-2.73197e-05	2.60464e-05				55	2.97938	0.000567	3.81972e-06	0.000559361	-1.49634e-05	1.11437e-05
56	2.81131	0.000541	3.50141e-05	0.000470972	-7.99483e-05	4.49342e-05				56	2.93354	0.00055	-1.97352e-05	0.00058947						56	7.57832	0.0005665	1.78254e-05	0.000530849	-6.38053e-05	4.59799e-05				56	3.07105	0.0005535	1.90986e-06	0.00054968	-2.82457e-05	2.63358e-05				56	3.0405	0.000579	5.09296e-06	0.000568814	-1.56966e-05	1.06037e-05
57	2.87243	0.000551	3.62873e-05	0.000478425	-8.16864e-05	4.53991e-05				57	2.99466	0.0005595	-1.90986e-05	0.000597697						57	7.73111	0.000576	1.8462e-05	0.000539076	-6.50917e-05	4.66297e-05				57	3.13217	0.0005645	1.90986e-06	0.00056068	-2.91719e-05	2.7262e-05				57	3.10161	0.0005895	5.09296e-06	0.000579314	-1.64298e-05	1.13368e-05
58	2.91827	0.000561	3.81972e-05	0.000484606	-8.299e-05	4.47928e-05				58	3.0405	0.00057	-1.97352e-05	0.00060947						58	7.8839	0.0005855	1.8462e-05	0.000548576	-6.63781e-05	4.79161e-05				58	3.19328	0.000575	1.90986e-06	0.00057118	-3.00979e-05	2.8188e-05				58	3.13217	0.000599	5.72958e-06	0.000587541	-1.67964e-05	1.10668e-05
59	2.97938	0.00057	3.94704e-05	0.000491059	-8.47278e-05	4.52574e-05				59	3.11689	0.000579	-1.97352e-05	0.00061847						59	8.06725	0.000597	1.8462e-05	0.000560076	-6.79218e-05	4.94598e-05				59	3.26968	0.000585	2.54648e-06	0.000579907	-3.12556e-05	2.87091e-05				59	3.19328	0.000608	5.72958e-06	0.000596541	-1.75295e-05	1.17999e-05
60	3.0405	0.0005805	4.07437e-05	0.000499013	-8.6466e-05	4.57223e-05				60	3.16273	0.000588	-1.90986e-05	0.000626197						60	8.22003	0.0006055	1.8462e-05	0.000568576	-6.92081e-05	5.07461e-05				60	3.33079	0.0005965	1.90986e-06	0.00059268	-3.21816e-05	3.02717e-05				60	3.20856	0.000616	5.72958e-06	0.000604541	-1.77128e-05	1.19833e-05
61	3.08633	0.0005885	4.26535e-05	0.000503193	-8.77693e-05	4.51158e-05				61	3.23912	0.0005985	-2.03718e-05	0.000639244						61	8.40338	0.000617	1.78254e-05	0.000581349	-7.07518e-05	5.29264e-05				61	3.39191	0.0006055	1.90986e-06	0.00060168	-3.31077e-05	3.11979e-05				61	3.28496	0.000625	6.3662e-06	0.000612268	-1.86294e-05	1.22632e-05
62	3.16273	0.0005985	4.32901e-05	0.00051192	-8.9942e-05	4.66518e-05				62	3.26968	0.0006085	-2.03718e-05	0.000649244						62	8.57145	0.0006255	1.78254e-05	0.000589849	-7.21669e-05	5.43415e-05				62	3.43775	0.0006155	2.54648e-06	0.000610407	-3.38023e-05	3.12559e-05				62	3.34607	0.0006335	7.00282e-06	0.000619494	-1.93625e-05	1.23597e-05
63	3.19328	0.000608	4.52e-05	0.0005176	-9.08107e-05	4.56107e-05				63	3.33079	0.0006185	-2.10085e-05	0.000660517						63	8.72424	0.000635	1.78254e-05	0.000599349	-7.34533e-05	5.56279e-05				63	3.51414	0.0006245	1.90986e-06	0.00062068	-3.49599e-05	3.305e-05				63	3.39191	0.000642	7.63944e-06	0.000626721	-1.99124e-05	1.2273e-05
64	3.26968	0.0006175	4.64732e-05	0.000524554	-9.29834e-05	4.65102e-05				64	3.39191	0.000627	-2.03718e-05	0.000667744						64	8.90758	0.0006455	1.8462e-05	0.000608576	-7.49969e-05	5.65349e-05				64	3.57526	0.000635	2.54648e-06	0.000629907	-3.5886e-05	3.33396e-05				64	3.43775	0.0006515	7.63944e-06	0.000636221	-2.04624e-05	1.28229e-05
65	3.33079	0.000628	4.71099e-05	0.00053378	-9.47213e-05	4.76114e-05				65	3.4683	0.0006375	-2.10085e-05	0.000679517						65	9.07565	0.000656	1.8462e-05	0.000619076	-7.6412e-05	5.795e-05				65	3.63637	0.000646	3.1831e-06	0.000639634	-3.68121e-05	3.3629e-05				65	3.51414	0.000661	8.27606e-06	0.000644448	-2.13788e-05	1.31028e-05
66	3.37663	0.000637	4.90197e-05	0.000538961	-9.60249e-05	4.70051e-05				66	3.52942	0.0006475	-2.16451e-05	0.00069079						66	9.22844	0.0006655	1.8462e-05	0.000628576	-7.76984e-05	5.92364e-05				66	3.69749	0.000655	2.54648e-06	0.000649907	-3.77382e-05	3.51917e-05				66	3.55998	0.000671	8.91268e-06	0.000653175	-2.19288e-05	1.30161e-05
67	3.42247	0.000645	4.96563e-05	0.000545687	-9.73285e-05	4.76721e-05				67	3.55998	0.000658	-2.10085e-05	0.000700017						67	9.42707	0.0006765	1.8462e-05	0.000639576	-7.93707e-05	6.09087e-05				67	3.7586	0.000664	3.1831e-06	0.000657634	-3.86642e-05	3.54811e-05				67	3.60581	0.0006805	9.5493e-06	0.000661401	-2.24786e-05	1.29293e-05
68	3.48358	0.000656	5.15662e-05	0.000552868	-9.90663e-05	4.75001e-05				68	3.63637	0.000668	-2.16451e-05	0.00071129						68	9.59513	0.000686	1.78254e-05	0.000650349	-8.07857e-05	6.29603e-05				68	3.81972	0.0006745	3.1831e-06	0.000668134	-3.95904e-05	3.64073e-05				68	3.66693	0.00069	9.5493e-06	0.000670901	-2.32118e-05	1.36625e-05
69	3.5447	0.0006645	5.22028e-05	0.000560094	-0.000100804	4.86016e-05				69	3.69749	0.000677	-2.22817e-05	0.000721563						69	9.77848	0.000697	1.78254e-05	0.000661349	-8.23294e-05	6.4504e-05				69	3.91139	0.0006855	3.1831e-06	0.000679134	-4.09795e-05	3.77964e-05				69	3.72805	0.000699	1.01859e-05	0.000678628	-2.39451e-05	1.37591e-05
70	3.60581	0.000674	5.34761e-05	0.000567048	-0.000102542	4.90662e-05				70	3.74332	0.0006865	-2.16451e-05	0.00072979						70	9.94655	0.0007075	1.78254e-05	0.000671849	-8.37445e-05	6.59191e-05				70	3.94195	0.0006955	3.81972e-06	0.000687861	-4.14425e-05	3.76228e-05				70	3.78916	0.000707	1.01859e-05	0.000686628	-2.46782e-05	1.44923e-05
71	3.65165	0.0006835	5.47493e-05	0.000574001	-0.000103846	4.90966e-05				71	3.81972	0.0006975	-2.16451e-05	0.00074079						71	10.1146	0.0007175	1.65521e-05	0.000684396	-8.51595e-05	6.86074e-05				71	4.01834	0.0007045	2.54648e-06	0.000699407	-4.26001e-05	4.00536e-05				71	3.85028	0.000717	1.08225e-05	0.000695355	-2.54114e-05	1.45889e-05
72	3.71277	0.0006925	5.60225e-05	0.000580455	-0.000105584	4.95615e-05				72	3.88083	0.0007075	-2.22817e-05	0.000752063						72	10.2521	0.000726	1.59155e-05	0.000694169	-8.63172e-05	7.04017e-05				72	4.09474	0.000714	3.1831e-06	0.000707634	-4.37578e-05	4.05747e-05				72	3.89611	0.000727	1.14592e-05	0.000704082	-2.59612e-05	1.45021e-05
73	3.77388	0.000702	5.66592e-05	0.000588682	-0.000107322	5.06627e-05				73	3.95723	0.0007175	-2.29183e-05	0.000763337						73	10.4202	0.0007365	1.52789e-05	0.000705942	-8.77323e-05	7.24534e-05				73	4.15585	0.0007245	3.81972e-06	0.000716861	-4.46838e-05	4.08641e-05				73	3.97251	0.0007375	1.20958e-05	0.000713308	-2.68778e-05	1.4782e-05
74	3.835	0.000711	5.79324e-05	0.000595135	-0.00010906	5.11276e-05				74	4.01834	0.0007295	-2.29183e-05	0.000775337						74	10.573	0.000745	1.46423e-05	0.000715715	-8.90187e-05	7.43764e-05				74	4.23225	0.0007345	3.81972e-06	0.000726861	-4.58415e-05	4.20218e-05				74	4.01834	0.000747	1.20958e-05	0.000722808	-2.74276e-05	1.53318e-05
75	3.88083	0.0007205	5.92056e-05	0.000602089	-0.000110363	5.11577e-05				75	4.07946	0.000738	-2.22817e-05	0.000782563						75	10.7258	0.0007545	1.40056e-05	0.000726489	-9.03051e-05	7.62995e-05				75	4.30864	0.000744	3.81972e-06	0.000736361	-4.6999e-05	4.31793e-05				75	4.09474	0.000757	1.27324e-05	0.000731535	-2.83442e-05	1.56118e-05
76	3.94195	0.0007305	6.04789e-05	0.000609542	-0.000112101	5.16226e-05				76	4.14058	0.000749	-2.35549e-05	0.00079611						76	10.8938	0.0007635	1.40056e-05	0.000735489	-9.17201e-05	7.77145e-05				76	4.36976	0.000754	3.81972e-06	0.000746361	-4.79252e-05	4.41055e-05				76	4.14058	0.0007665	1.3369e-05	0.000739762	-2.88941e-05	1.55251e-05
77	4.00307	0.0007395	6.11155e-05	0.000617269	-0.00011384	5.27241e-05				77	4.20169	0.000758	-2.29183e-05	0.000803837						77	11.0466	0.0007745	1.40056e-05	0.000746489	-9.30065e-05	7.90009e-05				77	4.44615	0.000764	3.81972e-06	0.000756361	-4.90828e-05	4.5263e-05				77	4.20169	0.0007775	1.3369e-05	0.000750762	-2.96272e-05	1.62582e-05
78	4.0489	0.0007475	6.17521e-05	0.000623996	-0.000115143	5.33908e-05				78	4.26281	0.0007685	-2.22817e-05	0.000813063						78	11.2147	0.0007835	1.46423e-05	0.000754215	-9.44215e-05	7.97792e-05				78	4.50727	0.0007735	4.45634e-06	0.000764587	-5.00089e-05	4.55526e-05				78	4.27808	0.0007885	1.46423e-05	0.000759215	-3.05437e-05	1.59014e-05
79	4.1253	0.0007565	6.30254e-05	0.000630449	-0.000117316	5.42902e-05				79	4.30864	0.000778	-2.22817e-05	0.000822563						79	11.398	0.000795	1.52789e-05	0.000764442	-9.59652e-05	8.06863e-05				79	4.5531	0.0007835	4.45634e-06	0.000774587	-5.07034e-05	4.6247e-05				79	4.35448	0.000799	1.52789e-05	0.000768442	-3.14602e-05	1.61813e-05
80	4.18641	0.000766	6.42986e-05	0.000637403	-0.000119053	5.47549e-05				80	4.38504	0.0007885	-2.29183e-05	0.000834337						80	11.5661	0.0008045	1.52789e-05	0.000773942	-9.73803e-05	8.21014e-05				80	4.6295	0.000793	5.09296e-06	0.000782814	-5.18611e-05	4.67681e-05				80	4.41559	0.000809	1.59155e-05	0.000777169	-3.21933e-05	1.62779e-05
81	4.21697	0.000775	6.55718e-05	0.000643856	-0.000119923	5.43507e-05				81	4.49199	0.000799	-2.22817e-05	0.000843563						81	11.7494	0.000816	1.52789e-05	0.000785442	-9.89239e-05	8.3645e-05				81	4.70589	0.000804	5.09296e-06	0.000793814	-5.30186e-05	4.79257e-05				81	4.46143	0.0008195	1.71887e-05	0.000785123	-3.27433e-05	1.55545e-05
82	4.29336	0.0007845	6.62085e-05	0.000652083	-0.000122095	5.58864e-05				82	4.5531	0.0008105	-2.29183e-05	0.000856337						82	11.9175	0.0008245	1.59155e-05	0.000792669	-0.000100339	8.44235e-05				82	4.78229	0.0008135	5.09296e-06	0.000803314	-5.41763e-05	4.90834e-05				82	4.50727	0.000829	1.65521e-05	0.000795896	-3.32932e-05	1.67411e-05
83	4.36976	0.0007945	6.68451e-05	0.00066081	-0.000124268	5.74225e-05				83	4.6295	0.0008215	-2.29183e-05	0.000867337						83	12.0856	0.000834	1.65521e-05	0.000800896	-0.000101754	8.52019e-05				83	4.85868	0.000823	5.72958e-06	0.000811541	-5.53339e-05	4.96043e-05				83	4.56838	0.0008395	1.8462e-05	0.000802576	-3.40263e-05	1.55644e-05
84	4.43087	0.000802	6.81183e-05	0.000665763	-0.000126005	5.78871e-05				84	4.69061	0.0008345	-2.35549e-05	0.00088161						84	12.2384	0.0008445	1.65521e-05	0.000811396	-0.00010304	8.64883e-05				84	4.93508	0.000834	5.72958e-06	0.000822541	-5.64916e-05	5.0762e-05				84	4.6295	0.000848	1.78254e-05	0.000812349	-3.47596e-05	1.69342e-05
85	4.47671	0.0008105	6.87549e-05	0.00067299	-0.000127309	5.85541e-05				85	4.79757	0.000847	-2.35549e-05	0.00089411						85	12.4217	0.000854	1.59155e-05	0.000822169	-0.000104584	8.86686e-05				85	4.99619	0.000844	5.72958e-06	0.000832541	-5.74176e-05	5.1688e-05				85	4.69061	0.0008585	1.90986e-05	0.000820303	-3.54927e-05	1.63941e-05
86	4.53783	0.00082	7.00282e-05	0.000679944	-0.000129047	5.9019e-05				86	4.85868	0.0008585	-2.22817e-05	0.000903063						86	12.5898	0.0008635	1.65521e-05	0.000830396	-0.000105999	8.9447e-05				86	5.07259	0.0008555	7.00282e-06	0.000841494	-5.85753e-05	5.15725e-05				86	4.76701	0.000867	1.90986e-05	0.000828803	-3.64093e-05	1.73107e-05
87	4.59894	0.000829	7.06648e-05	0.00068767	-0.000130785	6.01202e-05				87	4.9198	0.0008685	-2.35549e-05	0.00091561						87	12.7731	0.0008745	1.71887e-05	0.000840123	-0.000107543	9.03541e-05				87	5.1337	0.000863	6.3662e-06	0.000850268	-5.95013e-05	5.31351e-05				87	4.82812	0.000877	1.97352e-05	0.00083753	-3.71424e-05	1.74072e-05
88	4.66006	0.000839	7.1938e-05	0.000695124	-0.000132523	6.05851e-05				88	4.96563	0.000879	-2.35549e-05	0.00092611						88	12.9412	0.0008835	1.65521e-05	0.000850396	-0.000108958	9.24058e-05				88	5.2101	0.0008715	6.3662e-06	0.000858768	-6.0659e-05	5.42928e-05				88	4.88924	0.000887	2.03718e-05	0.000846256	-3.78756e-05	1.75038e-05
89	4.72117	0.000847	7.25747e-05	0.000701851	-0.000134261	6.16863e-05				89	5.07259	0.00089	-2.35549e-05	0.00093711						89	13.1245	0.000893	1.27324e-05	0.000867535	-0.000110501	9.77691e-05				89	5.28649	0.000884	7.00282e-06	0.000869994	-6.18165e-05	5.48137e-05				89	4.96563	0.000898	2.10085e-05	0.000855983	-3.87921e-05	1.77836e-05
90	4.78229	0.000855	7.38479e-05	0.000707304	-0.000135999	6.21512e-05				90	5.11842	0.0008995	-2.29183e-05	0.000945337						90	13.2773	0.0009035	1.01859e-05	0.000883128	-0.000111788	0.000101602				90	5.34761	0.0008935	7.63944e-06	0.000878221	-6.27427e-05	5.51032e-05				90	5.01147	0.0009085	2.22817e-05	0.000863937	-3.9342e-05	1.70603e-05
91	4.85868	0.000865	7.44845e-05	0.000716031	-0.000138172	6.3687e-05				91	5.17954	0.000909	-2.29183e-05	0.000954837						91	13.4454	0.000913	7.63944e-06	0.000897721	-0.000113203	0.000105564				91	5.43928	0.0009025	7.63944e-06	0.000887221	-6.41318e-05	5.64923e-05				91	5.07259	0.0009185	2.22817e-05	0.000873937	-4.00753e-05	1.77936e-05
92	4.9198	0.000874	7.51211e-05	0.000723758	-0.00013991	6.47885e-05				92	5.22538	0.0009175	-2.41916e-05	0.000965883						92	13.6135	0.0009225	6.3662e-06	0.000909768	-0.000114618	0.000108252				92	5.51567	0.0009125	8.27606e-06	0.000895948	-6.52893e-05	5.70133e-05				92	5.14898	0.0009265	2.29183e-05	0.000880663	-4.09917e-05	1.80734e-05
93	4.98091	0.000884	7.63944e-05	0.000731211	-0.000141648	6.52531e-05				93	5.28649	0.0009265	-2.29183e-05	0.000972337						93	13.7815	0.0009325	7.00282e-06	0.000918494	-0.000116033	0.00010903				93	5.57679	0.0009225	8.27606e-06	0.000905948	-6.62155e-05	5.79394e-05				93	5.22538	0.000937	2.35549e-05	0.00088989	-4.19082e-05	1.83533e-05
94	5.04203	0.0008925	7.7031e-05	0.000738438	-0.000143386	6.63546e-05				94	5.34761	0.0009355	-2.29183e-05	0.000981337						94	13.9649	0.0009425	7.63944e-06	0.000927221	-0.000117577	0.000109937				94	5.65318	0.0009335	8.27606e-06	0.000916948	-6.7373e-05	5.9097e-05				94	5.28649	0.000948	2.48282e-05	0.000898344	-4.26414e-05	1.78132e-05
95	5.08787	0.000902	7.83042e-05	0.000745392	-0.000144689	6.6385e-05				95	5.40872	0.0009445	-2.41916e-05	0.000992883						95	14.133	0.0009525	7.63944e-06	0.000937221	-0.000118992	0.000111352				95	5.72958	0.000942	8.27606e-06	0.000925448	-6.85307e-05	6.02547e-05				95	5.34761	0.0009575	2.61014e-05	0.000905297	-4.33746e-05	1.72732e-05
96	5.19482	0.0009115	7.89409e-05	0.000753618	-0.000147731	6.87898e-05				96	5.46984	0.0009525	-2.35549e-05	0.00099961						96	14.2858	0.000961	7.63944e-06	0.000945721	-0.000120278	0.000112639				96	5.80597	0.000951	8.91268e-06	0.000933175	-6.96883e-05	6.07756e-05				96	5.40872	0.0009675	2.6738e-05	0.000914024	-4.41077e-05	1.73697e-05
97	5.25593	0.0009215	8.02141e-05	0.000761072	-0.000149469	6.92545e-05				97	5.53095	0.000963	-2.35549e-05	0.00101011						97	14.4691	0.000971	7.63944e-06	0.000955721	-0.000121822	0.000114182				97	5.88237	0.0009625	9.5493e-06	0.000943401	-7.0846e-05	6.12967e-05				97	5.48512	0.0009775	2.6738e-05	0.000924024	-4.50243e-05	1.82863e-05
98	5.31705	0.0009325	8.08507e-05	0.000770799	-0.000151207	7.0356e-05				98	5.60735	0.0009735	-2.35549e-05	0.00102061						98	14.683	0.000981	7.63944e-06	0.000965721	-0.000123623	0.000115983				98	5.95876	0.000972	9.5493e-06	0.000952901	-7.20035e-05	6.24542e-05				98	5.54623	0.000987	2.73747e-05	0.000932251	-4.57574e-05	1.83828e-05
99	5.39344	0.000942	8.2124e-05	0.000777752	-0.000153379	7.12551e-05				99	5.66846	0.0009835	-2.35549e-05	0.00103061						99	14.8511	0.000992	7.00282e-06	0.000977994	-0.000125038	0.000118035				99	6.01988	0.000982	1.01859e-05	0.000961628	-7.29297e-05	6.27438e-05				99	5.59207	0.000997	2.86479e-05	0.000939704	-4.63074e-05	1.76595e-05
100	5.46984	0.000952	8.33972e-05	0.000785206	-0.000155552	7.21545e-05				100	5.74486	0.0009925	-2.35549e-05	0.00103961						100	15.0191	0.001	7.63944e-06	0.000984721	-0.000126453	0.000118813				100	6.09627	0.000992	9.5493e-06	0.000972901	-7.40872e-05	6.45379e-05				100	5.66846	0.00101	2.92845e-05	0.000951431	-4.72238e-05	1.79393e-05
101	5.56151	0.0009625	8.46704e-05	0.000793159	-0.000158159	7.34882e-05				101	5.82125	0.001	-2.35549e-05	0.00104711						101	15.1872	0.00101	8.27606e-06	0.000993448	-0.000127868	0.000119592				101	6.18794	0.001	1.01859e-05	0.000979628	-7.54763e-05	6.52904e-05				101	5.74486	0.00102	2.99211e-05	0.000960158	-4.81404e-05	1.82192e-05
102	5.62263	0.0009755	8.59437e-05	0.000803613	-0.000159897	7.39531e-05				102	5.89765	0.00101	-2.41916e-05	0.00105838						102	15.3553	0.00102	8.91268e-06	0.00100217	-0.000129283	0.00012037				102	6.26434	0.00101	1.08225e-05	0.000988355	-7.6634e-05	6.58115e-05				102	5.80597	0.00103	2.99211e-05	0.000970158	-4.88735e-05	1.89523e-05
103	5.7143	0.0009865	8.65803e-05	0.000813339	-0.000162504	7.59234e-05				103	5.94348	0.00102	-2.35549e-05	0.00106711						103	15.5386	0.00103	8.91268e-06	0.00101217	-0.000130827	0.000121914				103	6.34073	0.00102	1.01859e-05	0.000999628	-7.77916e-05	6.76057e-05				103	5.88237	0.00104	3.11944e-05	0.000977611	-4.979e-05	1.85957e-05
104	5.80597	0.000997	8.78535e-05	0.000821293	-0.000165111	7.72571e-05				104	6.01988	0.00103	-2.35549e-05	0.00107711						104	15.7067	0.00104	8.91268e-06	0.00102217	-0.000132242	0.000123329				104	6.41713	0.00103	1.14592e-05	0.00100708	-7.89493e-05	6.74901e-05				104	5.9282	0.00105	3.31042e-05	0.000983792	-5.03398e-05	1.72356e-05
105	5.86709	0.00101	8.91268e-05	0.000831746	-0.000166849	7.7722e-05				105	6.09627	0.00104	-2.35549e-05	0.00108711						105	15.8748	0.00105	9.5493e-06	0.0010309	-0.000133657	0.000124107				105	6.5088	0.00104	1.08225e-05	0.00101836	-8.03383e-05	6.95158e-05				105	6.01988	0.00106	3.31042e-05	0.000993792	-5.14397e-05	1.83355e-05
106	5.94348	0.00102	9.04e-05	0.0008392	-0.000169021	7.86211e-05				106	6.15739	0.00105	-2.29183e-05	0.00109584						106	16.0581	0.00106	1.08225e-05	0.00103835	-0.0001352	0.000124378				106	6.5852	0.00105	1.08225e-05	0.00102835	-8.1496e-05	7.06735e-05				106	6.06571	0.00107	3.43775e-05	0.00100125	-5.19895e-05	1.76121e-05
107	6.05043	0.00103	9.10366e-05	0.000847927	-0.000172063	8.1026e-05				107	6.23378	0.00106	-2.35549e-05	0.00110711						107	16.2262	0.00107	1.14592e-05	0.00104708	-0.000136615	0.000125156				107	6.66159	0.00106	1.20958e-05	0.00103581	-8.26536e-05	7.05578e-05				107	6.15739	0.00108	3.56507e-05	0.0010087	-5.30894e-05	1.74387e-05
108	6.12683	0.00104	9.23099e-05	0.00085538	-0.000174235	8.19254e-05				108	6.2949	0.00107	-2.48282e-05	0.00111966						108	16.4095	0.00108	1.20958e-05	0.00105581	-0.000138159	0.000126063				108	6.7227	0.00107	1.20958e-05	0.00104581	-8.35796e-05	7.14838e-05				108	6.2185	0.00109	3.69239e-05	0.00101615	-5.38225e-05	1.68986e-05
109	6.20322	0.00105	9.42197e-05	0.000861561	-0.000176408	8.21879e-05				109	6.37129	0.00108	-2.35549e-05	0.00112711						109	16.5929	0.00109	1.14592e-05	0.00106708	-0.000139703	0.000128244				109	6.7991	0.00108	1.20958e-05	0.00105581	-8.47373e-05	7.26415e-05				109	6.27962	0.0011	3.75606e-05	0.00102488	-5.45558e-05	1.69952e-05
110	6.31018	0.00107	9.48563e-05	0.000880287	-0.000179449	8.4593e-05				110	6.43241	0.00109	-2.35549e-05	0.00113711						110	16.7609	0.0011	1.27324e-05	0.00107454	-0.000141118	0.000128385				110	6.89077	0.00109	1.20958e-05	0.00106581	-8.61264e-05	7.40306e-05				110	6.35601	0.00111	3.81972e-05	0.00103361	-5.54722e-05	1.7275e-05
111	6.38657	0.00108	9.61296e-05	0.000887741	-0.000181622	8.54922e-05				111	6.5088	0.0011	-2.41916e-05	0.00114838						111	16.929	0.00111	1.3369e-05	0.00108326	-0.000142533	0.000129164				111	6.99772	0.0011	1.20958e-05	0.00107581	-8.7747e-05	7.56512e-05				111	6.41713	0.00111	3.94704e-05	0.00103106	-5.62055e-05	1.6735e-05
112	6.49352	0.00109	9.74028e-05	0.000895194	-0.000184663	8.72604e-05				112	6.56992	0.00111	-2.41916e-05	0.00115838						112	17.1276	0.00112	1.3369e-05	0.00109326	-0.000144205	0.000130836				112	7.05884	0.00111	1.27324e-05	0.00108454	-8.86732e-05	7.59408e-05				112	6.49352	0.00112	4.13803e-05	0.00103724	-5.71219e-05	1.57416e-05
113	6.56992	0.0011	9.86761e-05	0.000902648	-0.000186836	8.81598e-05				113	6.63103	0.00112	-2.41916e-05	0.00116838						113	17.311	0.00113	1.46423e-05	0.00110072	-0.000145749	0.000131107				113	7.13523	0.00112	1.20958e-05	0.00109581	-8.98307e-05	7.77349e-05				113	6.56992	0.00114	4.26535e-05	0.00105469	-5.80384e-05	1.53849e-05
114	6.66159	0.00111	9.99493e-05	0.000910101	-0.000189443	8.94935e-05				114	6.7227	0.00113	-2.41916e-05	0.00117838						114	17.5096	0.00114	1.52789e-05	0.00110944	-0.000147421	0.000132142				114	7.21163	0.00113	1.27324e-05	0.00110454	-9.09884e-05	7.8256e-05				114	6.66159	0.00115	4.39268e-05	0.00106215	-5.91382e-05	1.52114e-05
115	6.73798	0.00113	0.000101223	0.000927555	-0.000191615	9.03927e-05				115	6.78382	0.00114	-2.41916e-05	0.00118838						115	17.7082	0.00115	1.65521e-05	0.0011169	-0.000149093	0.000132541				115	7.3033	0.00114	1.3369e-05	0.00111326	-9.23775e-05	7.90085e-05				115	6.69215	0.00116	4.58366e-05	0.00106833	-5.95048e-05	1.36682e-05
116	6.84494	0.00114	0.000102496	0.000935008	-0.000194657	9.21612e-05				116	6.87549	0.00115	-2.48282e-05	0.00119966						116	17.8916	0.00116	1.65521e-05	0.0011269	-0.000150637	0.000134085				116	7.3797	0.00115	1.27324e-05	0.00112454	-9.35352e-05	8.08028e-05				116	6.75326	0.00117	4.64732e-05	0.00107705	-6.02379e-05	1.37647e-05
117	6.95189	0.00115	0.000103769	0.000942462	-0.000197698	9.39294e-05				117	6.93661	0.00116	-2.48282e-05	0.00120966						117	18.0902	0.00117	1.78254e-05	0.00113435	-0.000152309	0.000134484				117	7.48665	0.00116	1.3369e-05	0.00113326	-9.51558e-05	8.17868e-05				117	6.84494	0.00118	4.71099e-05	0.00108578	-6.13378e-05	1.42279e-05
118	7.04356	0.00116	0.000105042	0.000949915	-0.000200305	9.5263e-05				118	7.02828	0.00117	-2.48282e-05	0.00121966						118	18.2888	0.00118	1.8462e-05	0.00114308	-0.000153982	0.00013552				118	7.54776	0.00117	1.3369e-05	0.00114326	-9.60818e-05	8.27128e-05				118	6.92133	0.00118	4.77465e-05	0.00108451	-6.22542e-05	1.45078e-05
119	7.15051	0.00118	0.000106316	0.000967369	-0.000203347	9.70313e-05				119	7.10468	0.00118	-2.48282e-05	0.00122966						119	18.4722	0.00119	1.90986e-05	0.0011518	-0.000155525	0.000136427				119	7.62416	0.00118	1.40056e-05	0.00115199	-9.72395e-05	8.32339e-05				119	6.98245	0.0012	4.96563e-05	0.00110069	-6.29875e-05	1.33311e-05
120	7.25747	0.00119	0.000108225	0.000973549	-0.000206388	9.81631e-05				120	7.18107	0.00119	-2.48282e-05	0.00123966						120	18.6402	0.0012	2.03718e-05	0.00115926	-0.00015694	0.000136569				120	7.71583	0.00119	1.40056e-05	0.00116199	-9.86286e-05	8.4623e-05				120	7.05884	0.0012	5.09296e-05	0.00109814	-6.39039e-05	1.29743e-05
121	7.33386	0.0012	0.000109499	0.000981003	-0.000208561	9.90623e-05				121	7.25747	0.0012	-2.54648e-05	0.00125093						121	18.8541	0.00121	2.10085e-05	0.00116798	-0.000158741	0.000137733				121	7.79223	0.0012	1.3369e-05	0.00117326	-9.97863e-05	8.64173e-05				121	7.13523	0.00121	5.22028e-05	0.00110559	-6.48204e-05	1.26175e-05
122	7.44081	0.00122	0.000111408	0.000997183	-0.000211602	0.000100194				122	7.33386	0.00121	-2.48282e-05	0.00125966						122	19.0375	0.00122	2.16451e-05	0.00117671	-0.000160285	0.00013864				122	7.89918	0.00121	1.40056e-05	0.00118199	-0.000101407	8.74013e-05				122	7.22691	0.00123	5.34761e-05	0.00112305	-6.59202e-05	1.24442e-05
123	7.53249	0.00123	0.000112682	0.00100464	-0.00021421	0.000101528				123	7.39498	0.00122	-2.54648e-05	0.00127093						123	19.2361	0.00123	2.29183e-05	0.00118416	-0.000161957	0.000139039				123	7.99085	0.00122	1.40056e-05	0.00119199	-0.000102796	8.87904e-05				123	7.3033	0.00124	5.41127e-05	0.00113177	-6.68367e-05	1.2724e-05
124	7.62416	0.00124	0.000113955	0.00101209	-0.000216816	0.000102862				124	7.47137	0.00123	-2.48282e-05	0.00127966						124	19.4347	0.00124	2.41916e-05	0.00119162	-0.00016363	0.000139438				124	8.06725	0.00123	1.40056e-05	0.00120199	-0.000103954	8.99481e-05				124	7.36442	0.00125	5.60225e-05	0.00113795	-6.75699e-05	1.15474e-05
125	7.70055	0.00125	0.000115228	0.00101954	-0.000218989	0.000103761				125	7.54776	0.00124	-2.48282e-05	0.00128966						125	19.6028	0.00125	2.54648e-05	0.00119907	-0.000165045	0.00013958				125	8.15892	0.00124	1.46423e-05	0.00121072	-0.000105343	9.07005e-05				125	7.45609	0.00126	5.66592e-05	0.00114668	-6.86697e-05	1.20105e-05
126	7.77695	0.00126	0.000116501	0.001027	-0.000221162	0.00010466				126	7.60888	0.00125	-2.54648e-05	0.00130093						126	19.8014	0.00126	2.6738e-05	0.00120652	-0.000166717	0.000139979				126	8.23531	0.00125	1.40056e-05	0.00122199	-0.0001065	9.24948e-05				126	7.51721	0.00127	5.72958e-05	0.00115541	-6.94029e-05	1.21071e-05
127	7.86862	0.00127	0.000117775	0.00103445	-0.000223768	0.000105994				127	7.70055	0.00126	-2.61014e-05	0.0013122	2.61013e-05	8.26492e-11				127	19.9695	0.00127	2.6738e-05	0.00121652	-0.000168132	0.000141394				127	8.32699	0.00126	1.46423e-05	0.00123072	-0.00010789	9.32473e-05				127	7.60888	0.00128	5.8569e-05	0.00116286	-7.05027e-05	1.19336e-05
128	7.92974	0.00128	0.000119048	0.0010419	-0.000225507	0.000106459				128	7.76167	0.00127	-2.54648e-05	0.00132093	2.49116e-05	5.5324e-07				128	20.1528	0.00128	2.80113e-05	0.00122398	-0.000169676	0.000141665				128	8.41866	0.00127	1.46423e-05	0.00124072	-0.000109279	9.46364e-05				128	7.67	0.00129	6.04789e-05	0.00116904	-7.12359e-05	1.0757e-05
129	8.00613	0.00129	0.000120321	0.00104936	-0.000227679	0.000107358				129	7.85334	0.00128	-2.54648e-05	0.00133093	2.31271e-05	2.33771e-06				129	20.3515	0.00129	2.86479e-05	0.0012327	-0.000171348	0.0001427				129	8.49505	0.00128	1.46423e-05	0.00125072	-0.000110436	9.57939e-05				129	7.74639	0.0013	6.04789e-05	0.00117904	-7.21523e-05	1.16735e-05
130	8.0978	0.0013	0.000121594	0.00105681	-0.000230286	0.000108691				130	7.92974	0.00129	-2.54648e-05	0.00134093	2.16399e-05	3.82493e-06				130	20.5501	0.0013	2.99211e-05	0.00124016	-0.00017302	0.000143099				130	8.60201	0.00129	1.52789e-05	0.00125944	-0.000112057	9.67781e-05				130	7.85334	0.00131	6.23887e-05	0.00118522	-7.34354e-05	1.10467e-05
131	8.1742	0.00131	0.000122868	0.00106426	-0.000232459	0.000109591				131	8.00613	0.0013	-2.54648e-05	0.00135093	2.01528e-05	5.31196e-06				131	20.7487	0.00131	3.11944e-05	0.00124761	-0.000174693	0.000143498				131	8.69368	0.0013	1.59155e-05	0.00126817	-0.000113446	9.75306e-05				131	7.91446	0.00132	6.42986e-05	0.0011914	-7.41686e-05	9.87004e-06
132	8.23531	0.00132	0.000122868	0.00107426	-0.000234196	0.000111329				132	8.06725	0.00131	-2.54648e-05	0.00136093	1.89631e-05	6.50174e-06				132	20.9321	0.00132	3.24676e-05	0.00125506	-0.000176236	0.000143769				132	8.77007	0.00131	1.52789e-05	0.00127944	-0.000114604	9.93247e-05				132	8.00613	0.00133	6.49352e-05	0.00120013	-7.52684e-05	1.03332e-05
133	8.34227	0.00133	0.000124777	0.00108045	-0.000237238	0.000112461				133	8.15892	0.00132	-2.54648e-05	0.00137093	1.71786e-05	8.28621e-06				133	21.146	0.00133	3.31042e-05	0.00126379	-0.000178037	0.000144933				133	8.84647	0.00132	1.52789e-05	0.00128944	-0.000115761	0.000100482				133	8.08252	0.00134	6.62085e-05	0.00120758	-7.61848e-05	9.97637e-06
134	8.41866	0.00134	0.000126051	0.0010879	-0.000239411	0.00011336				134	8.23531	0.00133	-2.54648e-05	0.00138093	1.56916e-05	9.77324e-06				134	21.2987	0.00134	3.50141e-05	0.00126997	-0.000179324	0.00014431				134	8.95342	0.00133	1.59155e-05	0.00129817	-0.000117382	0.000101466				134	8.15892	0.00135	6.68451e-05	0.00121631	-7.71014e-05	1.02563e-05
135	8.49505	0.00135	0.000126687	0.00109663	-0.000241583	0.000114896				135	8.32699	0.00134	-2.54648e-05	0.00139093	1.39069e-05	1.15579e-05				135	21.4974	0.00135	3.56507e-05	0.0012787	-0.000180996	0.000145345				135	9.06037	0.00134	1.59155e-05	0.00130817	-0.000119003	0.000103087				135	8.23531	0.00136	6.87549e-05	0.00122249	-7.80178e-05	9.26288e-06
136	8.57145	0.00136	0.000127961	0.00110408	-0.000243756	0.000115795				136	8.40338	0.00135	-2.54648e-05	0.00140093	1.24199e-05	1.30449e-05				136	21.6807	0.00136	3.56507e-05	0.0012887	-0.00018254	0.000146889				136	9.13677	0.00135	1.65521e-05	0.0013169	-0.00012016	0.000103608				136	8.31171	0.00137	7.00282e-05	0.00122994	-7.89344e-05	8.9062e-06
137	8.63256	0.00137	0.000129234	0.00111153	-0.000245493	0.00011626				137	8.4645	0.00136	-2.48282e-05	0.00140966	1.12301e-05	1.35981e-05				137	21.8641	0.00137	3.69239e-05	0.00129615	-0.000184083	0.00014716				137	9.24372	0.00136	1.65521e-05	0.0013269	-0.000121781	0.000105229				137	8.3881	0.00138	7.06648e-05	0.00123867	-7.98508e-05	9.18602e-06
138	8.73952	0.00138	0.000130507	0.00111899	-0.000248535	0.000118028				138	8.55617	0.00137	-2.54648e-05	0.00142093	9.44561e-06	1.60192e-05				138	22.078	0.00138	3.88338e-05	0.00130233	-0.000185884	0.000147051				138	9.32011	0.00137	1.71887e-05	0.00133562	-0.000122938	0.00010575				138	8.49505	0.00139	7.1938e-05	0.00124612	-8.11339e-05	9.19584e-06
139	8.81591	0.00139	0.00013178	0.00112644	-0.000250708	0.000118927				139	8.63256	0.00138	-2.54648e-05	0.00143093	7.95858e-06	1.75062e-05				139	22.2613	0.00139	3.94704e-05	0.00131106	-0.000187428	0.000147958				139	9.42707	0.00138	1.71887e-05	0.00134562	-0.000124559	0.000107371				139	8.55617	0.0014	7.32113e-05	0.00125358	-8.18671e-05	8.65584e-06
140	8.87703	0.0014	0.000133054	0.00113389	-0.000252446	0.000119392				140	8.70896	0.00139	-2.48282e-05	0.00143966	6.47136e-06	1.83568e-05				140	22.4447	0.0014	4.13803e-05	0.00131724	-0.000188972	0.000147591				140	9.51874	0.00139	1.8462e-05	0.00135308	-0.000125948	0.000107486				140	8.63256	0.00141	7.32113e-05	0.00126358	-8.27836e-05	9.57228e-06
141	8.9687	0.0014	0.00013369	0.00113262	-0.000255053	0.000121362				141	8.80063	0.0014	-2.48282e-05	0.00144966	4.68689e-06	2.01413e-05				141	22.6433	0.00141	4.26535e-05	0.00132469	-0.000190644	0.000147991				141	9.61041	0.0014	1.8462e-05	0.00136308	-0.000127337	0.000108875				141	8.72424	0.00142	7.51211e-05	0.00126976	-8.38834e-05	8.76229e-06
142	9.06037	0.00141	0.000134963	0.00114007	-0.00025766	0.000122696				142	8.87703	0.00141	-2.41916e-05	0.00145838	3.19967e-06	2.09919e-05				142	22.8572	0.00142	4.45634e-05	0.00133087	-0.000192445	0.000147882				142	9.68681	0.00141	1.90986e-05	0.0013718	-0.000128495	0.000109397				142	8.78535	0.00143	7.57578e-05	0.00127848	-8.46165e-05	8.85879e-06
143	9.13677	0.00142	0.000136237	0.00114753	-0.000259832	0.000123596				143	8.9687	0.00142	-2.41916e-05	0.00146838	1.4152e-06	2.27764e-05				143	23.0253	0.00143	4.58366e-05	0.00133833	-0.00019386	0.000148023				143	9.79376	0.00142	1.97352e-05	0.00138053	-0.000130116	0.000110381				143	8.89231	0.00144	7.63944e-05	0.00128721	-8.58997e-05	9.50535e-06
144	9.21316	0.00143	0.00013751	0.00115498	-0.000262005	0.000124495				144	9.02982	0.00143	-2.41916e-05	0.00147838	2.25419e-07	2.39661e-05				144	23.2392	0.00144	4.83831e-05	0.00134323	-0.000195661	0.000147278				144	9.88543	0.00143	2.03718e-05	0.00138926	-0.000131505	0.000111133				144	8.95342	0.00145	7.76676e-05	0.00129466	-8.66329e-05	8.96524e-06
145	9.28956	0.00144	0.00013942	0.00116116	-0.000264177	0.000124757				145	9.12149	0.00144	-2.41916e-05	0.00148838	-1.55905e-06	2.57506e-05				145	23.4225	0.00145	4.90197e-05	0.00135196	-0.000197205	0.000148185				145	9.97711	0.00144	2.10085e-05	0.00139798	-0.000132894	0.000111886				145	9.04509	0.00146	7.89409e-05	0.00130212	-8.77326e-05	8.79175e-06
146	9.38123	0.00145	0.000140693	0.00116861	-0.000266784	0.000126091				146	9.21316	0.00145	-2.41916e-05	0.00149838	-3.34352e-06	2.75351e-05				146	23.6211	0.00146	5.0293e-05	0.00135941	-0.000198877	0.000148584				146	10.0688	0.00145	2.22817e-05	0.00140544	-0.000134283	0.000112001				146	9.12149	0.00147	8.02141e-05	0.00130957	-8.86492e-05	8.43506e-06
147	9.4729	0.00146	0.000142603	0.00117479	-0.000269391	0.000126788				147	9.27428	0.00146	-2.41916e-05	0.00150838	-4.5333e-06	2.87249e-05				147	23.835	0.00147	5.15662e-05	0.00136687	-0.000200678	0.000149112				147	10.1757	0.00146	2.22817e-05	0.00141544	-0.000135904	0.000113622				147	9.19788	0.00148	8.08507e-05	0.0013183	-8.95656e-05	8.71488e-06
148	9.5493	0.00147	0.000144513	0.00118097	-0.000271564	0.000127051				148	9.35067	0.00147	-2.41916e-05	0.00151838	-6.02033e-06	3.02119e-05				148	24.0337	0.00148	5.41127e-05	0.00137177	-0.00020235	0.000148238				148	10.2827	0.00147	2.35549e-05	0.00142289	-0.000137524	0.00011397				148	9.28956	0.00149	8.2124e-05	0.00132575	-9.06655e-05	8.54151e-06
149	9.64097	0.00148	0.000146423	0.00118715	-0.000274171	0.000127748				149	9.42707	0.00148	-2.35549e-05	0.00152711	-7.50755e-06	3.10625e-05				149	24.217	0.00149	5.60225e-05	0.00137795	-0.000203894	0.000147871				149	10.3896	0.00148	2.41916e-05	0.00143162	-0.000139145	0.000114953				149	9.36595	0.0015	8.33972e-05	0.00133321	-9.15819e-05	8.18471e-06
150	9.73264	0.00149	0.000148332	0.00119334	-0.000276778	0.000128445				150	9.51874	0.00149	-2.35549e-05	0.00153711	-9.29202e-06	3.2847e-05				150	24.4156	0.0015	5.72958e-05	0.00138541	-0.000205566	0.00014827				150	10.4813	0.00149	2.48282e-05	0.00144034	-0.000140534	0.000115706				150	9.4729	0.00151	8.40338e-05	0.00134193	-9.2865e-05	8.83115e-06
151	9.82432	0.0015	0.000150879	0.00119824	-0.000279385	0.000128506				151	9.61041	0.0015	-2.35549e-05	0.00154711	-1.10765e-05	3.46314e-05				151	24.599	0.00151	5.92056e-05	0.00139159	-0.00020711	0.000147904				151	10.5883	0.0015	2.61014e-05	0.0014478	-0.000142155	0.000116053				151	9.5493	0.00152	8.46704e-05	0.00135066	-9.37815e-05	9.11108e-06
152	9.88543	0.00151	0.000154062	0.00120188	-0.000281123	0.000127061				152	9.70209	0.00151	-2.29183e-05	0.00155584	-1.28612e-05	3.57795e-05				152	24.7976	0.00152	6.04789e-05	0.00139904	-0.000208782	0.000148303				152	10.6799	0.00151	2.6738e-05	0.00145652	-0.000143544	0.000116806				152	9.64097	0.00153	8.59437e-05	0.00135811	-9.48813e-05	8.93759e-06
153	9.97711	0.00152	0.000156608	0.00120678	-0.00028373	0.000127121				153	9.77848	0.00152	-2.29183e-05	0.00156584	-1.43482e-05	3.72665e-05				153	25.0115	0.00153	6.30254e-05	0.00140395	-0.000210583	0.000147558				153	10.7716	0.00152	2.86479e-05	0.0014627	-0.000144933	0.000116285				153	9.71736	0.00154	8.72169e-05	0.00136557	-9.57977e-05	8.58079e-06
154	10.0993	0.00153	0.000159792	0.00121042	-0.000287206	0.000127414				154	9.87015	0.00153	-2.29183e-05	0.00157584	-1.61327e-05	3.9051e-05				154	25.2101	0.00154	6.49352e-05	0.00141013	-0.000212255	0.00014732				154	10.8633	0.00153	2.86479e-05	0.0014727	-0.000146322	0.000117674				154	9.80904	0.00155	8.78535e-05	0.00137429	-9.68976e-05	9.04404e-06
155	10.191	0.00153	0.000162338	0.00120532	-0.000289813	0.000127475				155	9.91599	0.00154	-2.22817e-05	0.00158456	-1.7025e-05	3.93067e-05				155	25.3935	0.00155	6.68451e-05	0.00141631	-0.000213799	0.000146954				155	10.9702	0.00154	2.99211e-05	0.00148016	-0.000147943	0.000118022				155	9.90071	0.00156	8.84901e-05	0.00138302	-9.79973e-05	9.50717e-06
156	10.2674	0.00155	0.000165521	0.00121896	-0.000291985	0.000126464				156	10.0229	0.00155	-2.22817e-05	0.00159456	-1.91069e-05	4.13886e-05				156	25.6074	0.00156	6.87549e-05	0.00142249	-0.0002156	0.000146845				156	11.0772	0.00155	3.11944e-05	0.00148761	-0.000149564	0.000118369				156	9.99238	0.00157	8.97634e-05	0.00139047	-9.90971e-05	9.33367e-06
157	10.3438	0.00156	0.000168704	0.00122259	-0.000294158	0.000125454				157	10.0993	0.00156	-2.22817e-05	0.00160456	-2.05941e-05	4.28758e-05				157	25.7755	0.00157	7.06648e-05	0.00142867	-0.000217015	0.00014635				157	11.1536	0.00156	3.1831e-05	0.00149634	-0.000150721	0.00011889				157	10.0382	0.00158	9.10366e-05	0.00139793	-9.9647e-05	8.61037e-06
158	10.466	0.00157	0.000171887	0.00122623	-0.000297634	0.000125746				158	10.2063	0.00156	-2.16451e-05	0.00160329	-2.2676e-05	4.43211e-05				158	25.9894	0.00158	7.1938e-05	0.00143612	-0.000218816	0.000146878				158	11.2605	0.00157	3.31042e-05	0.00150379	-0.000152342	0.000119238				158	10.1146	0.00159	9.16732e-05	0.00140665	-0.000100564	8.89031e-06
159	10.5577	0.00158	0.00017507	0.00122986	-0.000300241	0.00012517				159	10.2827	0.00158	-2.16451e-05	0.00162329	-2.41631e-05	4.58081e-05				159	26.188	0.00159	7.38479e-05	0.0014423	-0.000220488	0.000146641				159	11.3828	0.00158	3.43775e-05	0.00151125	-0.000154194	0.000119817				159	10.2369	0.0016	9.23099e-05	0.00141538	-0.00010203	9.72006e-06
160	10.6494	0.00159	0.00017889	0.00123222	-0.000302848	0.000123958				160	10.3744	0.00159	-2.03718e-05	0.00163074	-2.59477e-05	4.63196e-05				160	26.3713	0.0016	7.63944e-05	0.00144721	-0.000222032	0.000145638				160	11.4592	0.00159	3.50141e-05	0.00151997	-0.000155352	0.000120338				160	10.3285	0.00161	9.42197e-05	0.00142156	-0.00010313	8.90995e-06
161	10.7258	0.0016	0.00018271	0.00123458	-0.00030502	0.00012231				161	10.4355	0.0016	-2.10085e-05	0.00164202	-2.71373e-05	4.81458e-05				161	26.5852	0.00161	7.83042e-05	0.00145339	-0.000223833	0.000145529				161	11.5814	0.0016	3.62873e-05	0.00152743	-0.000157204	0.000120917				161	10.3896	0.00162	9.5493e-05	0.00142901	-0.000103863	8.36983e-06
162	10.8327	0.00161	0.000185893	0.00123821	-0.000308062	0.000122169				162	10.5271	0.00161	-2.03718e-05	0.00165074	-2.89218e-05	4.92936e-05				162	26.7839	0.00162	8.02141e-05	0.00145957	-0.000225505	0.000145291				162	11.6731	0.00161	3.75606e-05	0.00153488	-0.000158593	0.000121032				162	10.4966	0.00163	9.5493e-05	0.00143901	-0.000105146	9.65301e-06
163	10.9397	0.00162	0.000189713	0.00124057	-0.000311103	0.00012139				163	10.6188	0.00162	-1.97352e-05	0.00165947	-3.07065e-05	5.04417e-05				163	26.9978	0.00163	8.27606e-05	0.00146448	-0.000227306	0.000144546				163	11.7647	0.00162	3.88338e-05	0.00154233	-0.000159982	0.000121148				163	10.5883	0.00164	9.74028e-05	0.00144519	-0.000106246	8.8429e-06
164	11.0313	0.00163	0.000193532	0.00124294	-0.00031371	0.000120178				164	10.7105	0.00163	-1.97352e-05	0.00166947	-3.24909e-05	5.22261e-05				164	27.1964	0.00164	8.46704e-05	0.00147066	-0.000228979	0.000144308				164	11.8564	0.00163	3.88338e-05	0.00155233	-0.000161371	0.000122538				164	10.6494	0.00165	9.67662e-05	0.00145647	-0.000106979	1.02128e-05
165	11.1077	0.00164	0.000196716	0.00124657	-0.000315883	0.000119167				165	10.8174	0.00164	-1.97352e-05	0.00167947	-3.45728e-05	5.43081e-05				165	27.3492	0.00165	8.65803e-05	0.00147684	-0.000230265	0.000143685				165	11.9786	0.00164	4.13803e-05	0.00155724	-0.000163223	0.000121843				165	10.741	0.00166	9.93127e-05	0.00146137	-0.000108079	8.76603e-06
166	11.2147	0.00165	0.000200535	0.00124893	-0.000318924	0.000118389				166	10.8938	0.00165	-1.90986e-05	0.0016882	-3.60601e-05	5.51587e-05				166	27.5784	0.00166	8.91268e-05	0.00148175	-0.000232195	0.000143068				166	12.0856	0.00165	4.26535e-05	0.00156469	-0.000164844	0.000122191				166	10.8327	0.00167	9.93127e-05	0.00147137	-0.000109178	9.86578e-06
167	11.3064	0.00166	0.000203718	0.00125256	-0.000321531	0.000117813				167	10.9855	0.00166	-1.90986e-05	0.0016982	-3.78445e-05	5.69431e-05				167	27.7617	0.00167	9.04e-05	0.0014892	-0.000233738	0.000143338				167	12.1925	0.00166	4.39268e-05	0.00157215	-0.000166465	0.000122538				167	10.9397	0.00168	0.000100586	0.00147883	-0.000110462	9.8756e-06
168	11.4133	0.00167	0.000207538	0.00125492	-0.000324573	0.000117035				168	11.0772	0.00167	-1.78254e-05	0.00170565	-3.9629e-05	5.74544e-05				168	27.9756	0.00168	9.23099e-05	0.00149538	-0.000235539	0.000143229				168	12.2995	0.00167	4.52e-05	0.0015796	-0.000168085	0.000122885				168	11.0313	0.00169	0.000101223	0.00148755	-0.000111561	1.03388e-05
169	11.505	0.00168	0.000211994	0.00125601	-0.00032718	0.000115185				169	11.1536	0.00167	-1.78254e-05	0.00170565	-4.11162e-05	5.89416e-05				169	28.1743	0.00169	9.48563e-05	0.00150029	-0.000237212	0.000142355				169	12.3912	0.00168	4.52e-05	0.0015896	-0.000169475	0.000124275				169	11.0925	0.0017	0.000102496	0.00149501	-0.000112295	9.79873e-06
170	11.5814	0.00169	0.000215814	0.00125837	-0.000329352	0.000113538				170	11.2453	0.00168	-1.78254e-05	0.00171565	-4.29007e-05	6.07261e-05				170	28.3423	0.0017	9.67662e-05	0.00150647	-0.000238627	0.00014186				170	12.5134	0.00169	4.64732e-05	0.00159705	-0.000171327	0.000124854				170	11.1841	0.00171	0.000103769	0.00150246	-0.000113394	9.62536e-06
171	11.6731	0.0017	0.000219634	0.00126073	-0.000331959	0.000112326				171	11.3522	0.00169	-1.65521e-05	0.0017231	-4.49826e-05	6.15347e-05				171	28.5257	0.00171	9.86761e-05	0.00151265	-0.00024017	0.000141494				171	12.6051	0.0017	4.83831e-05	0.00160323	-0.000172716	0.000124333				171	11.2911	0.00171	0.000104406	0.00150119	-0.000114677	1.02718e-05
172	11.78	0.00171	0.000223454	0.00126309	-0.000335001	0.000111547				172	11.4286	0.00171	-1.71887e-05	0.00174438	-4.64698e-05	6.36586e-05				172	28.7396	0.00172	0.000101859	0.00151628	-0.000241971	0.000140112				172	12.712	0.00171	4.96563e-05	0.00161069	-0.000174336	0.00012468				172	11.3828	0.00173	0.000105679	0.00151864	-0.000115777	1.00983e-05
173	11.8717	0.00172	0.000226637	0.00126673	-0.000337608	0.000110971				173	11.5203	0.00172	-1.65521e-05	0.0017531	-4.82543e-05	6.48064e-05				173	28.9229	0.00173	0.000103132	0.00152374	-0.000243515	0.000140383				173	12.819	0.00172	5.09296e-05	0.00161814	-0.000175957	0.000125028				173	11.4744	0.00174	0.000106316	0.00152737	-0.000116877	1.05614e-05
174	11.9786	0.00173	0.000231093	0.00126781	-0.000340649	0.000109557				174	11.5967	0.00172	-1.65521e-05	0.0017531	-4.97415e-05	6.62937e-05				174	29.1063	0.00174	0.000106952	0.0015261	-0.000245059	0.000138107				174	12.9259	0.00173	5.22028e-05	0.00162559	-0.000177578	0.000125375				174	11.5814	0.00175	0.000108862	0.00153228	-0.00011816	9.29814e-06
175	12.0856	0.00174	0.000235549	0.0012689	-0.000343691	0.000108142				175	11.6883	0.00174	-1.59155e-05	0.00177183	-5.1526e-05	6.74415e-05				175	29.3202	0.00175	0.000109499	0.001531	-0.00024686	0.000137361				175	13.0482	0.00174	5.34761e-05	0.00163305	-0.00017943	0.000125954				175	11.6731	0.00176	0.000110772	0.00153846	-0.00011926	8.48803e-06
176	12.1925	0.00175	0.000239369	0.00127126	-0.000346732	0.000107363				176	11.7647	0.00175	-1.52789e-05	0.00178056	-5.3013e-05	6.82919e-05				176	29.5188	0.00176	0.000112045	0.00153591	-0.000248532	0.000136487				176	13.1398	0.00175	5.47493e-05	0.0016405	-0.000180819	0.00012607				176	11.7494	0.00177	0.000111408	0.00154718	-0.000120176	8.76784e-06
177	12.2689	0.00176	0.000243189	0.00127362	-0.000348905	0.000105716				177	11.8717	0.00175	-1.46423e-05	0.00177928	-5.50951e-05	6.97374e-05				177	29.7174	0.00177	0.000114592	0.00154082	-0.000250204	0.000135612				177	13.2621	0.00175	5.53859e-05	0.00163923	-0.000182671	0.000127285				177	11.8564	0.00178	0.000113318	0.00155336	-0.000121459	8.14116e-06
178	12.3759	0.00177	0.000247008	0.00127598	-0.000351947	0.000104938				178	11.9481	0.00176	-1.46423e-05	0.00178928	-5.65822e-05	7.12244e-05				178	29.9313	0.00178	0.000117138	0.00154572	-0.000252005	0.000134867				178	13.3843	0.00177	5.72958e-05	0.00165541	-0.000184523	0.000127228				178	11.9481	0.00179	0.000113955	0.00156209	-0.000122559	8.60429e-06
179	12.4676	0.00178	0.000251465	0.00127707	-0.000354553	0.000103089				179	12.0397	0.00177	-1.46423e-05	0.00179928	-5.83666e-05	7.30089e-05				179	30.1299	0.00179	0.000119685	0.00155063	-0.000253677	0.000133992				179	13.5065	0.00178	5.8569e-05	0.00166286	-0.000186376	0.000127807				179	12.0245	0.00179	0.000115228	0.00155954	-0.000123476	8.24749e-06
180	12.5898	0.00178	0.000255285	0.00126943	-0.000358029	0.000102745				180	12.1467	0.00179	-1.3369e-05	0.00181674	-6.04488e-05	7.38178e-05				180	30.3286	0.0018	0.000121594	0.00155681	-0.00025535	0.000133756				180	13.5829	0.00179	5.98423e-05	0.00167032	-0.000187533	0.000127691				180	12.1161	0.0018	0.000116501	0.001567	-0.000124576	8.07412e-06
181	12.6815	0.0018	0.000259741	0.00128052	-0.000360637	0.000100896				181	12.2537	0.00179	-1.3369e-05	0.00181674	-6.25307e-05	7.58997e-05				181	30.5425	0.00181	0.000124777	0.00156045	-0.000257151	0.000132374				181	13.7204	0.0018	6.11155e-05	0.00167777	-0.000189617	0.000128502				181	12.1925	0.00182	0.000117138	0.00158572	-0.000125492	8.35394e-06
182	12.7731	0.00181	0.000263561	0.00128288	-0.000363244	9.9683e-05				182	12.3453	0.0018	-1.27324e-05	0.00182546	-6.43151e-05	7.70475e-05				182	30.7258	0.00182	0.000127961	0.00156408	-0.000258694	0.000130733				182	13.8121	0.00181	6.23887e-05	0.00168522	-0.000191006	0.000128617				182	12.2995	0.00182	0.000118411	0.00158318	-0.000126775	8.36376e-06
183	12.8801	0.00182	0.00026738	0.00128524	-0.000366285	9.89047e-05				183	12.4217	0.00182	-1.20958e-05	0.00184419	-6.58024e-05	7.78981e-05				183	30.9244	0.00183	0.000129234	0.00157153	-0.000260367	0.000131133				183	13.9191	0.00182	6.3662e-05	0.00169268	-0.000192627	0.000128965				183	12.4064	0.00183	0.000119685	0.00159063	-0.000128058	8.37369e-06
184	12.987	0.00182	0.0002712	0.0012776	-0.000369326	9.81264e-05				184	12.5287	0.00183	-1.14592e-05	0.00185292	-6.78843e-05	7.93434e-05				184	31.1231	0.00184	0.000133054	0.00157389	-0.000262039	0.000128985				184	14.0413	0.00183	6.49352e-05	0.00170013	-0.000194479	0.000129544				184	12.5134	0.00184	0.000120321	0.00159936	-0.000129341	9.02013e-06
185	13.0787	0.00183	0.000275656	0.00127869	-0.000371934	9.62773e-05				185	12.6204	0.00183	-9.5493e-06	0.0018491	-6.96688e-05	7.92181e-05				185	31.337	0.00185	0.0001356	0.0015788	-0.00026384	0.00012824				185	14.1482	0.00184	6.68451e-05	0.00170631	-0.0001961	0.000129255				185	12.6051	0.00185	0.000122231	0.00160554	-0.000130441	8.21002e-06
186	13.1857	0.00184	0.000279476	0.00128105	-0.000374975	9.5499e-05				186	12.712	0.00185	-8.27606e-06	0.00186655	-7.14532e-05	7.97293e-05				186	31.4898	0.00186	0.000138783	0.00158243	-0.000265126	0.000126343				186	14.2705	0.00185	6.74817e-05	0.00171504	-0.000197952	0.00013047				186	12.6967	0.00186	0.000123504	0.00161299	-0.000131541	8.03653e-06
187	13.2926	0.00185	0.000283296	0.00128341	-0.000378017	9.47208e-05				187	12.8037	0.00186	-6.3662e-06	0.00187273	-7.32379e-05	7.96041e-05				187	31.7037	0.00187	0.000140693	0.00158861	-0.000266927	0.000126234				187	14.3774	0.00186	6.93916e-05	0.00172122	-0.000199573	0.000130181				187	12.7884	0.00187	0.000124141	0.00162172	-0.000132641	8.49978e-06
188	13.3843	0.00186	0.000287752	0.0012845	-0.000380623	9.28713e-05				188	12.8954	0.00186	-5.72958e-06	0.00187146	-7.50224e-05	8.07519e-05				188	31.9176	0.00188	0.000145149	0.0015897	-0.000268728	0.000123579				188	14.4844	0.00187	7.13014e-05	0.0017274	-0.000201193	0.000129892				188	12.8801	0.00188	0.000125414	0.00162917	-0.00013374	8.32629e-06
189	13.4913	0.00187	0.000291572	0.00128686	-0.000383665	9.20934e-05				189	12.987	0.00188	-4.45634e-06	0.00188891	-7.68068e-05	8.12632e-05				189	32.1009	0.00189	0.000147696	0.00159461	-0.000270272	0.000122576				189	14.5913	0.00187	7.1938e-05	0.00172612	-0.000202814	0.000130876				189	12.9718	0.00189	0.000126051	0.0016379	-0.00013484	8.78942e-06
190	13.5829	0.00188	0.000295392	0.00128922	-0.000386272	9.08806e-05				190	13.0787	0.00189	-3.81972e-06	0.00189764	-7.85915e-05	8.24112e-05				190	32.2995	0.00189	0.000149606	0.00159079	-0.000271944	0.000122338				190	14.7288	0.00189	7.38479e-05	0.0017423	-0.000204898	0.00013105				190	13.0634	0.0019	0.000127961	0.00164408	-0.00013594	7.97943e-06
191	13.6899	0.00189	0.000299848	0.0012903	-0.000389314	8.94657e-05				191	13.1704	0.0019	-2.54648e-06	0.00190509	-8.0376e-05	8.29225e-05				191	32.4829	0.00191	0.000152789	0.00160442	-0.000273488	0.000120699				191	14.8205	0.0019	7.57578e-05	0.00174848	-0.000206287	0.000130529				191	13.1704	0.00191	0.000128597	0.00165281	-0.000137223	8.62586e-06
192	13.7815	0.0019	0.000303668	0.00129266	-0.000391921	8.82532e-05				192	13.2773	0.0019	-1.90986e-06	0.00190382	-8.24579e-05	8.43677e-05				192	32.6815	0.00192	0.000155972	0.00160806	-0.00027516	0.000119188				192	14.9275	0.0019	7.76676e-05	0.00174466	-0.000207907	0.00013024				192	13.2773	0.00192	0.00012987	0.00166026	-0.000138506	8.63568e-06
193	13.9038	0.00191	0.000308124	0.00129375	-0.000395397	8.72728e-05				193	13.3843	0.00191	-1.27324e-06	0.00191255	-8.45398e-05	8.5813e-05				193	32.8801	0.00193	0.000159792	0.00161042	-0.000276833	0.000117041				193	15.0497	0.00192	7.89409e-05	0.00176212	-0.000209759	0.000130819				193	13.369	0.00193	0.000131144	0.00166771	-0.000139606	8.46231e-06
194	13.9954	0.00192	0.00031258	0.00129484	-0.000398004	8.54234e-05				194	13.476	0.00193	0	0.00193	-8.63245e-05	8.63245e-05				194	33.0788	0.00194	0.000162338	0.00161532	-0.000278505	0.000116167				194	15.1566	0.00193	8.02141e-05	0.00176957	-0.00021138	0.000131166				194	13.4607	0.00194	0.00013178	0.00167644	-0.000140706	8.92544e-06
195	14.1024	0.00193	0.0003164	0.0012972	-0.000401045	8.46451e-05				195	13.5676	0.00193	1.27324e-06	0.00192745	-8.81089e-05	8.68357e-05				195	33.2774	0.00195	0.000164885	0.00162023	-0.000280177	0.000115292				195	15.2789	0.00193	8.14873e-05	0.00176703	-0.000213232	0.000131745				195	13.5524	0.00195	0.000133054	0.00168389	-0.000141805	8.75195e-06
196	14.2246	0.00194	0.00032022	0.00129956	-0.000404521	8.43014e-05				196	13.6899	0.00195	2.54648e-06	0.00194491	-9.04883e-05	8.79418e-05				196	33.4607	0.00196	0.000168068	0.00162386	-0.000281721	0.000113653				196	15.4011	0.00195	8.40338e-05	0.00178193	-0.000215085	0.000131051				196	13.6746	0.00196	0.00013369	0.00169262	-0.000143272	9.5817e-06
197	14.3316	0.00195	0.000324676	0.00130065	-0.000407563	8.28865e-05				197	13.7815	0.00196	3.81972e-06	0.00195236	-9.2273e-05	8.84533e-05				197	33.6441	0.00197	0.000171251	0.0016275	-0.000283265	0.000112014				197	15.5081	0.00196	8.53071e-05	0.00178939	-0.000216705	0.000131398				197	13.7663	0.00197	0.000134963	0.00170007	-0.000144372	9.40833e-06
198	14.4233	0.00196	0.000329132	0.00130174	-0.00041017	8.10374e-05				198	13.8885	0.00197	5.09296e-06	0.00195981	-9.43549e-05	8.92619e-05				198	33.858	0.00198	0.00017507	0.00162986	-0.000285066	0.000109996				198	15.6456	0.00196	8.53071e-05	0.00178939	-0.000218789	0.000133482				198	13.8732	0.00198	0.000136237	0.00170753	-0.000145655	9.41815e-06
199	14.5455	0.00197	0.000332952	0.0013041	-0.000413646	8.06936e-05				199	13.9649	0.00198	5.72958e-06	0.00196854	-9.58419e-05	9.01123e-05				199	34.0719	0.00198	0.000177617	0.00162477	-0.000286867	0.00010925				199	15.7372	0.00198	8.78535e-05	0.00180429	-0.000220178	0.000132325				199	13.9802	0.00199	0.000136873	0.00171625	-0.000146938	1.00646e-05
200	14.6372	0.00198	0.000337408	0.00130518	-0.000416253	7.88442e-05				200	14.0871	0.00199	7.63944e-06	0.00197472	-9.82213e-05	9.05818e-05				200	34.2552	0.002	0.000181437	0.00163713	-0.00028841	0.000106973				200	15.8442	0.00199	8.91268e-05	0.00181175	-0.000221799	0.000132672				200	14.0871	0.002	0.000138146	0.00172371	-0.000148221	1.00744e-05
201	14.7441	0.00199	0.000341228	0.00130754	-0.000419294	7.80659e-05				201	14.1788	0.002	8.91268e-06	0.00198217	-0.000100006	9.10933e-05				201	34.4539	0.002	0.000183983	0.00163203	-0.000290083	0.0001061				201	15.9664	0.00199	8.97634e-05	0.00181047	-0.000223651	0.000133887				201	14.1635	0.00201	0.00013942	0.00173116	-0.000149137	9.71772e-06
202	14.8358	0.002	0.000345685	0.00130863	-0.000421901	7.62168e-05				202	14.2552	0.002	8.91268e-06	0.00198217	-0.000101493	9.25803e-05				202	34.6525	0.00201	0.000187803	0.00163439	-0.000291755	0.000103952				202	16.1039	0.00201	9.23099e-05	0.00182538	-0.000225735	0.000133425				202	14.301	0.00202	0.000140693	0.00173861	-0.000150787	1.00942e-05
203	14.9427	0.00201	0.000350141	0.00130972	-0.000424943	7.48019e-05				203	14.3621	0.00201	9.5493e-06	0.0019909	-0.000103575	9.40256e-05				203	34.8664	0.00202	0.000190986	0.00163803	-0.000293556	0.00010257				203	16.2109	0.00202	9.29465e-05	0.00183411	-0.000227355	0.000134409				203	14.3927	0.00203	0.000140693	0.00174861	-0.000151887	1.11939e-05
204	15.065	0.00201	0.000353961	0.00130208	-0.000428419	7.44582e-05				204	14.4538	0.00202	1.14592e-05	0.00199708	-0.00010536	9.39004e-05				204	35.065	0.00203	0.000195442	0.00163912	-0.000295228	9.97862e-05				204	16.3331	0.00203	9.5493e-05	0.00183901	-0.000229207	0.000133714				204	14.4844	0.00204	0.000141966	0.00175607	-0.000152987	1.10204e-05
205	15.1719	0.00202	0.000358417	0.00130317	-0.00043146	7.30433e-05				205	14.5455	0.00203	1.20958e-05	0.00200581	-0.000107144	9.50482e-05				205	35.2331	0.00204	0.000197989	0.00164402	-0.000296643	9.86542e-05				205	16.4401	0.00203	9.61296e-05	0.00183774	-0.000230828	0.000134698				205	14.5913	0.00205	0.000143876	0.00176225	-0.00015427	1.03937e-05
206	15.2789	0.00203	0.000362237	0.00130553	-0.000434502	7.2265e-05				206	14.6677	0.00204	1.40056e-05	0.00201199	-0.000109523	9.55177e-05				206	35.4317	0.00205	0.000201808	0.00164638	-0.000298315	9.65075e-05				206	16.5776	0.00205	9.80394e-05	0.00185392	-0.000232912	0.000134872				206	14.683	0.00206	0.000144513	0.00177097	-0.00015537	1.08569e-05
207	15.4011	0.00204	0.000366056	0.00130789	-0.000437978	7.19216e-05				207	14.7441	0.00205	1.52789e-05	0.00201944	-0.00011101	9.57315e-05				207	35.6303	0.00206	0.000204992	0.00165002	-0.000299988	9.49958e-05				207	16.6998	0.00205	9.99493e-05	0.0018501	-0.000234764	0.000134815				207	14.7747	0.00207	0.000145149	0.0017797	-0.000156469	1.132e-05
208	15.4928	0.00205	0.000369876	0.00131025	-0.000440585	7.07088e-05				208	14.8511	0.00206	1.59155e-05	0.00202817	-0.000113093	9.7177e-05				208	35.829	0.00207	0.000208811	0.00165238	-0.00030166	9.28491e-05				208	16.822	0.00207	0.000101859	0.00186628	-0.000236616	0.000134757				208	14.8816	0.00208	0.000145786	0.00178843	-0.000157752	1.19664e-05
209	15.5997	0.00206	0.000373059	0.00131388	-0.000443626	7.05671e-05				209	14.9427	0.00207	1.78254e-05	0.00203435	-0.000114877	9.70516e-05				209	36.0123	0.00208	0.000211994	0.00165601	-0.000303204	9.12098e-05				209	16.9443	0.00208	0.000102496	0.00187501	-0.000238468	0.000135972				209	14.9733	0.00209	0.000147696	0.00179461	-0.000158852	1.11564e-05
210	15.6914	0.00207	0.000378152	0.0013137	-0.000446233	6.80811e-05				210	15.0344	0.00208	1.8462e-05	0.00204308	-0.000116661	9.81995e-05				210	36.2262	0.00209	0.000215177	0.00165965	-0.000305005	8.98277e-05				210	17.0818	0.00209	0.000105042	0.00187992	-0.000240552	0.00013551				210	15.0955	0.0021	0.000148332	0.00180334	-0.000160319	1.19862e-05
211	15.7984	0.00208	0.000381335	0.00131733	-0.000449275	6.79397e-05				211	15.1414	0.0021	2.03718e-05	0.00205926	-0.000118743	9.83715e-05				211	36.4248	0.0021	0.000218997	0.00166201	-0.000306677	8.76801e-05				211	17.1887	0.00209	0.000106952	0.0018761	-0.000242173	0.000135221				211	15.2178	0.00211	0.000149606	0.00181079	-0.000161785	1.21793e-05
212	15.9053	0.00209	0.000385155	0.00131969	-0.000452316	6.71615e-05				212	15.2483	0.0021	2.16451e-05	0.00205671	-0.000120825	9.91804e-05				212	36.6235	0.00211	0.00022218	0.00166564	-0.000308349	8.61694e-05				212	17.311	0.0021	0.000109499	0.001881	-0.000244025	0.000134526				212	15.3247	0.00212	0.000150242	0.00181952	-0.000163068	1.28258e-05
213	16.0275	0.0021	0.000388975	0.00132205	-0.000455792	6.68177e-05				213	15.34	0.00211	2.29183e-05	0.00206416	-0.00012261	9.96916e-05				213	36.8374	0.00212	0.000226	0.001668	-0.00031015	8.41504e-05				213	17.4485	0.00211	0.000113955	0.00188209	-0.000246109	0.000132154				213	15.4164	0.00213	0.000150879	0.00182824	-0.000164168	1.32889e-05
214	16.1345	0.00211	0.000392794	0.00132441	-0.000458834	6.60395e-05				214	15.4622	0.00212	2.48282e-05	0.00207034	-0.000124989	0.000100161				214	37.036	0.00213	0.00022982	0.00167036	-0.000311823	8.20026e-05				214	17.5402	0.00213	0.000119685	0.00189063	-0.000247498	0.000127813				214	15.5081	0.00214	0.000152152	0.0018357	-0.000165268	1.31155e-05
215	16.2567	0.00212	0.000395978	0.00132804	-0.00046231	6.63324e-05				215	15.5233	0.00213	2.54648e-05	0.00207907	-0.000126179	0.000100714				215	37.2346	0.00214	0.000233639	0.00167272	-0.000313495	7.9856e-05				215	17.6624	0.00213	0.000122231	0.00188554	-0.00024935	0.000127119				215	15.5997	0.00215	0.000152789	0.00184442	-0.000166367	1.35787e-05
216	16.3637	0.00213	0.000399161	0.00133168	-0.000465351	6.61907e-05				216	15.5997	0.00214	2.73747e-05	0.00208525	-0.000127666	0.000100291				216	37.418	0.00215	0.000236823	0.00167635	-0.000315039	7.82156e-05				216	17.7999	0.00214	0.000124141	0.00189172	-0.000251434	0.000127293				216	15.722	0.00216	0.000154062	0.00185188	-0.000167834	1.37718e-05
217	16.4859	0.00214	0.00040298	0.00133404	-0.000468828	6.58473e-05				217	15.7372	0.00215	2.80113e-05	0.00209398	-0.000130343	0.000102332				217	37.6013	0.00216	0.000240642	0.00167872	-0.000316582	7.59403e-05				217	17.9068	0.00215	0.000126051	0.0018979	-0.000253054	0.000127003				217	15.8136	0.00217	0.000155972	0.00185806	-0.000168934	1.29618e-05
218	16.5776	0.00215	0.0004068	0.0013364	-0.000471435	6.46345e-05				218	15.8289	0.00216	2.86479e-05	0.0021027	-0.000132127	0.00010348				218	37.8152	0.00217	0.000244462	0.00168108	-0.000318383	7.39213e-05				218	18.0444	0.00216	0.000126687	0.00190663	-0.000255138	0.000128451				218	15.9206	0.00218	0.000156608	0.00186678	-0.000170217	1.36082e-05
219	16.6998	0.00216	0.000409347	0.00134131	-0.00047491	6.5564e-05				219	15.9359	0.00217	3.05577e-05	0.00210888	-0.00013421	0.000103652				219	38.0138	0.00218	0.000248282	0.00168344	-0.000320056	7.17736e-05				219	18.1819	0.00217	0.00012987	0.00191026	-0.000257222	0.000127352				219	16.0275	0.00219	0.000157245	0.00187551	-0.0001715	1.42547e-05
220	16.822	0.00217	0.000413166	0.00134367	-0.000478386	6.52202e-05				220	16.0428	0.00218	3.11944e-05	0.00211761	-0.000136291	0.000105097				220	38.2125	0.00219	0.000252101	0.0016858	-0.000321728	6.96269e-05				220	18.3041	0.00218	0.000133054	0.00191389	-0.000259074	0.00012602				220	16.1498	0.0022	0.000158518	0.00188296	-0.000172966	1.44478e-05
221	16.9443	0.00218	0.000416349	0.0013473	-0.000481862	6.55131e-05				221	16.1498	0.00219	3.24676e-05	0.00212506	-0.000138373	0.000105906				221	38.4111	0.0022	0.000256558	0.00168688	-0.0003234	6.68422e-05				221	18.4416	0.00219	0.000140056	0.00190989	-0.000261158	0.000121102				221	16.2567	0.00221	0.000159155	0.00189169	-0.000174249	1.50942e-05
222	17.0665	0.00219	0.000419532	0.00135094	-0.000485338	6.5806e-05				222	16.2262	0.0022	3.31042e-05	0.00213379	-0.000139861	0.000106756				222	38.6097	0.00221	0.000261014	0.00168797	-0.000325073	6.40586e-05				222	18.5944	0.00221	0.000143876	0.00192225	-0.000263473	0.000119597				222	16.3637	0.00222	0.000159792	0.00190042	-0.000175532	1.57407e-05
223	17.1887	0.0022	0.000422716	0.00135457	-0.000488814	6.60989e-05				223	16.3484	0.00221	3.50141e-05	0.00213997	-0.00014224	0.000107226				223	38.8236	0.00222	0.000264197	0.00169161	-0.000326873	6.26765e-05				223	18.7013	0.00221	0.000145786	0.00191843	-0.000265093	0.000119307				223	16.4706	0.00223	0.000161065	0.00190787	-0.000176815	1.57506e-05
224	17.311	0.00221	0.000425899	0.0013582	-0.000492291	6.63921e-05				224	16.4401	0.00222	3.69239e-05	0.00214615	-0.000144024	0.0001071				224	39.007	0.00223	0.000268017	0.00169397	-0.000328417	6.04002e-05				224	18.8236	0.00222	0.000147059	0.00192588	-0.000266946	0.000119887				224	16.5776	0.00224	0.000162338	0.00191532	-0.000178098	1.57604e-05
225	17.4332	0.00221	0.000429082	0.00135184	-0.000495767	6.6685e-05				225	16.547	0.00223	3.88338e-05	0.00215233	-0.000146106	0.000107273				225	39.1903	0.00224	0.000272473	0.00169505	-0.000329961	5.74878e-05				225	18.9458	0.00224	0.000150879	0.00193824	-0.000268798	0.000117919				225	16.7151	0.00225	0.000163611	0.00192278	-0.000179748	1.61369e-05
226	17.5402	0.00223	0.000432901	0.0013642	-0.000498808	6.59067e-05				226	16.6693	0.00224	4.0107e-05	0.00215979	-0.000148486	0.000108379				226	39.4042	0.00225	0.00027693	0.00169614	-0.000331762	5.48318e-05				226	19.0833	0.00224	0.000154699	0.0019306	-0.000270881	0.000116182				226	16.8068	0.00226	0.000164248	0.0019315	-0.000180848	1.66e-05
227	17.6471	0.00224	0.000436085	0.00136783	-0.00050185	6.57651e-05				227	16.7762	0.00225	4.13803e-05	0.00216724	-0.000150568	0.000109187				227	39.5876	0.00226	0.000281386	0.00169723	-0.000333305	5.19194e-05				227	19.2055	0.00226	0.000157245	0.00194551	-0.000272734	0.000115489				227	16.929	0.00227	0.000165521	0.00193896	-0.000182314	1.67931e-05
228	17.7999	0.00224	0.000439268	0.00136146	-0.000506195	6.6927e-05				228	16.8832	0.00226	4.32901e-05	0.00217342	-0.00015265	0.00010936				228	39.7862	0.00227	0.000285842	0.00169832	-0.000334978	4.91358e-05				228	19.3278	0.00226	0.000159155	0.00194169	-0.000274586	0.000115431				228	17.0207	0.00228	0.000165521	0.00194896	-0.000183414	1.7893e-05
229	17.9068	0.00226	0.000441814	0.00137637	-0.000509236	6.7422e-05				229	16.9901	0.00227	4.45634e-05	0.00218087	-0.000154732	0.000110168				229	39.9848	0.00228	0.000290299	0.0016994	-0.00033665	4.63512e-05				229	19.4653	0.00227	0.000161701	0.0019466	-0.00027667	0.000114969				229	17.1429	0.00229	0.000166158	0.00195768	-0.000184881	1.87228e-05
230	18.0444	0.00226	0.000445634	0.00136873	-0.000513147	6.75128e-05				230	17.1123	0.00228	4.58366e-05	0.00218833	-0.000157111	0.000111274				230	40.1834	0.00229	0.000295392	0.00169922	-0.000338322	4.29304e-05				230	19.5875	0.00229	0.000163611	0.00196278	-0.000278522	0.000114911				230	17.2498	0.0023	0.000168068	0.00196386	-0.000186164	1.8096e-05
231	18.1513	0.00227	0.000448817	0.00137237	-0.000516188	6.73711e-05				231	17.2193	0.00229	4.83831e-05	0.00219323	-0.000159193	0.00011081				231	40.3973	0.0023	0.000299848	0.0017003	-0.000340123	4.02753e-05				231	19.7403	0.00229	0.000166158	0.00195768	-0.000280837	0.000114679				231	17.3568	0.00231	0.000168704	0.00197259	-0.000187447	1.87424e-05
232	18.2888	0.00228	0.000452	0.001376	-0.000520099	6.80986e-05				232	17.2957	0.0023	4.90197e-05	0.00220196	-0.00016068	0.00011166				232	40.5807	0.00231	0.000304304	0.00170139	-0.000341667	3.73631e-05				232	19.8625	0.00231	0.000168068	0.00197386	-0.000282689	0.000114621				232	17.479	0.00232	0.000169977	0.00198005	-0.000188913	1.89355e-05
233	18.3958	0.00229	0.00045582	0.00137836	-0.00052314	6.73206e-05				233	17.4179	0.00231	5.09296e-05	0.00220814	-0.000163059	0.00011213				233	40.7793	0.00232	0.000309397	0.00170121	-0.000343339	3.39424e-05				233	19.9848	0.00232	0.000170614	0.00197877	-0.000284541	0.000113927				233	17.6013	0.00233	0.000169977	0.00199005	-0.000190379	2.04019e-05
234	18.5333	0.0023	0.000459003	0.00138199	-0.000527051	6.8048e-05				234	17.5249	0.00232	5.28394e-05	0.00221432	-0.000165141	0.000112302				234	40.9627	0.00233	0.000313854	0.00170229	-0.000344883	3.1029e-05				234	20.107	0.00232	0.000173161	0.00197368	-0.000286394	0.000113233				234	17.6929	0.00234	0.000170614	0.00199877	-0.000191479	2.08652e-05
235	18.6555	0.00231	0.000461549	0.0013869	-0.000530527	6.89775e-05				235	17.6318	0.00233	5.41127e-05	0.00222177	-0.000167223	0.000113111				235	41.1766	0.00234	0.000317673	0.00170465	-0.000346684	2.9011e-05				235	20.2445	0.00233	0.00017507	0.00197986	-0.000288477	0.000113407				235	17.8152	0.00235	0.000171887	0.00200623	-0.000192946	2.10583e-05
236	18.7777	0.00232	0.000465369	0.00138926	-0.000534003	6.86338e-05				236	17.7388	0.00234	5.53859e-05	0.00222923	-0.000169305	0.000113919				236	41.3446	0.00235	0.000322766	0.00170447	-0.000348099	2.53331e-05				236	20.3667	0.00234	0.000177617	0.00198477	-0.000290329	0.000112712				236	17.9374	0.00236	0.000172524	0.00201495	-0.000194412	2.1888e-05
237	18.9305	0.00233	0.000467916	0.00139417	-0.000538348	7.04323e-05				237	17.8457	0.00235	5.72958e-05	0.00223541	-0.000171387	0.000114092				237	41.5433	0.00236	0.000327223	0.00170555	-0.000349771	2.25484e-05				237	20.5042	0.00235	0.000180163	0.00198967	-0.000292413	0.00011225				237	18.0444	0.00237	0.000173797	0.00202241	-0.000195695	2.18979e-05
238	19.0375	0.00234	0.000471099	0.0013978	-0.000541389	7.02907e-05				238	17.9832	0.00236	5.92056e-05	0.00224159	-0.000174064	0.000114859				238	41.7266	0.00237	0.000331679	0.00170664	-0.000351315	1.96361e-05				238	20.6418	0.00237	0.000181437	0.00200713	-0.000294497	0.00011306				238	18.1513	0.00238	0.000173797	0.00203241	-0.000196978	2.31809e-05
239	19.175	0.00235	0.000474918	0.00140016	-0.0005453	7.03815e-05				239	18.0749	0.00237	6.17521e-05	0.0022465	-0.000175849	0.000114096				239	41.9252	0.00238	0.000336772	0.00170646	-0.000352987	1.62153e-05				239	20.7793	0.00237	0.000183346	0.00200331	-0.000296581	0.000113235				239	18.2583	0.00239	0.000175707	0.00203859	-0.000198261	2.25542e-05
240	19.2972	0.00236	0.000477465	0.00140507	-0.000548776	7.1311e-05				240	18.1819	0.00238	6.23887e-05	0.00225522	-0.000177931	0.000115542				240	42.1391	0.00239	0.000341228	0.00170754	-0.000354788	1.35603e-05				240	20.9015	0.00238	0.00018462	0.00201076	-0.000298433	0.000113813				240	18.3652	0.0024	0.000176344	0.00204731	-0.000199544	2.32007e-05
241	19.4195	0.00237	0.000481285	0.00140743	-0.000552252	7.09673e-05				241	18.2888	0.00239	6.42986e-05	0.0022614	-0.000180012	0.000115714				241	42.3072	0.0024	0.000346321	0.00170736	-0.000356203	9.88232e-06				241	21.0237	0.00239	0.000187166	0.00201567	-0.000300285	0.000113119				241	18.4874	0.00241	0.00017698	0.00205604	-0.000201011	2.40304e-05
242	19.557	0.00238	0.000484468	0.00141106	-0.000556162	7.16947e-05				242	18.411	0.0024	6.49352e-05	0.00227013	-0.000182392	0.000117457				242	42.4905	0.00241	0.000352051	0.0017059	-0.000357747	5.69602e-06				242	21.1612	0.0024	0.000187803	0.00202439	-0.000302369	0.000114566				242	18.6097	0.00242	0.000177617	0.00206477	-0.000202477	2.48602e-05
243	19.6945	0.00239	0.000488287	0.00141343	-0.000560073	7.17855e-05				243	18.5027	0.00241	6.68451e-05	0.00227631	-0.000184176	0.000117331				243	42.7045	0.00242	0.000356507	0.00170699	-0.000359548	3.04103e-06				243	21.2987	0.00241	0.000190986	0.00202803	-0.000304452	0.000113466				243	18.7166	0.00243	0.00017889	0.00207222	-0.00020376	2.487e-05
244	19.8014	0.0024	0.00049147	0.00141706	-0.000563114	7.16439e-05				244	18.6249	0.00242	6.93916e-05	0.00228122	-0.000186556	0.000117164				244	42.8725	0.00243	0.000360963	0.00170807	-0.000360963	3.68629e-18				244	21.4363	0.00242	0.000192259	0.00203548	-0.000306536	0.000114277				244	18.8236	0.00244	0.000180163	0.00207967	-0.000205043	2.48798e-05
245	19.9236	0.00241	0.000494654	0.00142069	-0.00056659	7.19367e-05				245	18.7472	0.00243	7.06648e-05	0.00228867	-0.000188935	0.00011827				245	43.0864	0.00244	0.000366693	0.00170661						245	21.5738	0.00243	0.000194169	0.00204166	-0.00030862	0.000114451				245	18.9305	0.00245	0.0001808	0.0020884	-0.000206326	2.55264e-05
246	20.0612	0.00242	0.00049911	0.00142178	-0.000570501	7.13909e-05				246	18.8541	0.00244	7.25747e-05	0.00229485	-0.000191017	0.000118442				246	43.2698	0.00245	0.000371786	0.00170643						246	21.696	0.00245	0.000196079	0.00205784	-0.000310472	0.000114393				246	19.0528	0.00246	0.0001808	0.0020984	-0.000207793	2.69927e-05
247	20.1987	0.00243	0.000502293	0.00142541	-0.000574411	7.21183e-05				247	18.9611	0.00245	7.32113e-05	0.00230358	-0.000193099	0.000119888				247	43.4684	0.00246	0.000376242	0.00170752						247	21.8182	0.00245	0.000197989	0.00205402	-0.000312324	0.000114335				247	19.175	0.00247	0.000181437	0.00210713	-0.000209259	2.78225e-05
248	20.3209	0.00244	0.000506113	0.00142777	-0.000577887	7.17746e-05				248	19.0833	0.00246	7.44845e-05	0.00231103	-0.000195478	0.000120994				248	43.667	0.00247	0.000381972	0.00170606						248	21.9405	0.00246	0.000200535	0.00205893	-0.000314176	0.000113641				248	19.2819	0.00248	0.000182073	0.00211585	-0.000210542	2.84689e-05
249	20.4431	0.00245	0.000509932	0.00143014	-0.000581363	7.14309e-05				249	19.2055	0.00247	7.63944e-05	0.00231721	-0.000197858	0.000121464				249	43.8504	0.00248	0.000387701	0.0017046						249	22.078	0.00247	0.000201808	0.00206638	-0.00031626	0.000114452				249	19.4195	0.00249	0.000183983	0.00212203	-0.000212192	2.82088e-05
250	20.5959	0.00247	0.000513116	0.00144377	-0.000585708	7.25928e-05				250	19.2972	0.00248	7.89409e-05	0.00232212	-0.000199642	0.000120702				250	44.0184	0.00249	0.000392794	0.00170441						250	22.2155	0.00248	0.000203718	0.00207256	-0.000318344	0.000114626				250	19.5264	0.0025	0.00018462	0.00213076	-0.000213475	2.88552e-05
251	20.7182	0.00247	0.000517572	0.00143486	-0.000589184	7.16125e-05				251	19.4042	0.00249	8.14873e-05	0.00232703	-0.000201724	0.000120237				251	44.2171	0.0025	0.000398524	0.00170295						251	22.3377	0.00249	0.000206265	0.00207747	-0.000320196	0.000113931				251	19.6639	0.00251	0.000185893	0.00213821	-0.000215125	2.92316e-05
252	20.8557	0.00249	0.000521392	0.00144722	-0.000593095	7.17033e-05				252	19.5264	0.0025	8.27606e-05	0.00233448	-0.000204104	0.000121343				252	44.4157	0.00251	0.00040298	0.00170404						252	22.4905	0.0025	0.000208811	0.00208238	-0.000322511	0.0001137				252	19.7861	0.00252	0.00018653	0.00214694	-0.000216591	3.00614e-05
253	21.0084	0.0025	0.000524575	0.00145085	-0.00059744	7.28652e-05				253	19.6181	0.00251	8.40338e-05	0.00234193	-0.000205888	0.000121855				253	44.6296	0.00252	0.000409347	0.00170131						253	22.628	0.00251	0.000210085	0.00208983	-0.000324595	0.00011451				253	19.9084	0.00253	0.000187803	0.00215439	-0.000218057	3.02545e-05
254	21.1154	0.00251	0.000528394	0.00145321	-0.000600481	7.2087e-05				254	19.7403	0.00252	8.65803e-05	0.00234684	-0.000208268	0.000121687				254	44.8282	0.00253	0.000415713	0.00169857						254	22.7655	0.00252	0.000211994	0.00209601	-0.000326678	0.000114684				254	20.0306	0.00254	0.000188439	0.00216312	-0.000219524	3.10843e-05
255	21.2682	0.00252	0.000532214	0.00145557	-0.000604826	7.26123e-05				255	19.8473	0.00253	8.84901e-05	0.00235302	-0.00021035	0.000121859				255	44.9963	0.00254	0.000421442	0.00169712						255	22.8878	0.00253	0.000214541	0.00210092	-0.000328531	0.00011399				255	20.1376	0.00255	0.000189713	0.00217057	-0.000220807	3.10942e-05
256	21.4057	0.00253	0.000536034	0.00145793	-0.000608737	7.27031e-05				256	19.9695	0.00254	9.10366e-05	0.00235793	-0.000212729	0.000121692				256	45.2102	0.00255	0.000427808	0.00169438						256	23.01	0.00254	0.000215814	0.00210837	-0.000330383	0.000114569				256	20.2598	0.00256	0.000190349	0.0021793	-0.000222273	3.1924e-05
257	21.5279	0.00254	0.00054049	0.00145902	-0.000612213	7.17228e-05				257	20.0764	0.00255	9.29465e-05	0.00236411	-0.000214811	0.000121864				257	45.3935	0.00256	0.000433538	0.00169292						257	23.1628	0.00255	0.000217087	0.00211583	-0.000332698	0.000115611				257	20.3973	0.00257	0.000191623	0.00218675	-0.000223923	3.23004e-05
258	21.696	0.00255	0.00054431	0.00146138	-0.000616993	7.26826e-05				258	20.1987	0.00256	9.5493e-05	0.00236901	-0.00021719	0.000121697				258	45.5769	0.00257	0.000440541	0.00168892						258	23.3003	0.00256	0.000218997	0.00212201	-0.000334782	0.000115785				258	20.5195	0.00258	0.000192896	0.00219421	-0.000225389	3.24935e-05
259	21.8029	0.00256	0.000547493	0.00146501	-0.000620034	7.2541e-05				259	20.2904	0.00257	9.67662e-05	0.00237647	-0.000218975	0.000122209				259	45.7602	0.00258	0.000445634	0.00168873						259	23.4378	0.00257	0.000221544	0.00212691	-0.000336865	0.000115321				259	20.657	0.00259	0.000193532	0.00220294	-0.000227039	3.35066e-05
260	21.9557	0.00257	0.000551949	0.0014661	-0.000624379	7.24297e-05				260	20.4126	0.00258	9.93127e-05	0.00238137	-0.000221354	0.000122042				260	45.9436	0.00259	0.000452637	0.00168473						260	23.5753	0.00258	0.000223454	0.00213309	-0.000338949	0.000115495				260	20.7946	0.0026	0.000195442	0.00220912	-0.000228689	3.32464e-05
261	22.078	0.00258	0.000555769	0.00146846	-0.000627855	7.2086e-05				261	20.5348	0.00259	0.000101223	0.00238755	-0.000223734	0.000122511				261	46.0964	0.0026	0.000458366	0.00168327						261	23.6975	0.00259	0.000226	0.002138	-0.000340801	0.000114801				261	20.8862	0.00261	0.000194806	0.00222039	-0.000229788	3.49828e-05
262	22.2155	0.00259	0.000559589	0.00147082	-0.000631766	7.21768e-05				262	20.6418	0.0026	0.000103769	0.00239246	-0.000225816	0.000122047				262	46.3103	0.00261	0.000464732	0.00168054						262	23.8503	0.0026	0.000227273	0.00214545	-0.000343117	0.000115844				262	21.0237	0.00262	0.000197989	0.00222402	-0.000231438	3.34494e-05
263	22.3683	0.0026	0.000564045	0.00147191	-0.000636111	7.20655e-05				263	20.7487	0.00261	0.000106316	0.00239737	-0.000227897	0.000121582				263	46.4936	0.00262	0.000471735	0.00167653						263	23.9725	0.00261	0.000229183	0.00215163	-0.000344969	0.000115786				263	21.146	0.00263	0.000197989	0.00223402	-0.000232904	3.49157e-05
264	22.4905	0.00261	0.000567865	0.00147427	-0.000639587	7.17217e-05				264	20.8557	0.00262	0.000108862	0.00240228	-0.000229979	0.000121117				264	46.6617	0.00263	0.000477465	0.00167507						264	24.0948	0.00262	0.000230456	0.00215909	-0.000346821	0.000116365				264	21.2835	0.00264	0.000198625	0.00224275	-0.000234554	3.59288e-05
265	22.6127	0.00262	0.000572321	0.00147536	-0.000643063	7.07414e-05				265	20.9779	0.00263	0.000110135	0.00240973	-0.000232359	0.000122224				265	46.8603	0.00264	0.000482558	0.00167488						265	24.2476	0.00263	0.000232366	0.00216527	-0.000349136	0.00011677				265	21.3904	0.00265	0.000199899	0.0022502	-0.000235837	3.59386e-05
266	22.7655	0.00263	0.000576141	0.00147772	-0.000647408	7.12667e-05				266	21.1001	0.00264	0.000113318	0.00241336	-0.000234738	0.00012142				266	47.0284	0.00265	0.000488924	0.00167215						266	24.3698	0.00264	0.000233639	0.00217272	-0.000350988	0.000117349				266	21.5127	0.00266	0.000201172	0.00225766	-0.000237304	3.61319e-05
267	22.9183	0.00264	0.000579961	0.00148008	-0.000651753	7.17921e-05				267	21.2224	0.00265	0.000115228	0.00241954	-0.000237118	0.000121889				267	47.2117	0.00266	0.000495927	0.00166815						267	24.492	0.00265	0.000236186	0.00217763	-0.000352841	0.000116655				267	21.6349	0.00267	0.000201808	0.00226638	-0.00023877	3.69616e-05
268	23.0405	0.00265	0.00058378	0.00148244	-0.000655229	7.14483e-05				268	21.3293	0.00266	0.000117138	0.00242572	-0.0002392	0.000122062				268	47.3798	0.00267	0.000502293	0.00166541						268	24.6295	0.00266	0.000237459	0.00218508	-0.000354924	0.000117465				268	21.7571	0.00268	0.000203082	0.00227384	-0.000240236	3.71548e-05
269	23.178	0.00266	0.000588237	0.00148353	-0.000659139	7.09025e-05				269	21.4363	0.00267	0.000119685	0.00243063	-0.000241282	0.000121597				269	47.5937	0.00268	0.000509932	0.00166014						269	24.7823	0.00267	0.000240006	0.00218999	-0.000357239	0.000117233				269	21.8641	0.00269	0.000204355	0.00228129	-0.00024152	3.71646e-05
270	23.3156	0.00267	0.000592056	0.00148589	-0.00066305	7.09933e-05				270	21.5738	0.00268	0.000121594	0.00243681	-0.000243958	0.000122364				270	47.7312	0.00269	0.000516935	0.00165613						270	24.9198	0.00268	0.000241916	0.00219617	-0.000359323	0.000117407				270	21.9863	0.0027	0.000205628	0.00228874	-0.000242986	3.73577e-05
271	23.4531	0.00268	0.000596513	0.00148697	-0.00066696	7.04475e-05				271	21.6654	0.00269	0.000124777	0.00244045	-0.000245743	0.000120965				271	47.9145	0.0027	0.000523938	0.00165212						271	25.0421	0.00269	0.000243825	0.00220235	-0.000361175	0.00011735				271	22.1391	0.0027	0.000205628	0.00228874	-0.000244819	3.91907e-05
272	23.56	0.00269	0.000600332	0.00148934	-0.000670002	6.96692e-05				272	21.8029	0.0027	0.000126051	0.0024479	-0.00024842	0.000122369				272	48.0979	0.00271	0.000529668	0.00165066						272	25.1949	0.0027	0.000246372	0.00220726	-0.00036349	0.000117118				272	22.2613	0.00272	0.000207538	0.00230492	-0.000246285	3.87472e-05
273	23.7128	0.0027	0.000604152	0.0014917	-0.000674347	7.01946e-05				273	21.9099	0.00271	0.000129234	0.00245153	-0.000250502	0.000121268				273	48.266	0.00272	0.00053667	0.00164666						273	25.3324	0.00271	0.000248918	0.00221216	-0.000365574	0.000116656				273	22.3683	0.00273	0.000209448	0.0023111	-0.000247568	3.81204e-05
274	23.8503	0.00271	0.000608609	0.00149278	-0.000678257	6.96487e-05				274	22.0321	0.00272	0.00013178	0.00245644	-0.000252881	0.000121101				274	48.4493	0.00273	0.000543037	0.00164393						274	25.4852	0.00272	0.000251465	0.00221707	-0.000367889	0.000116424				274	22.5058	0.00273	0.000209448	0.0023111	-0.000249218	3.97701e-05
275	23.9878	0.00272	0.000612428	0.00149514	-0.000682168	6.97395e-05				275	22.1544	0.00273	0.00013369	0.00246262	-0.00025526	0.00012157				275	48.6327	0.00274	0.000548766	0.00164247						275	25.6227	0.00273	0.000252738	0.00222452	-0.000369973	0.000117235				275	22.6433	0.00275	0.000211358	0.00232728	-0.000250868	3.95099e-05
276	24.1253	0.00273	0.000616885	0.00149623	-0.000686078	6.91937e-05				276	22.2613	0.00274	0.000136237	0.00246753	-0.000257342	0.000121106				276	48.8007	0.00275	0.000554496	0.00164101						276	25.7449	0.00274	0.000256558	0.00222688	-0.000371825	0.000115267				276	22.7655	0.00275	0.000211994	0.00232601	-0.000252334	4.03397e-05
277	24.2629	0.00274	0.000620704	0.00149859	-0.000689989	6.92845e-05				277	22.3683	0.00275	0.000138783	0.00247243	-0.000259424	0.000120641				277	48.9841	0.00276	0.000560862	0.00163828						277	25.8824	0.00275	0.000257194	0.00223561	-0.000373909	0.000116715				277	22.903	0.00276	0.000212631	0.00233474	-0.000253984	4.13527e-05
278	24.4004	0.00275	0.000625161	0.00149968	-0.000693899	6.87387e-05				278	22.4905	0.00276	0.000140056	0.00247989	-0.000261804	0.000121747				278	49.1521	0.00277	0.000567865	0.00163427						278	26.0352	0.00276	0.000259741	0.00224052	-0.000376224	0.000116483				278	22.9947	0.00278	0.000214541	0.00235092	-0.000255084	4.05427e-05
279	24.5379	0.00276	0.00062898	0.00150204	-0.00069781	6.88295e-05				279	22.5975	0.00277	0.000143239	0.00248352	-0.000263886	0.000120646				279	49.3508	0.00278	0.000574868	0.00163026						279	26.188	0.00277	0.000261651	0.0022467	-0.00037854	0.000116889				279	23.1322	0.00278	0.000215814	0.00234837	-0.000256733	4.09192e-05
280	24.6754	0.00277	0.0006328	0.0015044	-0.00070172	6.89203e-05				280	22.7044	0.00278	0.000145149	0.0024897	-0.000265968	0.000120818				280	49.5188	0.00279	0.000579961	0.00163008						280	26.3255	0.00278	0.000264834	0.00225033	-0.000380623	0.000115789				280	23.2544	0.00279	0.000217087	0.00235583	-0.0002582	4.11123e-05
281	24.8282	0.00278	0.000637256	0.00150549	-0.000706065	6.8809e-05				281	22.8266	0.00279	0.000147696	0.00249461	-0.000268347	0.000120651				281	49.7022	0.0028	0.000586963	0.00162607						281	26.463	0.00279	0.000266107	0.00225779	-0.000382707	0.0001166				281	23.3767	0.0028	0.000217724	0.00236455	-0.000259666	4.19421e-05
282	24.9657	0.00279	0.000641076	0.00150785	-0.000709976	6.88998e-05				282	22.9642	0.0028	0.000150242	0.00249952	-0.000271024	0.000120782				282	49.8702	0.00281	0.00059333	0.00162334						282	26.6005	0.0028	0.000268017	0.00226397	-0.000384791	0.000116774				282	23.5142	0.00281	0.000218997	0.00237201	-0.000261316	4.23185e-05
283	25.0879	0.0028	0.000644896	0.00151021	-0.000713452	6.85561e-05				283	23.0711	0.00281	0.000152789	0.00250442	-0.000273106	0.000120317				283	50.0383	0.00282	0.000599696	0.00162061						283	26.738	0.00281	0.000269927	0.00227015	-0.000386874	0.000116947				283	23.667	0.00282	0.000220907	0.00237819	-0.000263149	4.22416e-05
284	25.2254	0.00281	0.000649352	0.0015113	-0.000717362	6.80103e-05				284	23.178	0.00282	0.000155335	0.00250933	-0.000275188	0.000119852				284	50.1911	0.00283	0.000606062	0.00161788						284	26.8755	0.00282	0.00027311	0.00227378	-0.000388958	0.000115848				284	23.7739	0.00283	0.00022218	0.00238564	-0.000264432	4.22515e-05
285	25.3629	0.00282	0.000653809	0.00151238	-0.000721273	6.74645e-05				285	23.3156	0.00283	0.000158518	0.00251296	-0.000277864	0.000119346				285	50.405	0.00284	0.000613065	0.00161387						285	27.0283	0.00283	0.000275656	0.00227869	-0.000391273	0.000115617				285	23.9114	0.00284	0.00022409	0.00239182	-0.000266081	4.19913e-05
286	25.5004	0.00283	0.000656992	0.00151602	-0.000725184	6.81919e-05				286	23.4378	0.00284	0.000160428	0.00251914	-0.000280244	0.000119816				286	50.5425	0.00285	0.000620068	0.00160986						286	27.1658	0.00284	0.000278839	0.00228232	-0.000393357	0.000114518				286	24.049	0.00285	0.000224727	0.00240055	-0.000267731	4.30043e-05
287	25.6532	0.00284	0.000662085	0.00151583	-0.000729529	6.7444e-05				287	23.56	0.00285	0.000162975	0.00252405	-0.000282623	0.000119648				287	50.7259	0.00286	0.00062707	0.00160586						287	27.3186	0.00285	0.000281386	0.00228723	-0.000395672	0.000114286				287	24.1406	0.00286	0.000226	0.002408	-0.000268831	4.28309e-05
288	25.7755	0.00285	0.000665904	0.00151819	-0.000733005	6.71002e-05				288	23.667	0.00286	0.000164885	0.00253023	-0.000284705	0.000119821				288	50.8787	0.00287	0.000633437	0.00160313						288	27.4409	0.00286	0.000285206	0.00228959	-0.000397524	0.000112318				288	24.2629	0.00287	0.000226637	0.00241673	-0.000270297	4.36606e-05
289	25.9435	0.00286	0.000669724	0.00152055	-0.000737784	6.80601e-05				289	23.7739	0.00287	0.000168068	0.00253386	-0.000286787	0.00011872				289	51.0467	0.00288	0.00064044	0.00159912						289	27.5937	0.00287	0.000286479	0.00229704	-0.00039984	0.000113361				289	24.4156	0.00288	0.000228547	0.00242291	-0.00027213	4.35837e-05
290	26.0505	0.00287	0.00067418	0.00152164	-0.000740826	6.66452e-05				290	23.8962	0.00288	0.000171251	0.0025375	-0.000289167	0.000117916				290	51.1842	0.00289	0.000648079	0.00159384						290	27.7312	0.00288	0.000289662	0.00230068	-0.000401923	0.000112261				290	24.5531	0.00289	0.000229183	0.00243163	-0.00027378	4.45968e-05
291	26.2033	0.00288	0.000678637	0.00152273	-0.000745171	6.65339e-05				291	23.9878	0.00289	0.000173161	0.00254368	-0.000290951	0.00011779				291	51.3523	0.0029	0.000656992	0.00158602						291	27.8839	0.00289	0.000291572	0.00230686	-0.000404239	0.000112667				291	24.6754	0.0029	0.000230456	0.00243909	-0.000275246	4.47899e-05
292	26.3408	0.00289	0.000682456	0.00152509	-0.000749081	6.66247e-05				292	24.1101	0.0029	0.000176344	0.00254731	-0.00029333	0.000116987				292	51.4745	0.00291	0.000669087	0.00157183						292	27.9909	0.0029	0.000294118	0.00231176	-0.000405859	0.000111741				292	24.8129	0.00291	0.00023173	0.00244654	-0.000276896	4.51664e-05
293	26.4936	0.00289	0.000686913	0.00151617	-0.000753426	6.65135e-05				293	24.2476	0.00291	0.00017889	0.00255222	-0.000296007	0.000117117				293	51.4592	0.00292	0.000694552	0.0015309						293	28.1284	0.00291	0.000296028	0.00231794	-0.000407943	0.000111915				293	24.9504	0.00292	0.000233003	0.00245399	-0.000278546	4.55428e-05
294	26.6464	0.00291	0.000691369	0.00152726	-0.000757771	6.64022e-05				294	24.3545	0.00292	0.0001808	0.0025584	-0.000298089	0.000117289				294	44.981	0.00295	0.000893814	0.00116237						294	28.2812	0.00292	0.000299211	0.00232158	-0.000410258	0.000111047				294	25.0879	0.00293	0.000233639	0.00246272	-0.000280195	4.65559e-05
295	26.7686	0.00292	0.000695189	0.00152962	-0.000761247	6.60584e-05				295	24.492	0.00293	0.000183346	0.00256331	-0.000300766	0.00011742				295	44.981	0.00295	0.000893814	0.00116237						295	28.4187	0.00293	0.000301758	0.00232648	-0.000412342	0.000110584				295	25.2101	0.00294	0.000234913	0.00247017	-0.000281662	4.6749e-05
296	26.9214	0.00293	0.000699645	0.00153071	-0.000765592	6.59472e-05				296	24.6143	0.00294	0.000185893	0.00256821	-0.000303145	0.000117252				296	45.2102	0.00295	0.000915459	0.00111908						296	28.5562	0.00294	0.000303668	0.00233266	-0.000414426	0.000110758				296	25.3477	0.00295	0.000236186	0.00247763	-0.000283311	4.71255e-05
297	27.0589	0.00294	0.000704101	0.0015318	-0.000769503	6.54013e-05				297	24.7212	0.00295	0.000189076	0.00257185	-0.000305227	0.000116151				297	45.745	0.00297	0.000928192	0.00111362						297	28.7243	0.00295	0.000306214	0.00233757	-0.000416972	0.000110758				297	25.4852	0.00296	0.000238096	0.00248381	-0.000284961	4.68653e-05
298	27.1811	0.00294	0.000707921	0.00152416	-0.000772979	6.50576e-05				298	24.8587	0.00296	0.000191623	0.00257675	-0.000307904	0.000116282				298	45.9436	0.00298	0.000940287	0.00109943						298	28.8465	0.00296	0.000308761	0.00234248	-0.000418825	0.000110064				298	25.6074	0.00297	0.000238732	0.00249254	-0.000286427	4.7695e-05
299	27.3492	0.00295	0.000712378	0.00152524	-0.000777758	6.53809e-05				299	24.9504	0.00297	0.000193532	0.00258294	-0.000309689	0.000116156				299	45.9589	0.00299	0.000953656	0.00108269						299	28.984	0.00297	0.000311944	0.00234611	-0.000420908	0.000108964				299	25.7449	0.00298	0.000240642	0.00249872	-0.000288077	4.74348e-05
300	27.4561	0.00297	0.000716834	0.00153633	-0.0007808	6.3966e-05				300	25.0726	0.00298	0.000196079	0.00258784	-0.000312068	0.000115989				300	45.8519	0.003	0.000975302	0.0010494						300	29.1215	0.00298	0.000313854	0.00235229	-0.000422992	0.000109138				300	25.8671	0.00299	0.000241916	0.00250617	-0.000289544	4.76281e-05
301	27.6242	0.00297	0.00072129	0.00152742	-0.000785579	6.42892e-05				301	25.1949	0.00299	0.000198625	0.00259275	-0.000314447	0.000115822				301	45.5158	0.00301	0.001	0.00101						301	29.2743	0.00299	0.0003164	0.0023572	-0.000425307	0.000108907				301	26.0352	0.003	0.000243189	0.00251362	-0.00029156	4.8371e-05
302	27.7617	0.00298	0.00072511	0.00152978	-0.00078949	6.438e-05				302	25.3171	0.003	0.000200535	0.00259893	-0.000316827	0.000116292				302	42.2766	0.00302	0.00106	0.0009						302	29.4271	0.003	0.000319583	0.00236083	-0.000427622	0.000108039				302	26.1574	0.00301	0.000244462	0.00252108	-0.000293026	4.85642e-05
303	27.8839	0.00299	0.000730203	0.00152959	-0.000792966	6.27631e-05				303	25.4393	0.00301	0.000204355	0.00260129	-0.000319206	0.000114851				303	42.5975	0.00302	0.00107	0.00088						303	29.5799	0.00301	0.000321493	0.00236701	-0.000429938	0.000108445				303	26.2949	0.00302	0.000245735	0.00252853	-0.000294676	4.89406e-05
304	28.0215	0.003	0.000734023	0.00153195	-0.000796876	6.28539e-05				304	25.5616	0.00302	0.000207538	0.00260492	-0.000321586	0.000114048				304	43.8351	0.00303	0.00108	0.00087						304	29.7174	0.00302	0.000324676	0.00237065	-0.000432021	0.000107345				304	26.4324	0.00303	0.000247008	0.00253598	-0.000296326	4.93171e-05
305	28.159	0.00301	0.000738479	0.00153304	-0.000800787	6.2308e-05				305	25.6838	0.00303	0.000209448	0.0026111	-0.000323965	0.000114517				305	44.2629	0.00304	0.00109	0.00086						305	29.8855	0.00303	0.000327223	0.00237555	-0.000434568	0.000107345				305	26.57	0.00304	0.000247645	0.00254471	-0.000297975	5.03301e-05
306	28.3117	0.00302	0.000743572	0.00153286	-0.000805132	6.15598e-05				306	25.806	0.00304	0.000213268	0.00261346	-0.000326344	0.000113077				306	44.4157	0.00305	0.0011	0.00085						306	30.0077	0.00304	0.000329769	0.00238046	-0.00043642	0.000106651				306	26.6769	0.00305	0.000248918	0.00255216	-0.000299258	5.03401e-05
307	28.4493	0.00303	0.000747392	0.00153522	-0.000809042	6.16506e-05				307	25.9435	0.00305	0.000215814	0.00261837	-0.000329021	0.000113207				307	44.3546	0.00307	0.00112	0.00083						307	30.1758	0.00305	0.000332316	0.00238537	-0.000438967	0.000106651				307	26.8297	0.00306	0.000250828	0.00255834	-0.000301091	5.02631e-05
308	28.6173	0.00304	0.000751848	0.0015363	-0.000813822	6.19739e-05				308	26.0505	0.00306	0.000218361	0.00262328	-0.000331103	0.000112743				308	44.3546	0.00307	0.00112	0.00083						308	30.3133	0.00306	0.000334862	0.00239028	-0.000441051	0.000106189				308	26.9672	0.00307	0.000251465	0.00256707	-0.000302741	5.12761e-05
309	28.7548	0.00305	0.000756941	0.00153612	-0.000817732	6.07915e-05				309	26.1727	0.00307	0.000221544	0.00262691	-0.000333482	0.000111939				309	44.3546	0.00307	0.00112	0.00083						309	30.4508	0.00307	0.000338045	0.00239391	-0.000443134	0.000105089				309	27.0894	0.00308	0.000252738	0.00257452	-0.000304207	5.14694e-05
310	28.9076	0.00306	0.000761397	0.00153721	-0.000822077	6.06802e-05				310	26.2949	0.00308	0.000224727	0.00263055	-0.000335862	0.000111135				310	44.3546	0.00307	0.00112	0.00083						310	30.6036	0.00308	0.000340592	0.00239882	-0.00044545	0.000104858				310	27.2269	0.00309	0.000254648	0.0025807	-0.000305857	5.12091e-05
311	29.0299	0.00307	0.000765854	0.00153829	-0.000825553	5.96998e-05				311	26.4324	0.00309	0.00022791	0.00263418	-0.000338539	0.000110629				311	36.654	0.00311	0.00137	0.00037						311	30.7564	0.00309	0.000342501	0.002405	-0.000447765	0.000105264				311	27.3645	0.0031	0.000255285	0.00258943	-0.000307507	5.22222e-05
312	29.1674	0.00308	0.00077031	0.00153938	-0.000829464	5.9154e-05				312	26.5241	0.0031	0.000230456	0.00263909	-0.000340323	0.000109867				312	36.7304	0.00312	0.00138	0.00036						312	30.9244	0.0031	0.000345685	0.00240863	-0.000450312	0.000104627				312	27.502	0.00311	0.000256558	0.00259688	-0.000309156	5.25986e-05
313	29.3202	0.00309	0.000774766	0.00154047	-0.000833809	5.90427e-05				313	26.6616	0.00311	0.000234276	0.00264145	-0.000343	0.000108724				313	36.8526	0.00312	0.00138	0.00036						313	31.0467	0.00311	0.000348868	0.00241226	-0.000452164	0.000103296				313	27.6395	0.00312	0.000257831	0.00260434	-0.000310806	5.2975e-05
314	29.4577	0.0031	0.000779223	0.00154155	-0.00083772	5.84969e-05				314	26.7533	0.00312	0.000237459	0.00264508	-0.000344785	0.000107325				314	36.9902	0.00313	0.00138	0.00037						314	31.1842	0.00312	0.000351414	0.00241717	-0.000454247	0.000102833				314	27.777	0.00313	0.000259741	0.00261052	-0.000312456	5.27149e-05
315	29.6105	0.00311	0.000784316	0.00154137	-0.000842065	5.7749e-05				315	26.8755	0.00313	0.000240642	0.00264872	-0.000347164	0.000106522				315	37.1429	0.00314	0.00139	0.00036						315	31.3217	0.00313	0.000353961	0.00242208	-0.000456331	0.00010237				315	27.9145	0.00314	0.000261014	0.00261797	-0.000314105	5.30913e-05
316	29.748	0.00312	0.000788135	0.00154373	-0.000845975	5.78398e-05				316	26.9978	0.00314	0.000243189	0.00265362	-0.000349543	0.000106355				316	37.2805	0.00315	0.00139	0.00037						316	31.4745	0.00314	0.000356507	0.00242699	-0.000458646	0.000102139				316	28.0367	0.00315	0.000262287	0.00262543	-0.000315572	5.32846e-05
317	29.916	0.00313	0.000791955	0.00154609	-0.000850755	5.87997e-05				317	27.12	0.00315	0.000247008	0.00265598	-0.000351923	0.000104914				317	37.418	0.00316	0.00139	0.00038						317	31.6273	0.00315	0.000359054	0.00243189	-0.000460962	0.000101908				317	28.1895	0.00316	0.000263561	0.00263288	-0.000317405	5.38442e-05
318	30.0536	0.00314	0.000795775	0.00154845	-0.000854665	5.88905e-05				318	27.2422	0.00316	0.000250192	0.00265962	-0.000354302	0.00010411				318	37.5249	0.00317	0.0014	0.00037						318	31.7648	0.00316	0.000360963	0.00243807	-0.000463045	0.000102082				318	28.327	0.00317	0.000264834	0.00264033	-0.000319054	5.42206e-05
319	30.1911	0.00315	0.000799594	0.00155081	-0.000858576	5.89813e-05				319	27.3645	0.00317	0.000253375	0.00266325	-0.000356681	0.000103307				319	37.6472	0.00318	0.0014	0.00038						319	31.9176	0.00317	0.000364783	0.00244043	-0.000465361	0.000100578				319	28.4645	0.00318	0.000266107	0.00264779	-0.000320704	5.45971e-05
320	30.3438	0.00316	0.000804051	0.0015519	-0.000862921	5.887e-05				320	27.4867	0.00318	0.000257194	0.00266561	-0.000359061	0.000101867				320	37.7847	0.00319	0.00141	0.00037						320	32.0551	0.00318	0.00036733	0.00244534	-0.000467444	0.000100114				320	28.602	0.00319	0.000268017	0.00265397	-0.000322354	5.43369e-05
321	30.4966	0.00317	0.000808507	0.00155299	-0.000867266	5.87584e-05				321	27.6089	0.00319	0.000261014	0.00266797	-0.00036144	0.000100426				321	37.8763	0.0032	0.00141	0.00038						321	32.1926	0.00319	0.000371149	0.0024477	-0.000469528	9.83789e-05				321	28.7396	0.0032	0.000268654	0.00266269	-0.000324004	5.535e-05
322	30.6341	0.00318	0.000812963	0.00155407	-0.000871176	5.82126e-05				322	27.7464	0.0032	0.000262924	0.00267415	-0.000364117	0.000101193				322	37.9374	0.00321	0.00142	0.00037						322	32.3454	0.0032	0.000374332	0.00245134	-0.000471843	9.75112e-05				322	28.8924	0.00321	0.000269927	0.00267015	-0.000325837	5.59097e-05
323	30.7869	0.00319	0.00081742	0.00155516	-0.000875521	5.81013e-05				323	27.8381	0.00321	0.000266107	0.00267779	-0.000365902	9.97945e-05				323	37.9986	0.00322	0.00142	0.00038						323	32.4982	0.00321	0.000376879	0.00245624	-0.000474158	9.72794e-05				323	29.0299	0.00322	0.000271837	0.00267633	-0.000327486	5.56495e-05
324	30.9397	0.0032	0.000821876	0.00155625	-0.000879866	5.799e-05				324	27.9603	0.00322	0.000269927	0.00268015	-0.000368281	9.83541e-05				324	38.075	0.00323	0.00142	0.00039						324	32.651	0.00322	0.000379425	0.00246115	-0.000476474	9.70487e-05				324	29.1674	0.00323	0.00027311	0.00268378	-0.000329136	5.6026e-05
325	31.0772	0.00321	0.000826332	0.00155734	-0.000883777	5.74442e-05				325	28.0826	0.00323	0.00027311	0.00268378	-0.00037066	9.75504e-05				325	38.1514	0.00324	0.00143	0.00038						325	32.7885	0.00323	0.000383882	0.00246224	-0.000478557	9.46754e-05				325	29.3049	0.00324	0.00027311	0.00269378	-0.000330786	5.76757e-05
326	31.23	0.00322	0.000830789	0.00155842	-0.000888122	5.73329e-05				326	28.2048	0.00324	0.00027693	0.00268614	-0.00037304	9.611e-05				326	38.0291	0.00325	0.00144	0.00037						326	32.9412	0.00324	0.000386428	0.00246714	-0.000480872	9.44445e-05				326	29.4424	0.00325	0.000275656	0.00269869	-0.000332435	5.67789e-05
327	31.3828	0.00323	0.000835882	0.00155824	-0.000892467	5.6585e-05				327	28.3423	0.00325	0.000280749	0.0026885	-0.000375716	9.49671e-05				327	38.0597	0.00326	0.00144	0.00038						327	33.0788	0.00325	0.000390248	0.0024695	-0.000482956	9.27082e-05				327	29.5799	0.00326	0.000275656	0.00270869	-0.000334085	5.84285e-05
328	31.5356	0.00324	0.000839701	0.0015606	-0.000896812	5.71104e-05				328	28.4645	0.00326	0.000284569	0.00269086	-0.000378096	9.35268e-05				328	38.1514	0.00327	0.00144	0.00039						328	33.2163	0.00326	0.000392794	0.00247441	-0.00048504	9.22459e-05				328	29.7327	0.00327	0.000278203	0.00271359	-0.000335918	5.77151e-05
329	31.6884	0.00325	0.000844794	0.00156041	-0.000901157	5.63625e-05				329	28.5715	0.00327	0.000288389	0.00269322	-0.000380178	9.17892e-05				329	38.243	0.00328	0.00145	0.00038						329	33.3843	0.00327	0.000395978	0.00247804	-0.000487587	9.16087e-05				329	29.8855	0.00328	0.000280113	0.00271977	-0.000337751	5.76382e-05
330	31.8564	0.00326	0.000849251	0.0015615	-0.000905936	5.66854e-05				330	28.709	0.00328	0.000290935	0.00269813	-0.000382855	9.19195e-05				330	38.2889	0.00329	0.00145	0.00039						330	33.5066	0.00328	0.000399161	0.00248168	-0.000489439	9.02778e-05				330	30.023	0.00329	0.000280749	0.0027285	-0.000339401	5.86513e-05
331	31.994	0.00327	0.000853707	0.00156259	-0.000909847	5.61396e-05				331	28.8465	0.00329	0.000294755	0.00270049	-0.000385532	9.07766e-05				331	38.3958	0.0033	0.00146	0.00038						331	33.6594	0.00329	0.000402344	0.00248531	-0.000491754	8.94101e-05				331	30.1605	0.0033	0.000282659	0.00273468	-0.00034105	5.83911e-05
332	32.1315	0.00328	0.0008588	0.0015624	-0.000913757	5.49572e-05				332	28.9382	0.0033	0.000297938	0.00270412	-0.000387316	8.93779e-05				332	38.5028	0.00331	0.00146	0.00039						332	33.8122	0.0033	0.00040489	0.00249022	-0.000494069	8.91793e-05				332	30.3133	0.00331	0.000285206	0.00273959	-0.000342883	5.76776e-05
333	32.2843	0.00329	0.000863256	0.00156349	-0.000918102	5.48459e-05				333	29.0604	0.00331	0.000301758	0.00270648	-0.000389695	8.79376e-05				333	38.5792	0.00332	0.00147	0.00038						333	33.9802	0.00331	0.00040871	0.00249258	-0.000496616	8.79061e-05				333	30.4661	0.00332	0.000286479	0.00274704	-0.000344716	5.82373e-05
334	32.437	0.0033	0.000867713	0.00156457	-0.000922447	5.47346e-05				334	29.1521	0.00332	0.000305577	0.00270885	-0.00039148	8.59023e-05				334	38.7014	0.00333	0.00147	0.00039						334	34.133	0.00332	0.000411256	0.00249749	-0.000498931	8.76754e-05				334	30.6036	0.00333	0.000287752	0.0027545	-0.000346366	5.86138e-05
335	32.5898	0.00331	0.000872169	0.00156566	-0.000926792	5.46233e-05				335	29.2896	0.00333	0.000308124	0.00271375	-0.000394157	8.60327e-05				335	38.8083	0.00334	0.00148	0.00038						335	34.2705	0.00333	0.000413803	0.00250239	-0.000501015	8.72121e-05				335	30.7564	0.00334	0.000289662	0.00276068	-0.000348199	5.85368e-05
336	32.7579	0.00332	0.000877262	0.00156548	-0.000931572	5.43099e-05				336	29.3966	0.00334	0.000311307	0.00271739	-0.000396239	8.49317e-05				336	38.9306	0.00335	0.00148	0.00039						336	34.4233	0.00334	0.000417623	0.00250475	-0.00050333	8.57072e-05				336	30.8786	0.00335	0.000292208	0.00276558	-0.000349665	5.74568e-05
337	32.926	0.00333	0.000881082	0.00156784	-0.000936352	5.52698e-05				337	29.5188	0.00335	0.000315763	0.00271847	-0.000398618	8.28547e-05				337	39.0375	0.00336	0.00149	0.00038						337	34.5608	0.00335	0.000419532	0.00251094	-0.000505414	8.58819e-05				337	31.0314	0.00336	0.000292845	0.00277431	-0.000351498	5.86531e-05
338	33.0788	0.00334	0.000886175	0.00156765	-0.000940696	5.45216e-05				338	29.6257	0.00336	0.00031831	0.00272338	-0.0004007	8.23901e-05				338	39.1445	0.00337	0.00149	0.00039						338	34.6983	0.00336	0.000422716	0.00251457	-0.000507498	8.47816e-05				338	31.1689	0.00337	0.000294755	0.00278049	-0.000353148	5.83929e-05
339	33.2315	0.00336	0.000891268	0.00157746	-0.000945041	5.37737e-05				339	29.748	0.00337	0.00032213	0.00272574	-0.000403079	8.09498e-05				339	39.2209	0.00338	0.0015	0.00038						339	34.8511	0.00337	0.000426535	0.00251693	-0.000509813	8.32778e-05				339	31.3064	0.00338	0.000297301	0.0027854	-0.000354798	5.74961e-05
340	33.3843	0.00337	0.000895724	0.00157855	-0.000949386	5.36624e-05				340	29.8702	0.00338	0.000325313	0.00272937	-0.000405459	8.0146e-05				340	39.3125	0.00339	0.0015	0.00039						340	35.0039	0.00338	0.000429718	0.00252056	-0.000512128	8.24101e-05				340	31.4287	0.00339	0.000298575	0.00279285	-0.000356264	5.76893e-05
341	33.5677	0.00338	0.000900817	0.00157837	-0.000954601	5.37836e-05				341	30.0077	0.00339	0.000328496	0.00273301	-0.000408136	7.96397e-05				341	39.4042	0.0034	0.00151	0.00038						341	35.1567	0.00339	0.000432901	0.0025242	-0.000514443	8.15423e-05				341	31.5967	0.0034	0.000299211	0.00280158	-0.00035828	5.90689e-05
342	33.7358	0.00339	0.000905273	0.00157945	-0.00095938	5.41068e-05				342	30.0994	0.0034	0.000331679	0.00273664	-0.00040992	7.82411e-05				342	39.4959	0.00341	0.00151	0.00039						342	35.2942	0.0034	0.000436085	0.00252783	-0.000516527	8.0442e-05				342	31.7495	0.00341	0.000300485	0.00280903	-0.000360113	5.96287e-05
343	33.9038	0.0034	0.000910366	0.00157927	-0.000964159	5.37932e-05				343	30.2369	0.00341	0.000336135	0.00273773	-0.000412597	7.64616e-05				343	39.557	0.00342	0.00152	0.00038						343	35.447	0.00341	0.000439904	0.00253019	-0.000518842	7.89383e-05				343	31.887	0.00342	0.000303031	0.00281394	-0.000361763	5.87319e-05
344	34.0566	0.00341	0.000915459	0.00157908	-0.000968505	5.30453e-05				344	30.3438	0.00342	0.000338682	0.00274264	-0.000414679	7.59972e-05				344	39.6487	0.00343	0.00152	0.00039						344	35.5692	0.00342	0.000443087	0.00253383	-0.000520694	7.76074e-05				344	32.0245	0.00343	0.000304304	0.00282139	-0.000363413	5.91083e-05
345	34.24	0.00342	0.000919916	0.00158017	-0.000973719	5.38031e-05				345	30.4508	0.00343	0.000342501	0.002745	-0.000416761	7.42594e-05				345	39.7403	0.00344	0.00153	0.00038						345	35.722	0.00343	0.000447544	0.00253491	-0.00052301	7.54657e-05				345	32.162	0.00344	0.000305577	0.00282885	-0.000365062	5.94848e-05
346	34.3775	0.00343	0.000925009	0.00157998	-0.000977629	5.26206e-05				346	30.573	0.00344	0.000345685	0.00274863	-0.00041914	7.34557e-05				346	39.832	0.00345	0.00153	0.00039						346	35.8901	0.00344	0.000450727	0.00253855	-0.000525556	7.48295e-05				346	32.3454	0.00345	0.000311944	0.00282611	-0.000367262	5.53182e-05
347	34.5455	0.00344	0.000929465	0.00158107	-0.000982409	5.29439e-05				347	30.7105	0.00345	0.000350141	0.00274972	-0.000421817	7.16761e-05				347	39.9237	0.00346	0.00154	0.00038						347	36.0276	0.00345	0.000454547	0.00254091	-0.00052764	7.30932e-05				347	32.4829	0.00346	0.000313217	0.00283357	-0.000368912	5.56946e-05
348	34.7442	0.00345	0.000934558	0.00158088	-0.000988057	5.34993e-05				348	30.8022	0.00346	0.000352687	0.00275463	-0.000423601	7.09141e-05				348	39.9848	0.00347	0.00154	0.00039						348	36.1498	0.00346	0.000458366	0.00254327	-0.000529492	7.11263e-05				348	32.5898	0.00347	0.00031449	0.00284102	-0.000370195	5.57044e-05
349	34.9122	0.00346	0.000939651	0.0015807	-0.000992837	5.31859e-05				349	30.9244	0.00347	0.000356507	0.00275699	-0.000425981	6.94738e-05				349	40.1071	0.00348	0.00155	0.00038						349	36.2721	0.00347	0.000461549	0.0025469	-0.000531345	6.97955e-05				349	32.7274	0.00348	0.000315763	0.00284847	-0.000371844	5.60809e-05
350	35.0803	0.00348	0.000944744	0.00159051	-0.000997616	5.28725e-05				350	31.0314	0.00348	0.00035969	0.00276062	-0.000428063	6.83726e-05				350	40.1529	0.00349	0.00155	0.00039						350	36.4248	0.00348	0.000466006	0.00254799	-0.00053366	6.76538e-05				350	32.9107	0.00349	0.0003164	0.0028572	-0.000374044	5.76439e-05
351	35.2484	0.00349	0.000949837	0.00159033	-0.0010024	5.25589e-05				351	31.1689	0.00349	0.000364147	0.00276171	-0.00043074	6.6593e-05				351	40.2293	0.0035	0.00156	0.00038						351	36.5929	0.00349	0.000469825	0.00255035	-0.000536207	6.63815e-05				351	33.0482	0.0035	0.000318947	0.00286211	-0.000375694	5.67471e-05
352	35.447	0.0035	0.00095493	0.00159014	-0.00100804	5.31146e-05				352	31.2911	0.0035	0.00036733	0.00276534	-0.000433119	6.57895e-05				352	40.3057	0.00351	0.00156	0.00039						352	36.6999	0.0035	0.000474282	0.00255144	-0.000537827	6.35452e-05				352	33.2163	0.00351	0.00032022	0.00286956	-0.00037771	5.749e-05
353	35.5845	0.00351	0.000960659	0.00158868	-0.00101195	5.12955e-05				353	31.4134	0.00351	0.000371786	0.00276643	-0.000435498	6.37125e-05				353	40.3821	0.00352	0.00157	0.00038						353	36.8526	0.00351	0.000477465	0.00255507	-0.000540142	6.26774e-05				353	33.3691	0.00352	0.000321493	0.00287701	-0.000379543	5.80498e-05
354	35.7679	0.00352	0.000966389	0.00158722	-0.00101717	5.07801e-05				354	31.5356	0.00352	0.000376242	0.00276752	-0.000437878	6.16355e-05				354	40.4279	0.00353	0.00157	0.00039						354	37.0207	0.00352	0.000480648	0.0025587	-0.000542689	6.2041e-05				354	33.5219	0.00353	0.000323403	0.00288319	-0.000381376	5.79729e-05
355	35.9359	0.00353	0.000971482	0.00158704	-0.00102195	5.04664e-05				355	31.6578	0.00353	0.000378789	0.00277242	-0.000440257	6.14684e-05				355	40.4279	0.00354	0.00158	0.00038						355	37.1735	0.00353	0.000485104	0.00255979	-0.000545004	5.99003e-05				355	33.6746	0.00354	0.000325313	0.00288937	-0.000383209	5.7896e-05
356	36.104	0.00354	0.000976575	0.00158685	-0.00102673	5.01531e-05				356	31.7648	0.00354	0.000383245	0.00277351	-0.000442339	5.9094e-05				356	40.4432	0.00355	0.00159	0.00037						356	37.311	0.00354	0.000488924	0.00256215	-0.000547088	5.8164e-05				356	33.8274	0.00355	0.000327223	0.00289555	-0.000385042	5.78192e-05
357	36.2568	0.00356	0.000982304	0.00159539	-0.00103107	4.87685e-05				357	31.8564	0.00355	0.000387065	0.00277587	-0.000444124	5.70588e-05				357	40.4279	0.00356	0.00159	0.00038						357	37.4485	0.00355	0.000492107	0.00256579	-0.000549172	5.70647e-05				357	33.9649	0.00356	0.000328496	0.00290301	-0.000386691	5.81956e-05
358	36.4248	0.00357	0.000988034	0.00159393	-0.00103585	4.78185e-05				358	31.9787	0.00356	0.000390885	0.00277823	-0.000446503	5.56184e-05				358	40.3668	0.00357	0.0016	0.00037						358	37.6013	0.00356	0.000495927	0.00256815	-0.000551487	5.55599e-05				358	34.1024	0.00357	0.000330406	0.00290919	-0.000388341	5.79354e-05
359	36.6082	0.00358	0.000993763	0.00159247	-0.00104107	4.73028e-05				359	32.1009	0.00357	0.000394068	0.00278186	-0.000448883	5.48149e-05				359	40.3057	0.00358	0.00161	0.00036						359	37.7388	0.00357	0.000500383	0.00256923	-0.000553571	5.31877e-05				359	34.2552	0.00358	0.000331679	0.00291664	-0.000390174	5.84952e-05
360	36.7762	0.00359	0.000998856	0.00159229	-0.00104585	4.69894e-05				360	32.2231	0.00358	0.000397887	0.00278423	-0.000451262	5.33745e-05				360	40.1682	0.00359	0.00162	0.00035						360	37.8763	0.00358	0.000503566	0.00257287	-0.000555654	5.20884e-05				360	34.408	0.00359	0.000333589	0.00292282	-0.000392007	5.84183e-05
361	36.929	0.0036	0.00100459	0.00159083	-0.00105019	4.56049e-05				361	32.3607	0.00359	0.000401707	0.00278659	-0.000453939	5.22316e-05				361	40.0612	0.0036	0.00163	0.00034						361	38.0138	0.00359	0.000507386	0.00257523	-0.000557738	5.03521e-05				361	34.5303	0.0036	0.000335499	0.002929	-0.000393473	5.79748e-05
362	37.1124	0.00361	0.00100904	0.00159192	-0.00105541	4.63627e-05				362	32.4676	0.0036	0.000405527	0.00278895	-0.000456021	5.04938e-05				362	39.8167	0.00362	0.00164	0.00034						362	38.1666	0.0036	0.000511842	0.00257632	-0.000560053	4.82113e-05				362	34.6831	0.00361	0.000336772	0.00293646	-0.000395306	5.85346e-05
363	37.2805	0.00362	0.00101541	0.00158918	-0.00106018	4.47758e-05				363	32.5746	0.00361	0.000409983	0.00279003	-0.000458103	4.81194e-05				363	36.486	0.00363	0.00167	0.00029						363	38.3194	0.00361	0.000515025	0.00257995	-0.000562369	4.73436e-05				363	34.8358	0.00362	0.000339318	0.00294136	-0.000397139	5.7821e-05
364	37.4638	0.00364	0.0010205	0.001599	-0.0010654	4.4897e-05				364	32.6815	0.00362	0.000413166	0.00279367	-0.000460184	4.70182e-05				364	34.3622	0.00365	0.00172	0.00021						364	38.4417	0.00362	0.000518845	0.00258231	-0.000564221	4.53757e-05				364	34.9886	0.00363	0.000339955	0.00295009	-0.000398972	5.90174e-05
365	37.6166	0.00365	0.00102559	0.00159881	-0.00106974	4.4149e-05				365	32.8037	0.00363	0.000417623	0.00279475	-0.000462564	4.49412e-05				365	31.6884	0.00364	0.00173	0.00018						365	38.5944	0.00363	0.000523301	0.0025834	-0.000566536	4.3235e-05				365	35.1108	0.00364	0.000342501	0.002955	-0.000400439	5.79373e-05
366	37.7999	0.00366	0.00103132	0.00159735	-0.00107496	4.36336e-05				366	32.9107	0.00364	0.000422079	0.00279584	-0.000464646	4.2567e-05				366	0	0.0058	0.00367	-0.00154						366	38.7319	0.00364	0.000526485	0.00258703	-0.00056862	4.21347e-05				366	35.2484	0.00365	0.000343775	0.00296245	-0.000402088	5.83137e-05
367	37.9527	0.00367	0.00103705	0.00159589	-0.0010793	4.22488e-05				367	33.0177	0.00365	0.000425899	0.0027982	-0.000466728	4.08292e-05														367	38.8695	0.00365	0.000531578	0.00258684	-0.000570703	3.91254e-05				367	35.4012	0.00366	0.000345048	0.0029699	-0.000403921	5.88734e-05
368	38.1055	0.00368	0.00104215	0.00159571	-0.00108365	4.15009e-05				368	33.1399	0.00366	0.000429718	0.00280056	-0.000469107	3.93888e-05														368	38.9917	0.00366	0.000535397	0.00258921	-0.000572556	3.71585e-05				368	35.5539	0.00367	0.000346958	0.00297608	-0.000405754	5.87966e-05
369	38.2583	0.00369	0.00104724	0.00159552	-0.00108799	4.0753e-05				369	33.2468	0.00367	0.000434811	0.00280038	-0.000471189	3.63778e-05														369	39.1445	0.00367	0.000539217	0.00259157	-0.000574871	3.56538e-05				369	35.7067	0.00368	0.000348231	0.00298354	-0.000407587	5.93563e-05
370	38.4417	0.0037	0.00105297	0.00159406	-0.00109321	4.02375e-05				370	33.3843	0.00368	0.000437994	0.00280401	-0.000473866	3.58715e-05														370	39.2973	0.00368	0.000543037	0.00259393	-0.000577186	3.4149e-05				370	35.8442	0.00369	0.000350778	0.00298844	-0.000409237	5.84595e-05
371	38.5792	0.00371	0.00105743	0.00159515	-0.00109712	3.96917e-05				371	33.476	0.00369	0.000442451	0.0028051	-0.00047565	3.31996e-05														371	39.4195	0.00369	0.000546856	0.00259629	-0.000579038	3.21822e-05				371	35.9817	0.0037	0.000352051	0.0029959	-0.000410887	5.8836e-05
372	38.7167	0.00372	0.00106316	0.00159369	-0.00110103	3.78726e-05				372	33.5983	0.0037	0.000446907	0.00280619	-0.00047803	3.11228e-05														372	39.557	0.0037	0.000551949	0.0025961	-0.000581122	2.91729e-05				372	36.1345	0.00371	0.000353324	0.00300335	-0.00041272	5.93957e-05
373	38.8695	0.00373	0.00106825	0.0015935	-0.00110537	3.71247e-05				373	33.7052	0.00371	0.000452637	0.00280473	-0.000480112	2.74752e-05														373	39.6945	0.00371	0.000555769	0.00259846	-0.000583206	2.74366e-05				373	36.2721	0.00372	0.000356507	0.00300699	-0.000414369	5.78623e-05
374	39.0222	0.00374	0.00107334	0.00159332	-0.00110972	3.63768e-05				374	33.8427	0.00372	0.000456456	0.00280709	-0.000482789	2.63322e-05														374	39.832	0.00372	0.000559589	0.00260082	-0.000585289	2.57003e-05				374	36.4248	0.00373	0.000357144	0.00301571	-0.000416202	5.90587e-05
375	39.175	0.00375	0.0010778	0.00159441	-0.00111406	3.62653e-05				375	33.9497	0.00373	0.000460276	0.00280945	-0.000484871	2.45944e-05														375	39.9543	0.00373	0.000565955	0.00259809	-0.000587141	2.11865e-05				375	36.5776	0.00374	0.00035778	0.00302444	-0.000418035	6.02551e-05
376	39.2973	0.00376	0.00108289	0.00159422	-0.00111754	3.46486e-05				376	34.0566	0.00374	0.000466006	0.00280799	-0.000486952	2.09468e-05														376	40.1071	0.00374	0.000569138	0.00260172	-0.000589457	2.03187e-05				376	36.7304	0.00375	0.00035969	0.00303062	-0.000419868	6.01782e-05
377	39.45	0.00377	0.00108735	0.00159531	-0.00112188	3.4537e-05				377	34.1483	0.00375	0.000470462	0.00280908	-0.000488737	1.82751e-05														377	40.214	0.00375	0.000574231	0.00260154	-0.000591077	1.68464e-05				377	36.8985	0.00376	0.000360327	0.00303935	-0.000421885	6.15578e-05
378	39.6028	0.00379	0.0010918	0.00160639	-0.00112623	3.44257e-05				378	34.2705	0.00376	0.000474282	0.00281144	-0.000491116	1.68348e-05														378	40.3515	0.00376	0.000579324	0.00260135	-0.000593161	1.38371e-05				378	37.0207	0.00377	0.0003616	0.0030468	-0.000423351	6.17509e-05
379	39.7556	0.00379	0.0010969	0.00159621	-0.00113057	3.36778e-05				379	34.4233	0.00377	0.000480648	0.0028087	-0.000494091	1.34426e-05														379	40.489	0.00377	0.000584417	0.00260117	-0.000595245	1.08278e-05				379	37.1735	0.00378	0.00036351	0.00305298	-0.000425184	6.1674e-05
380	39.8779	0.00381	0.00110135	0.0016073	-0.00113405	3.26975e-05				380	34.515	0.00378	0.000484468	0.00281106	-0.000495875	1.14076e-05														380	40.596	0.00378	0.00058951	0.00260098	-0.000596865	7.35539e-06				380	37.311	0.00379	0.000364147	0.00306171	-0.000426834	6.26871e-05
381	40.0307	0.00382	0.00110581	0.00160838	-0.00113839	3.25862e-05				381	34.6219	0.00379	0.000488924	0.00281215	-0.000497957	9.03314e-06														381	40.7029	0.00379	0.000595876	0.00259825	-0.000598486	2.61002e-06				381	37.4791	0.0038	0.00036542	0.00306916	-0.00042885	6.34302e-05
382	40.1529	0.00383	0.0011109	0.0016082	-0.00114187	3.09692e-05				382	34.7289	0.0038	0.000494017	0.00281197	-0.000500039	6.02209e-06														382	40.8252	0.0038	0.000600332	0.00259934	-0.000600338	6.18738e-09				382	37.6166	0.00381	0.000366693	0.00307661	-0.0004305	6.38066e-05
383	40.3057	0.00384	0.00111472	0.00161056	-0.00114622	3.14945e-05				383	34.8358	0.00381	0.00049911	0.00281178	-0.000502121	3.01105e-06														383	40.9321	0.00381	0.000605425	0.00259915	-0.000601959					383	37.7541	0.00382	0.000367966	0.00308407	-0.000432149	6.4183e-05
384	40.4432	0.00384	0.00111981	0.00160037	-0.00115013	3.03121e-05				384	34.9428	0.00382	0.000504203	0.00281159	-0.000504203	2.02901e-10														384	41.0238	0.00382	0.000611155	0.00259769	-0.000603348					384	37.9069	0.00383	0.000368603	0.00309279	-0.000433982	6.53794e-05
385	40.596	0.00386	0.00112427	0.00161146	-0.00115447	3.02008e-05				385	35.0497	0.00383	0.000509932	0.00281014																385	41.146	0.00383	0.000616885	0.00259623	-0.0006052					385	38.0444	0.00384	0.000371149	0.0030977	-0.000435632	6.44826e-05
386	40.7335	0.00387	0.00112873	0.00161255	-0.00115838	2.9655e-05				386	35.1567	0.00384	0.000515662	0.00280868																386	41.2224	0.00384	0.000621978	0.00259604	-0.000606358					386	38.1819	0.00385	0.000373059	0.00310388	-0.000437282	6.42224e-05
387	40.871	0.00387	0.00113318	0.00160363	-0.00116229	2.91092e-05				387	35.2636	0.00385	0.000521392	0.00280722																387	41.253	0.00385	0.000627707	0.00259459	-0.000606821					387	38.35	0.00386	0.000373696	0.00311261	-0.000439298	6.56021e-05
388	41.0085	0.00389	0.00113828	0.00161345	-0.0011662	2.79267e-05				388	35.3706	0.00386	0.000527121	0.00280576																388	41.2988	0.00386	0.000634073	0.00259185	-0.000607515					388	38.4722	0.00387	0.000376242	0.00311752	-0.000440764	6.4522e-05
389	41.146	0.00389	0.00114273	0.00160453	-0.00117011	2.73809e-05				389	35.4776	0.00387	0.000534124	0.00280175																389	41.2988	0.00387	0.000641076	0.00258785	-0.000607515					389	38.625	0.00388	0.000378152	0.0031237	-0.000442597	6.44451e-05
390	41.2988	0.0039	0.00114783	0.00160435	-0.00117446	2.6633e-05				390	35.5845	0.00388	0.000539854	0.00280029																390	41.2835	0.00388	0.000649989	0.00258002	-0.000607284					390	38.7931	0.00389	0.000379425	0.00313115	-0.000444613	6.51881e-05
391	41.421	0.00391	0.00115228	0.00160544	-0.00117793	2.56527e-05				391	35.6762	0.00389	0.000546856	0.00279629																391	41.2224	0.00389	0.000661448	0.0025671	-0.000606358					391	38.9153	0.0039	0.000381972	0.00313606	-0.00044608	6.4108e-05
392	41.5738	0.00392	0.00115674	0.00160652	-0.00118228	2.55414e-05				392	35.7679	0.0039	0.000554496	0.00279101																392	38.1972	0.00392	0.000745482	0.00242904	-0.000560516					392	39.0986	0.00391	0.000383245	0.00314351	-0.000448279	6.50344e-05
393	41.7266	0.00393	0.00116119	0.00160761	-0.00118662	2.54301e-05				393	35.829	0.00391	0.000562772	0.00278446																393	38.1972	0.00392	0.000745482	0.00242904	-0.000560516					393	39.2209	0.00392	0.000385792	0.00314842	-0.000449746	6.39543e-05
394	41.8641	0.00394	0.00116565	0.0016087	-0.00119054	2.48843e-05				394	35.8901	0.00392	0.000571048	0.0027779																394	38.8695	0.00392	0.000767763	0.00238447	-0.000570703					394	39.3431	0.00393	0.000386428	0.00315714	-0.000451212	6.4784e-05
395	42.0016	0.00395	0.00117011	0.00160979	-0.00119445	2.43385e-05				395	35.9206	0.00393	0.000581234	0.00276753																395	39.5723	0.00393	0.00077222	0.00238556	-0.000581353					395	39.4959	0.00394	0.000388338	0.00316332	-0.000453045	6.47071e-05
396	42.1544	0.00396	0.00117456	0.00161087	-0.00119879	2.42272e-05				396	35.7984	0.00394	0.000604789	0.00273042																396	39.8167	0.00394	0.000778586	0.00238283	-0.000585058					396	39.6334	0.00395	0.000390248	0.0031695	-0.000454695	6.4447e-05
397	42.3072	0.00398	0.00117966	0.00162069	-0.00120314	2.3479e-05				397	35.4317	0.00396	0.000641076	0.00267785																397	39.939	0.00395	0.000783679	0.00238264	-0.00058691					397	39.7862	0.00396	0.000392158	0.00317568	-0.000456528	6.43701e-05
398	42.4447	0.00398	0.00118348	0.00161305	-0.00120705	2.35698e-05				398	35.0039	0.00397	0.00068373	0.00260254																398	40.0612	0.00396	0.000787499	0.002385	-0.000588762					398	39.9237	0.00397	0.000393431	0.00318314	-0.000458178	6.47465e-05
399	42.5822	0.004	0.00118857	0.00162286	-0.00121096	2.23874e-05				399	34.7594	0.00398	0.000709194	0.00256161																399	40.1529	0.00397	0.000792592	0.00238482	-0.000590151					399	40.0765	0.00397	0.000395978	0.00317804	-0.000460011	6.40331e-05
400	42.7197	0.00401	0.00119366	0.00162268	-0.00121487	2.12049e-05				400	34.8206	0.00398	0.0007232	0.0025336																400	40.2293	0.00398	0.000798321	0.00238336	-0.000591309					400	40.2293	0.00399	0.000397887	0.00319423	-0.000461844	6.39562e-05
401	42.8572	0.00402	0.00119748	0.00162504	-0.00121878	2.12957e-05				401	34.8817	0.00399	0.000736569	0.00251686																401	40.3668	0.00399	0.000803414	0.00238317	-0.000593393					401	40.3668	0.00399	0.000399797	0.00319041	-0.000463493	6.3696e-05
402	43.0253	0.00403	0.00120257	0.00162485	-0.00122356	2.09823e-05				402	34.9733	0.004	0.000746755	0.00250649																402	40.489	0.004	0.000808507	0.00238299	-0.000595245					402	40.5348	0.00401	0.000402344	0.00320531	-0.000465509	6.31657e-05
403	43.1475	0.00404	0.00120703	0.00162594	-0.00122703	2.0002e-05				403	35.0345	0.00401	0.000756941	0.00249612																403	40.6112	0.00401	0.000812963	0.00238407	-0.000597097					403	40.6876	0.00402	0.00040489	0.00321022	-0.000467342	6.24522e-05
404	43.3156	0.00405	0.00121085	0.0016283	-0.00123181	2.09619e-05				404	35.1261	0.00402	0.000767763	0.00248447																404	40.7335	0.00402	0.000818693	0.00238261	-0.000598949					404	40.8252	0.00402	0.0004068	0.0032064	-0.000468992	6.21921e-05
405	43.4531	0.00406	0.00121594	0.00162811	-0.00123572	1.97794e-05				405	35.2025	0.00403	0.000777949	0.0024741																405	40.8404	0.00403	0.000822513	0.00238497	-0.00060057					405	40.9627	0.00403	0.000407437	0.00321513	-0.000470642	6.32051e-05
406	43.6059	0.00407	0.0012204	0.0016292	-0.00124007	1.96681e-05				406	35.2789	0.00404	0.000788135	0.00246373																406	40.9627	0.00404	0.000828242	0.00238352	-0.000602422					406	41.1307	0.00405	0.00041062	0.00322876	-0.000472658	6.20383e-05
407	43.7587	0.00408	0.00122486	0.00163029	-0.00124441	1.95569e-05				407	35.3706	0.00405	0.000798321	0.00245336																407	41.0849	0.00405	0.000832699	0.0023846	-0.000604274					407	41.2835	0.00406	0.000413166	0.00323367	-0.000474491	6.13248e-05
408	43.8809	0.00409	0.00122931	0.00163137	-0.00124789	1.85765e-05				408	35.447	0.00406	0.000807871	0.00244426																408	41.2071	0.00406	0.000837155	0.00238569	-0.000606126					408	41.421	0.00407	0.000415076	0.00323985	-0.000476141	6.10647e-05
409	44.0337	0.0041	0.00123377	0.00163246	-0.00125223	1.84652e-05				409	35.5234	0.00407	0.000818693	0.00243261																409	41.3294	0.00407	0.000842248	0.0023855	-0.000607979					409	41.5585	0.00408	0.000416349	0.0032473	-0.00047779	6.14411e-05
410	44.1712	0.00411	0.00123823	0.00163355	-0.00125614	1.79194e-05				410	35.5845	0.00408	0.000828242	0.00242352																410	41.4669	0.00408	0.000847341	0.00238532	-0.000610062					410	41.7266	0.00409	0.000418896	0.00325221	-0.000479807	6.09109e-05
411	44.2935	0.00412	0.00124268	0.00163464	-0.00125962	1.69391e-05				411	35.7067	0.00409	0.000840338	0.00240932																411	41.5891	0.00409	0.000852434	0.00238513	-0.000611914					411	41.8336	0.00409	0.000420169	0.00324966	-0.00048109	6.09207e-05
412	44.4462	0.00413	0.00124714	0.00163572	-0.00126397	1.68278e-05				412	35.7526	0.0041	0.000850524	0.00239895																412	41.696	0.0041	0.000857527	0.00238495	-0.000613535					412	41.9864	0.00411	0.000423352	0.0032633	-0.000482923	5.95706e-05
413	44.5685	0.00414	0.00125159	0.00163681	-0.00126744	1.58474e-05				413	35.8137	0.00411	0.00086071	0.00238858																413	41.8488	0.00411	0.000863256	0.00238349	-0.00061585					413	42.1391	0.00411	0.000424625	0.00326075	-0.000484756	6.01304e-05
414	44.706	0.00415	0.00125605	0.0016379	-0.00127135	1.53016e-05				414	35.8901	0.00412	0.000872169	0.00237566																414	41.9711	0.00412	0.000867713	0.00238457	-0.000617702					414	42.2919	0.00413	0.000427172	0.00327566	-0.000486589	5.94169e-05
415	44.8282	0.00416	0.00125987	0.00164026	-0.00127483	1.49579e-05				415	35.9206	0.00413	0.000883628	0.00236274																415	42.078	0.00413	0.000872806	0.00238439	-0.000619323					415	42.4447	0.00413	0.000427808	0.00327438	-0.000488422	6.06132e-05
416	44.9504	0.00417	0.00126433	0.00164135	-0.0012783	1.39775e-05				416	35.9817	0.00414	0.000893814	0.00235237																416	42.185	0.00414	0.000878535	0.00238293	-0.000620944					416	42.5669	0.00415	0.000430355	0.00328929	-0.000489888	5.95332e-05
417	45.088	0.00418	0.00126878	0.00164243	-0.00128221	1.34317e-05				417	36.0123	0.00415	0.000904	0.002342																417	42.3072	0.00415	0.000883628	0.00238274	-0.000622796					417	42.7045	0.00416	0.000432901	0.0032942	-0.000491538	5.86364e-05
418	45.2102	0.00419	0.00127324	0.00164352	-0.00128569	1.24513e-05				418	36.0581	0.00416	0.000915459	0.00232908																418	42.4447	0.00416	0.000888085	0.00238383	-0.00062488					418	42.8725	0.00417	0.000434811	0.00330038	-0.000493554	5.87427e-05
419	45.3324	0.0042	0.0012777	0.00164461	-0.00128917	1.1471e-05				419	36.0734	0.00417	0.000926918	0.00231616																419	42.5517	0.00417	0.000893178	0.00238364	-0.0006265					419	43.01	0.00418	0.000437358	0.00330528	-0.000495204	5.78459e-05
420	45.4394	0.00421	0.00128215	0.0016457	-0.00129221	1.00561e-05				420	36.1345	0.00418	0.000936468	0.00230706																420	42.6739	0.00418	0.000898271	0.00238346	-0.000628353					420	43.1628	0.00418	0.000439268	0.00330146	-0.000497037	5.7769e-05
421	45.5769	0.00422	0.00128597	0.00164806	-0.00129612	1.01469e-05				421	36.1651	0.00419	0.000944744	0.00230051																421	42.7809	0.00419	0.000904	0.002382	-0.000629973					421	43.2698	0.0042	0.000441178	0.00331764	-0.00049832	5.71422e-05
422	45.6838	0.00423	0.00129043	0.00164914	-0.00129916	8.7323e-06				422	36.2109	0.0042	0.000954293	0.00229141																422	42.9184	0.0042	0.000909093	0.00238181	-0.000632057					422	43.4073	0.00421	0.000444361	0.00332128	-0.000499969	5.56088e-05
423	45.8061	0.00424	0.00129488	0.00165023	-0.00130264	7.75195e-06				423	36.2109	0.00421	0.000967662	0.00227468																423	43.0253	0.00421	0.000914186	0.00238163	-0.000633677					423	43.5601	0.00421	0.000445634	0.00331873	-0.000501802	5.61686e-05
424	45.9436	0.00425	0.00129934	0.00165132	-0.00130655	7.20613e-06				424	36.0887	0.00422	0.000988034	0.00224393																424	43.1628	0.00422	0.000919279	0.00238144	-0.000635761					424	43.7129	0.00422	0.000447544	0.00332491	-0.000503635	5.60917e-05
425	46.0658	0.00426	0.00130443	0.00165113	-0.00131002	5.58916e-06				425	34.7594	0.00425	0.00104406	0.00216189																425	43.285	0.00423	0.000925009	0.00237998	-0.000637613					425	43.8504	0.00423	0.000450727	0.00332855	-0.000505285	5.45583e-05
426	46.188	0.00427	0.00130825	0.00165349	-0.0013135	5.24543e-06				426	32.6815	0.00425	0.00107971	0.00209059																426	43.3767	0.00424	0.000930738	0.00237852	-0.000639003					426	43.9879	0.00424	0.000453273	0.00333345	-0.000506935	5.36615e-05
427	46.3103	0.00428	0.00131207	0.00165585	-0.00131698	4.9017e-06				427	31.9023	0.00426	0.00111154	0.00203692																427	43.4837	0.00425	0.000937104	0.00237579	-0.000640623					427	44.1254	0.00425	0.000455183	0.00333963	-0.000508584	5.34013e-05
428	46.4172	0.00429	0.00131717	0.00165567	-0.00132002	2.85019e-06				428	31.1995	0.00427	0.00114655	0.0019769																428	43.5601	0.00426	0.000943471	0.00237306	-0.000641781					428	44.2629	0.00426	0.000458366	0.00334327	-0.000510234	5.18679e-05
429	46.5547	0.0043	0.00132162	0.00165675	-0.00132393	2.30437e-06				429	31.4592	0.00427	0.00114974	0.00197053																429	43.5295	0.00427	0.00095493	0.00236014	-0.000641318					429	44.4004	0.00427	0.000460276	0.00334945	-0.000511884	5.16077e-05
430	46.677	0.00431	0.00132608	0.00165784	-0.0013274	1.32402e-06				430	32.3454	0.00427	0.00115228	0.00196544																430	43.5448	0.00428	0.000960659	0.00235868	-0.000641549					430	44.5379	0.00428	0.000463459	0.00335308	-0.000513534	5.00743e-05
431	46.7839	0.00432	0.00133054	0.00165893	-0.00133044	-9.0867e-08				431	32.9107	0.00429	0.00115483	0.00198034																431	43.5906	0.00429	0.000967025	0.00235595	-0.000642244					431	44.6907	0.00429	0.000466006	0.00335799	-0.000515367	4.93608e-05
432	46.9214	0.00433	0.00133436	0.00166129	-0.00133436	-6.5644e-11				432	33.1704	0.0043	0.00115737	0.00198525																432	43.6212	0.0043	0.000974665	0.00235067	-0.000642707					432	44.8435	0.0043	0.000469189	0.00336162	-0.000517199	4.80107e-05
433	47.0284	0.00434	0.00133945	0.0016611						433	33.3385	0.00431	0.00115992	0.00199016																433	43.5295	0.00431	0.000985487	0.00233903	-0.000641318					433	44.9352	0.00431	0.000472372	0.00336526	-0.000518299	4.59274e-05
434	47.1506	0.00434	0.0013439	0.00165219						434	33.4913	0.00432	0.00116247	0.00199506																434	43.4378	0.00432	0.000997583	0.00232483	-0.000639929					434	45.088	0.00432	0.000474918	0.00337016	-0.000520132	4.52139e-05
435	47.2881	0.00435	0.00134836	0.00165328						435	33.6288	0.00433	0.00116565	0.0019987																435	39.664	0.00435	0.00108	0.00219	-0.000582743					435	45.2407	0.00433	0.000477465	0.00337507	-0.000521965	4.45004e-05
436	47.3951	0.00436	0.00135282	0.00165437						436	33.7205	0.00434	0.0011682	0.00200361																436	39.664	0.00435	0.00108	0.00219	-0.000582743					436	45.3783	0.00434	0.000480648	0.0033787	-0.000523615	4.2967e-05
437	47.5173	0.00437	0.00135791	0.00165418						437	33.8427	0.00435	0.00117202	0.00200597																437	39.4806	0.00434	0.0011	0.00214	-0.000579964					437	45.5311	0.00435	0.000483831	0.00338234	-0.000525448	4.16169e-05
438	47.6395	0.00438	0.001363	0.00165399						438	33.9344	0.00436	0.00117584	0.00200833																438	40.7488	0.00436	0.0011	0.00216	-0.000599181					438	45.638	0.00436	0.000486378	0.00338724	-0.000526731	4.03534e-05
439	47.7618	0.00439	0.00136746	0.00165508						439	34.0566	0.00437	0.00117902	0.00201196																439	41.1766	0.00437	0.0011	0.00217	-0.000605663					439	45.7602	0.00437	0.000490197	0.00338961	-0.000528197	3.80001e-05
440	47.884	0.0044	0.00137192	0.00165617						440	34.1636	0.00438	0.0011822	0.00201559																440	41.3752	0.00438	0.00111	0.00216	-0.000608673					440	45.8825	0.00438	0.00049338	0.00339324	-0.000529664	3.62834e-05
441	48.0062	0.00441	0.00137701	0.00165598						441	34.2247	0.00439	0.00118539	0.00201923																441	41.5433	0.00439	0.00111	0.00217	-0.00061122					441	46.0047	0.00439	0.000495927	0.00339815	-0.00053113	3.52033e-05
442	48.1285	0.00442	0.0013821	0.0016558						442	34.3469	0.0044	0.00118921	0.00202159																442	41.6655	0.0044	0.00111	0.00218	-0.000613072					442	46.1422	0.0044	0.000500383	0.00339923	-0.00053278	3.23966e-05
443	48.2507	0.00443	0.00138656	0.00165688						443	34.4691	0.00441	0.00119303	0.00202395																443	41.8183	0.00441	0.00111	0.00219	-0.000615387					443	46.2797	0.00441	0.00050293	0.00340414	-0.000534429	3.14998e-05
444	48.3424	0.00444	0.00139229	0.00165543						444	34.5761	0.00442	0.00119748	0.00202504																444	41.9711	0.00442	0.00112	0.00218	-0.000617702					444	46.4019	0.00442	0.000506749	0.0034065	-0.000535896	2.91465e-05
445	48.4493	0.00445	0.00139738	0.00165524						445	34.6983	0.00443	0.00120194	0.00202612																445	42.078	0.00443	0.00112	0.00219	-0.000619323					445	46.5242	0.00443	0.000510569	0.00340886	-0.000537362	2.67931e-05
446	48.5715	0.00446	0.00140247	0.00165505						446	34.79	0.00444	0.00120576	0.00202848																446	42.1697	0.00444	0.00112	0.0022	-0.000620712					446	46.677	0.00444	0.000513116	0.00341377	-0.000539195	2.60796e-05
447	48.6785	0.00447	0.0014082	0.00165359						447	34.8817	0.00445	0.00120958	0.00203084																447	42.2919	0.00445	0.00112	0.00221	-0.000622564					447	46.7992	0.00445	0.000516935	0.00341613	-0.000540662	2.37263e-05
448	48.7854	0.00448	0.0014133	0.00165341						448	34.9886	0.00446	0.00121531	0.00202939																448	42.3683	0.00446	0.00113	0.0022	-0.000623722					448	46.9214	0.00446	0.000520755	0.00341849	-0.000542128	2.13729e-05
449	48.9077	0.00449	0.00141903	0.00165195						449	35.0803	0.00447	0.00121785	0.00203429																449	42.5058	0.00447	0.00113	0.00221	-0.000625806					449	47.0437	0.00447	0.000524575	0.00342085	-0.000543594	1.90197e-05
450	48.9993	0.0045	0.00142476	0.00165049						450	35.1872	0.00448	0.00122231	0.00203538																450	42.6281	0.00448	0.00114	0.0022	-0.000627658					450	47.1659	0.00448	0.000528394	0.00342321	-0.000545061	1.66664e-05
451	49.1063	0.00452	0.00143048	0.00165903						451	35.2789	0.00449	0.00122613	0.00203774																451	42.7197	0.00449	0.00114	0.00221	-0.000629047					451	47.2881	0.00449	0.000531578	0.00342684	-0.000546527	1.49496e-05
452	49.198	0.00453	0.00143685	0.0016563						452	35.3706	0.0045	0.00123059	0.00203883																452	42.8267	0.0045	0.00114	0.00222	-0.000630668					452	47.4104	0.0045	0.000536034	0.00342793	-0.000547994	1.19597e-05
453	49.2744	0.00454	0.00144385	0.00165229						453	35.4623	0.00451	0.00123504	0.00203992																453	42.9489	0.00451	0.00115	0.00221	-0.00063252					453	47.5326	0.00451	0.000539854	0.00343029	-0.00054946	9.60631e-06
454	49.3355	0.00455	0.00145149	0.00164701						454	35.5845	0.00452	0.0012395	0.002041																454	43.0253	0.00452	0.00115	0.00222	-0.000633677					454	47.6548	0.00452	0.00054431	0.00343138	-0.000550926	6.61634e-06
455	49.3966	0.00456	0.00145977	0.00164046						455	35.6762	0.00453	0.00124396	0.00204209																455	43.1475	0.00453	0.00115	0.00223	-0.00063553					455	47.7618	0.00453	0.000548766	0.00343247	-0.000552209	3.44306e-06
456	49.4424	0.00457	0.00146932	0.00163136						456	35.7831	0.00454	0.00124777	0.00204445																456	43.2545	0.00454	0.00116	0.00222	-0.00063715					456	47.8993	0.00454	0.000553859	0.00343228	-0.000553859	-2.11384e-10
457	49.4272	0.00459	0.00148014	0.00162972						457	35.8901	0.00455	0.00125159	0.00204681																457	43.3614	0.00455	0.00116	0.00223	-0.000638771					457	48.0215	0.00455	0.000559589	0.00343082
458	48.9688	0.0046	0.00149733	0.00160534						458	35.9665	0.00456	0.00125669	0.00204663																458	43.4684	0.00456	0.00117	0.00222	-0.000640392					458	48.1132	0.00456	0.000564682	0.00343064
459	46.0964	0.00468	0.00155463	0.00157075						459	36.0581	0.00457	0.00126114	0.00204771																459	43.5754	0.00457	0.00117	0.00223	-0.000642012					459	48.2201	0.00457	0.000571048	0.0034279
460	41.3599	0.00479	0.00157436	0.00164128						460	36.1651	0.00458	0.0012656	0.0020488																460	43.6517	0.00458	0.00117	0.00224	-0.00064317					460	48.3424	0.00458	0.000576778	0.00342644
461	39.5723	0.00483	0.00158455	0.00166091						461	36.2568	0.00459	0.00126942	0.00205116																461	43.7434	0.00459	0.00118	0.00223	-0.000644559					461	48.4188	0.00459	0.000584417	0.00342117
462	38.1208	0.00477	0.0015699	0.00163019						462	36.3484	0.0046	0.00127451	0.00205097																462	43.8198	0.0046	0.00118	0.00224	-0.000645717					462	48.5104	0.0046	0.00059333	0.00341334
463	37.0513	0.0047	0.00155017	0.00159966						463	36.4401	0.00461	0.00127961	0.00205079																463	43.8962	0.00461	0.00119	0.00223	-0.000646874					463	48.5868	0.00461	0.000601606	0.00340679
464	36.5471	0.00466	0.0015368	0.0015864						464	36.5165	0.00462	0.00128343	0.00205315																464	43.9879	0.00462	0.00119	0.00224	-0.000648263					464	48.6479	0.00463	0.000611155	0.00340769
465	36.2873	0.00464	0.00152789	0.00158423						465	36.6387	0.00462	0.00128725	0.00204551																465	44.0948	0.00463	0.0012	0.00223	-0.000649884					465	48.709	0.00464	0.000620068	0.00339986
466	36.4554	0.00463	0.0015247	0.00158059						466	36.7151	0.00463	0.00129234	0.00204532																466	44.1865	0.00464	0.0012	0.00224	-0.000651273					466	48.7396	0.00464	0.000630254	0.00337949
467	37.2652	0.00463	0.00152279	0.00158441						467	36.8068	0.00464	0.00129679	0.00204641																467	44.2629	0.00465	0.00121	0.00223	-0.000652431					467	48.7702	0.00465	0.000641076	0.00336785
468	37.9222	0.00463	0.00152343	0.00158314						468	36.8985	0.00465	0.00130189	0.00204623																468	44.3698	0.00466	0.00121	0.00224	-0.000654051					468	48.8466	0.00466	0.000649352	0.0033613
469	38.3194	0.00464	0.00152407	0.00159186						469	37.0054	0.00466	0.00130762	0.00204477																469	44.4768	0.00467	0.00121	0.00225	-0.000655672					469	48.9535	0.00467	0.000658265	0.00335347
470	38.625	0.00466	0.00152598	0.00160804						470	37.0971	0.00467	0.00131144	0.00204713																470	44.5532	0.00468	0.00122	0.00224	-0.00065683					470	49.0146	0.00468	0.000665904	0.00334819
471	38.9459	0.00467	0.00152916	0.00161168						471	37.1888	0.00468	0.00131589	0.00204821																471	44.6449	0.00469	0.00122	0.00225	-0.000658219					471	49.1063	0.00469	0.000672907	0.00334419
472	39.2362	0.00468	0.00153425	0.00161149						472	37.2805	0.00469	0.00132162	0.00204675																472	44.706	0.0047	0.00123	0.00224	-0.000659145					472	49.2285	0.0047	0.000680547	0.00333891
473	39.5417	0.0047	0.00153935	0.00162131						473	37.3721	0.00471	0.00132608	0.00205784																473	44.7977	0.00471	0.00123	0.00225	-0.000660534					473	49.3202	0.00471	0.000688186	0.00333363
474	39.832	0.00472	0.00154444	0.00163112						474	37.4638	0.00472	0.00133181	0.00205638																474	44.8588	0.00472	0.00124	0.00224	-0.00066146					474	49.3813	0.00472	0.000695825	0.00332835
475	40.1071	0.00473	0.00154953	0.00163093						475	37.5402	0.00473	0.0013369	0.0020562																475	44.9046	0.00473	0.00124	0.00225	-0.000662155					475	49.473	0.00473	0.000704738	0.00332052
476	40.3668	0.00475	0.00155463	0.00164075						476	37.6166	0.00473	0.00134199	0.00204601																476	44.981	0.00474	0.00125	0.00224	-0.000663312					476	49.5188	0.00474	0.000715561	0.00330888
477	40.6418	0.00476	0.00156036	0.00163929						477	37.7388	0.00475	0.00134709	0.00205583																477	45.0421	0.00475	0.00125	0.00225	-0.000664238					477	49.5494	0.00475	0.00072893	0.00329214
478	40.871	0.00478	0.00156672	0.00164656						478	37.8152	0.00476	0.00135282	0.00205437																478	45.1185	0.00476	0.00126	0.00224	-0.000665396					478	49.5035	0.00477	0.000746118	0.00327776
479	41.0696	0.00479	0.00157309	0.00164383						479	37.8916	0.00476	0.00135855	0.00204291																479	45.1949	0.00477	0.00126	0.00225	-0.000666554					479	49.5188	0.00477	0.000758851	0.0032523
480	41.1002	0.00481	0.00158073	0.00164855						480	37.9833	0.00478	0.00136428	0.00205145																480	45.256	0.00478	0.00127	0.00224	-0.00066748					480	49.5952	0.00478	0.000769037	0.00324193
481	41.1155	0.00483	0.00159219	0.00164563						481	38.0444	0.00478	0.00136937	0.00204126																481	45.3171	0.00479	0.00127	0.00225	-0.000668406					481	49.6716	0.00479	0.000778586	0.00323283
482	41.0391	0.00485	0.00159728	0.00165544						482	38.1361	0.00479	0.00137319	0.00204362																482	45.3783	0.0048	0.00128	0.00224	-0.000669332					482	49.7327	0.0048	0.000785589	0.00322882
483	40.9932	0.00485	0.00159919	0.00165162						483	38.2277	0.00481	0.00137956	0.00205089																483	45.4394	0.00481	0.00128	0.00225	-0.000670258					483	49.8397	0.00481	0.000794501	0.003221
484	40.9932	0.00485	0.00159919	0.00165162						484	38.3194	0.00482	0.00138528	0.00204943																484	45.4394	0.00482	0.00129	0.00224	-0.000670258					484	49.9619	0.00482	0.000802141	0.00321572
485	40.9627	0.00486	0.0016011	0.0016578						485	38.3805	0.00482	0.00139038	0.00203924																485	45.4088	0.00483	0.0013	0.00223	-0.000669795					485	50.0536	0.00483	0.000807871	0.00321426
486	40.9627	0.00486	0.00160301	0.00165398						486	38.4722	0.00483	0.00139547	0.00203906																486	45.4241	0.00484	0.0013	0.00224	-0.000670026					486	50.2064	0.00484	0.000812963	0.00321407
487	40.9627	0.00486	0.00160428	0.00165144						487	38.5486	0.00484	0.0014012	0.0020376																487	45.4394	0.00485	0.00131	0.00223	-0.000670258					487	50.3286	0.00485	0.00081933	0.00321134
488	40.9932	0.00486	0.00160492	0.00165016						488	38.625	0.00485	0.00140693	0.00203614																488	45.3935	0.00486	0.00132	0.00222	-0.000669564					488	50.4356	0.00486	0.000825696	0.00320861
489	41.0391	0.00487	0.00160619	0.00165762						489	38.7319	0.00486	0.00141266	0.00203468																489	45.2255	0.00487	0.00134	0.00219	-0.000667017					489	50.5578	0.00487	0.000832062	0.00320588
490	41.1307	0.00487	0.00160683	0.00165634						490	38.7931	0.00487	0.00141839	0.00203322																490	45.1185	0.00488	0.00135	0.00218	-0.000665396					490	50.68	0.00488	0.000837792	0.00320442
491	41.2682	0.00487	0.00160746	0.00165507						491	38.8847	0.00489	0.00142348	0.00204304																491	44.9352	0.00489	0.00136	0.00217	-0.000662618					491	50.8023	0.00489	0.000843521	0.00320296
492	41.4057	0.00488	0.00161065	0.0016587						492	38.9306	0.0049	0.00142921	0.00204158																492	43.1475	0.00492	0.00141	0.0021	-0.00063553					492	50.9398	0.0049	0.000849887	0.00320023
493	41.5738	0.00489	0.00161383	0.00166234						493	39.0222	0.0049	0.00143494	0.00203012																493	41.1155	0.00492	0.00142	0.00208	-0.000604737					493	51.062	0.00491	0.000855617	0.00319877
494	41.7419	0.0049	0.00161638	0.00166724						494	39.0986	0.00492	0.00144131	0.00203739																494	41.2682	0.00492	0.00142	0.00208	-0.000607052					494	51.169	0.00492	0.000861347	0.00319731
495	41.91	0.00491	0.00162274	0.00166451						495	39.175	0.00493	0.00144767	0.00203465																495	41.9711	0.00493	0.00143	0.00207	-0.000617702					495	51.3217	0.00493	0.000867076	0.00319585
496	42.078	0.00493	0.0016272	0.0016756						496	39.2514	0.00494	0.0014534	0.00203319																496	42.5975	0.00494	0.00144	0.00206	-0.000627195					496	51.444	0.00494	0.000872806	0.00319439
497	42.2308	0.00494	0.00163229	0.00167541						497	39.2973	0.00495	0.00145977	0.00203046																497	42.9184	0.00495	0.00145	0.00205	-0.000632057					497	51.5662	0.00495	0.000877899	0.0031942
498	42.3836	0.00495	0.00163675	0.0016765						498	39.3737	0.00496	0.0014655	0.002029																498	42.9336	0.00496	0.00145	0.00206	-0.000632288					498	51.6884	0.00496	0.000883628	0.00319274
499	42.5364	0.00496	0.00164184	0.00167632						499	39.45	0.00497	0.00147186	0.00202627																499	42.8878	0.00497	0.00146	0.00205	-0.000631594					499	51.8107	0.00497	0.000889358	0.00319128
500	42.7045	0.00497	0.00164821	0.00167358						500	39.5264	0.00498	0.00147759	0.00202481																500	42.7045	0.00499	0.00146	0.00207	-0.000628816					500	51.9329	0.00498	0.000894451	0.0031911
501	42.8267	0.00499	0.0016533	0.0016834						501	39.5723	0.00499	0.00148332	0.00202335																501	42.5669	0.005	0.00147	0.00206	-0.000626732					501	52.0551	0.00499	0.000900817	0.00318837
502	42.9642	0.005	0.00165967	0.00168066						502	39.6181	0.005	0.00148969	0.00202062																502	42.46	0.00501	0.00148	0.00205	-0.000625111					502	52.1774	0.005	0.00090591	0.00318818
503	43.1017	0.00501	0.00166476	0.00168048						503	39.6792	0.00501	0.00149606	0.00201789																503	42.3072	0.00502	0.00148	0.00206	-0.000622796					503	52.2996	0.00501	0.000911003	0.00318799
504	43.2239	0.00502	0.00167113	0.00167775						504	39.7556	0.00502	0.00150242	0.00201515																504	42.0933	0.00503	0.00149	0.00205	-0.000619555					504	52.4218	0.00502	0.000918006	0.00318399
505	43.3767	0.00504	0.00167749	0.00168501						505	39.7862	0.00503	0.00150943	0.00201115																505	41.7877	0.00504	0.00149	0.00206	-0.000614924					505	52.544	0.00503	0.000923735	0.00318253
506	43.4837	0.00505	0.00168322	0.00168355						506	39.8167	0.00504	0.00151643	0.00200714																506	41.696	0.00505	0.0015	0.00205	-0.000613535					506	52.6663	0.00504	0.000929465	0.00318107
507	43.6212	0.00506	0.00168895	0.0016821						507	39.8779	0.00505	0.00152343	0.00200314																507	41.6197	0.00506	0.0015	0.00206	-0.000612377					507	52.758	0.00505	0.000935194	0.00317961
508	43.7434	0.00508	0.00169532	0.00168936						508	39.9084	0.00506	0.0015298	0.00200041																508	41.5127	0.00507	0.00151	0.00205	-0.000610757					508	52.8802	0.00506	0.000941561	0.00317688
509	43.8657	0.00509	0.00170232	0.00168536						509	39.9543	0.00507	0.00153744	0.00199513																509	41.3905	0.00508	0.00152	0.00204	-0.000608905					509	52.9871	0.00507	0.000948563	0.00317287
510	43.9879	0.0051	0.00170869	0.00168263						510	39.9848	0.00508	0.00154444	0.00199112																510	41.2071	0.00509	0.00152	0.00205	-0.000606126					510	53.1094	0.00508	0.00095493	0.00317014
511	44.1101	0.00511	0.00171505	0.00167989						511	39.9543	0.00509	0.00155335	0.0019833																511	40.9627	0.0051	0.00153	0.00204	-0.000602422					511	53.2163	0.00509	0.000960659	0.00316868
512	44.2171	0.00513	0.00172206	0.00168589						512	39.8931	0.0051	0.00156099	0.00197802																512	39.2973	0.00515	0.00156	0.00203	-0.000577186					512	53.3385	0.0051	0.000967025	0.00316595
513	44.2782	0.00514	0.00172842	0.00168315						513	39.8626	0.00511	0.00156863	0.00197274																513	0	0.01067	0.00536	-5e-05	1.82903e-05					513	53.4455	0.00511	0.000972118	0.00316576
514	44.3546	0.00515	0.0017367	0.0016766						514	39.8779	0.00512	0.00157563	0.00196873																										514	53.5525	0.00512	0.000977211	0.00316558
515	44.4004	0.00516	0.0017437	0.0016726						515	39.8931	0.00513	0.00158264	0.00196473																										515	53.6747	0.00513	0.000983578	0.00316284
516	44.4462	0.00518	0.00175134	0.00167732						516	39.939	0.00514	0.00158964	0.00196072																										516	53.7816	0.00514	0.000989307	0.00316139
517	44.4615	0.00519	0.00175834	0.00167331						517	39.9695	0.00515	0.00159728	0.00195544																										517	53.8886	0.00515	0.000995037	0.00315993
518	44.4768	0.0052	0.00176598	0.00166803						518	40.0154	0.00516	0.00160365	0.00195271																										518	53.9955	0.00516	0.00100077	0.00315847
519	44.5074	0.00521	0.00177362	0.00166275						519	40.0154	0.00516	0.00161001	0.00193998																										519	54.1178	0.00517	0.00100586	0.00315828
520	44.5379	0.00521	0.00178126	0.00164748						520	40.0918	0.00517	0.00161765	0.0019347																										520	54.2094	0.00518	0.00101223	0.00315555
521	44.5532	0.00522	0.00178699	0.00164602						521	40.1376	0.00518	0.00162529	0.00192942																										521	54.347	0.00519	0.00101796	0.00315409
522	44.599	0.00523	0.00179399	0.00164201						522	40.1682	0.00519	0.00163357	0.00192287																										522	54.4692	0.0052	0.00102432	0.00315136
523	44.6296	0.00524	0.00179972	0.00164055						523	40.1987	0.0052	0.00164248	0.00191504																										523	54.5609	0.00521	0.00103005	0.0031499
524	44.6602	0.00525	0.00180673	0.00163655						524	40.214	0.00521	0.00165012	0.00190976																										524	54.6831	0.00522	0.00103578	0.00314844
525	44.6907	0.00526	0.00181182	0.00163636						525	40.2446	0.00522	0.00165839	0.00190321																										525	54.8359	0.00523	0.00104215	0.00314571
526	44.7213	0.00527	0.00181819	0.00163363						526	40.2904	0.00523	0.00166667	0.00189666																										526	54.897	0.00524	0.00104788	0.00314425
527	44.7671	0.00527	0.00182328	0.00162344						527	40.3515	0.00524	0.00167495	0.00189011																										527	55.0498	0.00525	0.00105297	0.00314406
528	44.8129	0.00528	0.00182901	0.00162198						528	40.3668	0.00525	0.0016845	0.00188101																										528	55.1567	0.00526	0.00105934	0.00314133
529	44.8588	0.00529	0.00183537	0.00161925						529	40.4126	0.00526	0.00169405	0.00187191																										529	55.2484	0.00527	0.00106443	0.00314114
530	44.8893	0.0053	0.0018411	0.00161779						530	40.4432	0.00528	0.00170296	0.00187408																										530	55.3401	0.00528	0.00107143	0.00313714
531	44.9504	0.00531	0.00184683	0.00161633						531	40.4737	0.00528	0.00171251	0.00185499																										531	55.4623	0.00529	0.0010778	0.00313441
532	44.9963	0.00531	0.00185256	0.00160487						532	40.4737	0.0053	0.00172206	0.00185589																										532	55.554	0.0053	0.00108416	0.00313167
533	45.0574	0.00532	0.00185829	0.00160341						533	40.5348	0.00531	0.00173161	0.00184679																										533	55.6151	0.00531	0.00109117	0.00312767
534	45.0727	0.00533	0.00186402	0.00160195						534	40.5196	0.00532	0.00174179	0.00183642																										534	55.7373	0.00532	0.0010969	0.00312621
535	45.1032	0.00534	0.00187039	0.00159922						535	40.5043	0.00533	0.0017507	0.00182859																										535	55.829	0.00533	0.00110326	0.00312348
536	45.1643	0.00535	0.00187676	0.00159649						536	40.4737	0.00534	0.00176025	0.00181949																										536	55.9054	0.00534	0.00110899	0.00312202
537	45.2102	0.00536	0.00188248	0.00159503						537	40.4585	0.00535	0.0017698	0.00181039																										537	55.9971	0.00535	0.00111599	0.00311801
538	45.2407	0.00536	0.00188885	0.0015823						538	40.4432	0.00536	0.00177935	0.0018013																										538	56.0887	0.00536	0.001123	0.00311401
539	45.2866	0.00537	0.00189649	0.00157702						539	40.4585	0.00537	0.0017889	0.0017922																										539	56.1957	0.00537	0.00113064	0.00310873
540	45.3019	0.00538	0.00190349	0.00157301						540	40.4585	0.00538	0.00179781	0.00178437																										540	56.2568	0.00538	0.00113828	0.00310345
541	45.3324	0.00539	0.00191113	0.00156773						541	40.4432	0.00539	0.001808	0.001774																										541	56.3332	0.00539	0.00114592	0.00309817
542	45.3477	0.0054	0.00191877	0.00156246						542	40.4279	0.0054	0.00181755	0.0017649																										542	56.379	0.0054	0.00115419	0.00309162
543	45.3324	0.00541	0.00192641	0.00155718						543	40.4126	0.00541	0.00182646	0.00175708																										543	56.4402	0.00541	0.0011631	0.00308379
544	45.363	0.00542	0.00193532	0.00154935						544	40.3973	0.00542	0.00183601	0.00174798																										544	56.4707	0.00542	0.00117329	0.00307342
545	45.363	0.00543	0.00194424	0.00154153						545	38.9611	0.00545	0.00186848	0.00171304																										545	56.4554	0.00543	0.00118602	0.00305795
546	45.3477	0.00544	0.00195379	0.00153243						546	37.9833	0.00545	0.00187421	0.00170158																										546	54.3928	0.00546	0.00130125	0.0028575
547	45.3019	0.00545	0.00196588	0.00151824						547	37.861	0.00545	0.00188057	0.00168885																										547	50.4508	0.00547	0.001575	0.00232001
548	45.2255	0.00546	0.00197989	0.00150022						548	38.1819	0.00546	0.00188885	0.0016823																										548	50.4508	0.00547	0.001575	0.00232001
549	45.1491	0.00547	0.0019958	0.00147839						549	38.518	0.00547	0.00189713	0.00167575																										549	50.4508	0.00547	0.001575	0.00232001
550	45.0116	0.00549	0.00201363	0.00146274						550	38.5333	0.00548	0.00190986	0.00166028																										550	49.9619	0.00549	0.00160046	0.00228908
551	43.5601	0.00552	0.00206137	0.00139725						551	38.2583	0.0055	0.00193023	0.00163954																										551	50.023	0.0055	0.0016081	0.0022838
552	36.8068	0.00562	0.00226255	0.00109491						552	0	0.00714	0.00310416	0.000931684																										552	49.748	0.00551	0.00162911	0.00225178
553	0	0.00697	0.00370385	-0.000437708																																				553	49.8244	0.00552	0.00163548	0.00224905
																																								554	49.9314	0.00553	0.00164121	0.00224759
																																								555	49.9925	0.00554	0.00164821	0.00224358
																																								556	50.0536	0.00555	0.00165585	0.0022383
																																								557	50.1147	0.00556	0.00166412	0.00223175
																																								558	50.1758	0.00557	0.00167176	0.00222647
																																								559	50.2981	0.00558	0.0016794	0.00222119
																																								560	50.3592	0.00559	0.00168641	0.00221719
																																								561	50.4508	0.0056	0.00169277	0.00221446
																																								562	50.5272	0.00561	0.00169977	0.00221045
																																								563	50.6036	0.00562	0.00170678	0.00220644
																																								564	50.6647	0.00563	0.00171314	0.00220371
																																								565	50.7106	0.00564	0.00172015	0.00219971
																																								566	50.7717	0.00565	0.00172651	0.00219697
																																								567	50.8328	0.00566	0.00173415	0.0021917
																																								568	50.8787	0.00567	0.00174179	0.00218642
																																								569	50.9092	0.00568	0.0017507	0.00217859
																																								570	50.955	0.00569	0.00175898	0.00217204
																																								571	51.0162	0.0057	0.00176726	0.00216549
																																								572	51.0467	0.00571	0.00177553	0.00215893
																																								573	51.062	0.00572	0.00178572	0.00214856
																																								574	50.787	0.00574	0.00181055	0.00211891
																																								575	41.6655	0.00575	0.00227846	0.00119308
																																								576	41.6655	0.00575	0.00227846	0.00119308
																																								577	41.6655	0.00575	0.00227846	0.00119308
																																								578	41.5127	0.00577	0.00230265	0.00116469
																																								579	41.6808	0.00578	0.00230966	0.00116069
																																								580	41.7572	0.00579	0.0023173	0.00115541
																																								581	41.7877	0.0058	0.0023243	0.0011514
																																								582	41.7877	0.00581	0.0023313	0.0011474
																																								583	41.3905	0.00582	0.0023504	0.0011192
																																								584	40.9016	0.00583	0.00235995	0.0011101
																																								585	41.0238	0.00584	0.00236695	0.0011061
																																								586	40.9932	0.00585	0.00237714	0.00109572
																																								587	40.8863	0.00586	0.0023886	0.00108281
																																								588	40.5196	0.00588	0.00240833	0.00106333
																																								589	40.5196	0.00588	0.00240833	0.00106333
																																								590	38.5486	0.00589	0.00246245	0.000965109
																																								591	38.5333	0.0059	0.00247327	0.000953464
																																								592	38.518	0.00591	0.00248345	0.000943092
																																								593	38.5028	0.00592	0.00249237	0.000935267
																																								594	38.4875	0.00593	0.00250255	0.000924895
																																								595	38.4875	0.00594	0.00251337	0.00091325
																																								596	38.4264	0.00595	0.0025242	0.000901605
																																								597	38.3653	0.00596	0.00253693	0.00088614
																																								598	38.1361	0.00597	0.00255285	0.000864309
																																								599	0	0.00829	0.00540936	-0.00252872
[truncated: 49 more columns]

## Sheet:  The Natural Group
M-0°-1										M-0°-2										M-30°-1										M-30°-2										M-45°-1
No.	Axial Stress	Axial Strain	Lateral Strain	Volumetric Strain	Modified Lateral Strain Response (MLSR)	Lateral Strain Difference				No.	Axial Stress	Axial Strain	Lateral Strain	Volumetric Strain	Modified Lateral Strain Response (MLSR)	Lateral Strain Difference				No.	Axial Stress	Axial Strain	Lateral Strain	Volumetric Strain	Modified Lateral Strain Response (MLSR)	Lateral Strain Difference				No.	Axial Stress	Axial Strain	Lateral Strain	Volumetric Strain	Modified Lateral Strain Response (MLSR)	Lateral Strain Difference				No.	Axial Stress	Axial Strain	Lateral Strain	Volumetric Strain	Lateral Strain Response (LSR)	Lateral Strain Difference
0	0	0	0	0						0	0	0	0	0						0	0	0	0	0						0	0	0	0	0						0	0	0	0	0	0	0
1	0	5e-07	-6.3662e-07	1.77324e-06	6.3662e-07	-1.7251e-13				1	0	0	-6.3662e-07	1.27324e-06	6.3662e-07	-1.47214e-13				1	0.13751	5e-07	0	5e-07						1	0.51948	5e-07	0	5e-07						1	0	1.45e-05	2.10085e-05	-2.75169e-05	0	-2.10085e-05
2	0	3.05e-05	6.3662e-07	2.92268e-05	6.3662e-07	-1.27324e-06				2	0.35141	3.5e-06	0	3.5e-06	-5.17209e-06	5.17209e-06				2	0.53476	7e-06	-6.3662e-07	8.27324e-06						2	0.74866	1.35e-05	-1.90986e-06	1.73197e-05						2	0	2.6e-05	2.16451e-05	-1.72901e-05	0	-2.16451e-05
3	0.03056	3.9e-05	1.90986e-06	3.51803e-05	7.88292e-08	-1.98869e-06				3	0.51948	1.55e-05	0	1.55e-05	-7.95024e-06	7.95024e-06				3	0.70283	2.1e-05	-6.3662e-07	2.22732e-05						3	0.88617	2.75e-05	-2.54648e-06	3.2593e-05						3	0	4.2e-05	2.61014e-05	-1.02028e-05	0	-2.61014e-05
4	0	3.9e-05	1.90986e-06	3.51803e-05	6.3662e-07	-2.54648e-06				4	0.61115	2.8e-05	1.90986e-06	2.41803e-05	-9.46552e-06	7.55566e-06				4	0.82506	3.45e-05	-6.3662e-07	3.57732e-05						4	0.99313	4.15e-05	-3.1831e-06	4.78662e-05						4	0.01528	6.25e-05	3.62873e-05	-1.00747e-05	-1.77707e-07	-3.61096e-05
5	0	4e-05	1.90986e-06	3.61803e-05	6.3662e-07	-2.54648e-06				5	0.70283	4.15e-05	1.90986e-06	3.76803e-05	-1.0981e-05	9.07111e-06				5	0.91673	4.8e-05	-6.3662e-07	4.92732e-05						5	1.06952	5.3e-05	-3.1831e-06	5.93662e-05	3.1831e-06	-1.0746e-12				5	0	6.65e-05	3.81972e-05	-9.89437e-06	0	-3.81972e-05
6	0.12223	5.2e-05	1.90986e-06	4.81803e-05	-1.59436e-06	-3.15499e-07				6	0.76394	5.5e-05	2.54648e-06	4.9907e-05	-1.19911e-05	9.44462e-06				6	1.00841	6.05e-05	0	6.05e-05						6	1.14592	6.4e-05	-2.54648e-06	6.9093e-05	2.1916e-06	3.5488e-07				6	0	6.35e-05	3.81972e-05	-1.28944e-05	0	-3.81972e-05
7	0.15279	6.4e-05	2.54648e-06	5.8907e-05	-2.15215e-06	-3.94328e-07				7	0.77922	6.5e-05	3.1831e-06	5.86338e-05	-1.22437e-05	9.06057e-06				7	1.10008	7.3e-05	-6.3662e-07	7.42732e-05						7	1.22231	7.3e-05	-2.54648e-06	7.8093e-05	1.20023e-06	1.34625e-06				7	0	6.4e-05	3.81972e-05	-1.23944e-05	0	-3.81972e-05
8	0.2139	7.45e-05	3.1831e-06	6.81338e-05	-3.26755e-06	8.44514e-08				8	0.84034	7.6e-05	3.1831e-06	6.96338e-05	-1.3254e-05	1.00709e-05				8	1.16119	8.4e-05	-1.27324e-06	8.65465e-05						8	1.25287	8.05e-05	-2.54648e-06	8.5593e-05	8.03627e-07	1.74285e-06				8	0.06112	7.55e-05	4.07437e-05	-5.98733e-06	-7.10827e-07	-4.00328e-05
9	0.24446	8.55e-05	4.45634e-06	7.65873e-05	-3.82534e-06	-6.30997e-07				9	0.88617	8.65e-05	3.81972e-06	7.88606e-05	-1.40115e-05	1.01918e-05				9	1.20703	9.6e-05	-6.3662e-07	9.72732e-05						9	1.31398	8.95e-05	-2.54648e-06	9.4593e-05	1.05562e-08	2.53592e-06				9	0.09167	8.7e-05	4.64732e-05	-5.94649e-06	-1.06612e-06	-4.54071e-05
10	0.25974	9.6e-05	5.09296e-06	8.58141e-05	-4.10424e-06	-9.88722e-07				10	0.91673	9.55e-05	3.81972e-06	8.78606e-05	-1.45167e-05	1.0697e-05				10	1.26815	0.000107	-6.3662e-07	0.000108273						10	1.39038	9.85e-05	-2.54648e-06	0.000103593	-9.80945e-07	3.52742e-06				10	0.12223	9.7e-05	5.09296e-05	-4.85917e-06	-1.42154e-06	-4.9508e-05
11	0.30558	0.0001065	5.72958e-06	9.50408e-05	-4.94092e-06	-7.88655e-07				11	0.97785	0.000104	4.45634e-06	9.50873e-05	-1.5527e-05	1.10706e-05				11	1.2987	0.000115	-6.3662e-07	0.000116273						11	1.45149	0.000107	-1.90986e-06	0.00011082	-1.77402e-06	3.68388e-06				11	0.15279	0.0001055	5.34761e-05	-1.45212e-06	-1.77695e-06	-5.16991e-05
12	0.33614	0.000117	5.72958e-06	0.000105541	-5.49871e-06	-2.30865e-07				12	1.00841	0.000115	5.09296e-06	0.000104814	-1.60321e-05	1.09392e-05				12	1.32926	0.0001245	-6.3662e-07	0.000125773						12	1.52789	0.000117	-2.54648e-06	0.000122093	-2.76552e-06	5.312e-06				12	0.18335	0.000115	5.72958e-05	4.08439e-07	-2.13237e-06	-5.51634e-05
13	0.39725	0.000126	7.00282e-06	0.000111994	-6.61411e-06	-3.88705e-07				13	1.06952	0.0001225	5.09296e-06	0.000112314	-1.70422e-05	1.19493e-05				13	1.3751	0.0001325	-1.27324e-06	0.000135046						13	1.589	0.0001255	-1.90986e-06	0.00012932	-3.55859e-06	5.46845e-06				13	0.24446	0.0001265	6.23887e-05	1.72252e-06	-2.84308e-06	-5.95457e-05
14	0.42781	0.0001375	7.00282e-06	0.000123494	-7.1719e-06	1.69086e-07				14	1.10008	0.000134	5.72958e-06	0.000122541	-1.75474e-05	1.18178e-05				14	1.42094	0.000142	-6.3662e-07	0.000143273						14	1.68068	0.0001365	-1.90986e-06	0.00014032	-4.74839e-06	6.65825e-06				14	0.27502	0.0001375	6.74817e-05	2.53661e-06	-3.19849e-06	-6.42832e-05
15	0.48892	0.000149	7.63944e-06	0.000133721	-8.2873e-06	6.47865e-07				15	1.14592	0.0001425	6.3662e-06	0.000129768	-1.83051e-05	1.19389e-05				15	1.46677	0.00015	-6.3662e-07	0.000151273						15	1.75707	0.000145	-6.3662e-07	0.000146273	-5.73976e-06	6.37638e-06				15	0.2903	0.000146	7.13014e-05	3.39717e-06	-3.3762e-06	-6.79252e-05
16	0.53476	0.000162	9.5493e-06	0.000142901	-9.12399e-06	-4.25308e-07				16	1.17647	0.000153	5.72958e-06	0.000141541	-1.88101e-05	1.30805e-05				16	1.51261	0.0001595	-1.27324e-06	0.000162046						16	1.84874	0.0001575	-1.27324e-06	0.000160046	-6.92943e-06	8.20267e-06				16	0.33614	0.000156	7.63944e-05	3.21125e-06	-3.90932e-06	-7.24851e-05
17	0.5806	0.000177	9.5493e-06	0.000157901	-9.96067e-06	4.11378e-07				17	1.23759	0.000164	6.3662e-06	0.000151268	-1.98204e-05	1.34542e-05				17	1.57372	0.000169	-1.90986e-06	0.00017282						17	1.90986	0.0001665	0	0.0001665	-7.72263e-06	7.72263e-06				17	0.38197	0.0001675	8.2124e-05	3.2521e-06	-4.44232e-06	-7.76816e-05
18	0.64171	0.0001905	1.01859e-05	0.000170128	-1.10761e-05	8.90157e-07				18	1.28343	0.000173	6.3662e-06	0.000160268	-2.05781e-05	1.42119e-05				18	1.589	0.00018	-6.3662e-07	0.000181273						18	2.00153	0.000178	-6.3662e-07	0.000179273	-8.9123e-06	9.54892e-06				18	0.42781	0.0001795	8.84901e-05	2.5197e-06	-4.97544e-06	-8.35147e-05
19	0.65699	0.0002015	1.01859e-05	0.000181128	-1.1355e-05	1.16905e-06				19	1.31398	0.000183	7.63944e-06	0.000167721	-2.10831e-05	1.34437e-05				19	1.65012	0.0001875	-1.27324e-06	0.000190046						19	2.07793	0.000187	6.3662e-07	0.000185727	-9.90381e-06	9.26719e-06				19	0.44309	0.0001905	9.23099e-05	5.88026e-06	-5.15315e-06	-8.71567e-05
20	0.70283	0.000208	1.08225e-05	0.000186355	-1.21917e-05	1.36912e-06				20	1.35982	0.000191	7.00282e-06	0.000176994	-2.18408e-05	1.4838e-05				20	1.68068	0.000198	-6.3662e-07	0.000199273						20	2.1696	0.000198	6.3662e-07	0.000196727	-1.10935e-05	1.04569e-05				20	0.48892	0.0002	9.67662e-05	6.46759e-06	-5.68615e-06	-9.10801e-05
21	0.74866	0.000218	1.08225e-05	0.000196355	-1.30282e-05	2.20562e-06				21	1.40566	0.000203	7.00282e-06	0.000188994	-2.25985e-05	1.55957e-05				21	1.75707	0.000206	-1.27324e-06	0.000208546						21	2.24599	0.000207	1.27324e-06	0.000204454	-1.20848e-05	1.08116e-05				21	0.51948	0.000211	0.000101859	7.28167e-06	-6.04157e-06	-9.58176e-05
22	0.77922	0.000228	1.20958e-05	0.000203808	-1.35859e-05	1.49017e-06				22	1.49733	0.0002125	7.63944e-06	0.000197221	-2.41138e-05	1.64744e-05				22	1.80291	0.000217	-6.3662e-07	0.000218273						22	2.35295	0.000218	1.27324e-06	0.000215454	-1.34729e-05	1.21997e-05				22	0.55004	0.00022	0.000106952	6.09575e-06	-6.39698e-06	-0.000100555
23	0.82506	0.000237	1.20958e-05	0.000212808	-1.44226e-05	2.32686e-06				23	1.54317	0.000224	7.63944e-06	0.000208721	-2.48716e-05	1.72321e-05				23	1.83346	0.000227	-1.27324e-06	0.000229546						23	2.42934	0.000228	1.27324e-06	0.000225454	-1.44643e-05	1.31911e-05				23	0.59588	0.000231	0.000111408	8.18308e-06	-6.9301e-06	-0.000104478
24	0.85562	0.000246	1.27324e-05	0.000220535	-1.49804e-05	2.24803e-06				24	1.57372	0.0002325	8.27606e-06	0.000215948	-2.53765e-05	1.71005e-05				24	1.8793	0.0002355	-1.27324e-06	0.000238046						24	2.52101	0.0002385	2.54648e-06	0.000233407	-1.5654e-05	1.31075e-05				24	0.64171	0.000242	0.000116501	8.99716e-06	-7.46311e-06	-0.000109038
25	0.90145	0.0002565	1.27324e-05	0.000231035	-1.58169e-05	3.08453e-06				25	1.60428	0.0002425	8.27606e-06	0.000225948	-2.58817e-05	1.76056e-05				25	1.92514	0.0002455	-1.27324e-06	0.000248046						25	2.58213	0.0002475	2.54648e-06	0.000242407	-1.64472e-05	1.39007e-05				25	0.67227	0.000252	0.000121594	8.81124e-06	-7.81852e-06	-0.000113776
26	0.93201	0.0002665	1.3369e-05	0.000239762	-1.63747e-05	3.00571e-06				26	1.68068	0.000252	8.27606e-06	0.000235448	-2.71446e-05	1.88685e-05				26	1.97097	0.0002555	-1.90986e-06	0.00025932	1.90986e-06	3.97958e-13				26	2.6738	0.000258	2.54648e-06	0.000252907	-1.76369e-05	1.50904e-05				26	0.71811	0.000262	0.000127324	7.35209e-06	-8.35164e-06	-0.000118972
27	1.00841	0.000277	1.40056e-05	0.000248989	-1.77692e-05	3.76356e-06				27	1.71123	0.000261	8.91268e-06	0.000243175	-2.76495e-05	1.87369e-05				27	2.04737	0.000265	-6.3662e-07	0.000266273	7.84276e-07	-1.47656e-07				27	2.7502	0.0002665	3.81972e-06	0.000258861	-1.86284e-05	1.48086e-05				27	0.76394	0.000273	0.00013369	5.61969e-06	-8.88464e-06	-0.000124806
28	1.03896	0.0002865	1.27324e-05	0.000261035	-1.83268e-05	5.59441e-06				28	1.75707	0.0002705	8.91268e-06	0.000252675	-2.84073e-05	1.94946e-05				28	2.09321	0.0002745	-6.3662e-07	0.000275773	1.08927e-07	5.27693e-07				28	2.84187	0.0002765	3.81972e-06	0.000268861	-1.9818e-05	1.59983e-05				28	0.80978	0.0002835	0.00013751	8.48025e-06	-9.41777e-06	-0.000128092
29	1.06952	0.0002955	1.3369e-05	0.000268762	-1.88846e-05	5.51558e-06				29	1.80291	0.0002815	8.91268e-06	0.000263675	-2.9165e-05	2.02523e-05				29	2.15432	0.0002845	0	0.0002845	-7.91392e-07	7.91392e-07				29	2.91827	0.0002875	5.09296e-06	0.000277314	-2.08095e-05	1.57166e-05				29	0.82506	0.0002935	0.000142603	8.29434e-06	-9.59547e-06	-0.000133007
30	1.10008	0.0003045	1.40056e-05	0.000276489	-1.94424e-05	5.43675e-06				30	1.8793	0.000291	8.91268e-06	0.000273175	-3.04277e-05	2.1515e-05				30	2.20016	0.0002945	-6.3662e-07	0.000295773	-1.46674e-06	2.10336e-06				30	2.99466	0.0002965	5.09296e-06	0.000286314	-2.18009e-05	1.6708e-05				30	0.8709	0.0003035	0.000147696	8.10842e-06	-1.01286e-05	-0.000137567
31	1.14592	0.000315	1.27324e-05	0.000289535	-2.02791e-05	7.54668e-06				31	1.89458	0.0003005	9.5493e-06	0.000281401	-3.06803e-05	2.1131e-05				31	2.26127	0.0003065	-6.3662e-07	0.000307773	-2.36706e-06	3.00368e-06				31	3.07105	0.0003045	5.72958e-06	0.000293041	-2.27923e-05	1.70627e-05				31	0.90145	0.000315	0.000152152	1.06957e-05	-1.04839e-05	-0.000141668
32	1.20703	0.0003255	1.40056e-05	0.000297489	-2.13945e-05	7.38884e-06				32	1.9557	0.000311	9.5493e-06	0.000291901	-3.16906e-05	2.21413e-05				32	2.29183	0.0003155	0	0.0003155	-2.81729e-06	2.81729e-06				32	3.13217	0.000313	5.72958e-06	0.000301541	-2.35855e-05	1.78559e-05				32	0.94729	0.000325	0.000157245	1.05098e-05	-1.1017e-05	-0.000146228
33	1.25287	0.0003345	1.3369e-05	0.000307762	-2.22312e-05	8.86214e-06				33	2.01681	0.0003215	8.91268e-06	0.000303675	-3.27007e-05	2.3788e-05				33	2.35295	0.0003275	0	0.0003275	-3.71776e-06	3.71776e-06				33	3.23912	0.000323	6.3662e-06	0.000310268	-2.49735e-05	1.86073e-05				33	0.99313	0.0003365	0.000161701	1.30972e-05	-1.15501e-05	-0.000150151
34	1.26815	0.000345	1.40056e-05	0.000316989	-2.25101e-05	8.50442e-06				34	2.06265	0.0003295	9.5493e-06	0.000310401	-3.34584e-05	2.39091e-05				34	2.39878	0.0003365	0	0.0003365	-4.39296e-06	4.39296e-06				34	3.31552	0.000333	7.00282e-06	0.000318994	-2.5965e-05	1.89621e-05				34	1.05424	0.000347	0.000168704	9.59151e-06	-1.22608e-05	-0.000156443
35	1.32926	0.0003555	1.40056e-05	0.000327489	-2.36255e-05	9.61982e-06				35	2.12376	0.00034	8.91268e-06	0.000322175	-3.44685e-05	2.55559e-05				35	2.4599	0.0003465	0	0.0003465	-5.29343e-06	5.29343e-06				35	3.42247	0.0003425	7.63944e-06	0.000327221	-2.73529e-05	1.97135e-05				35	1.10008	0.0003585	0.000174434	9.63236e-06	-1.2794e-05	-0.00016164
36	1.35982	0.000363	1.40056e-05	0.000334989	-2.41832e-05	1.01776e-05				36	2.18488	0.000351	1.01859e-05	0.000330628	-3.54788e-05	2.52929e-05				36	2.50574	0.0003565	0	0.0003565	-5.96878e-06	5.96878e-06				36	3.49886	0.0003525	8.27606e-06	0.000335948	-2.83443e-05	2.00682e-05				36	1.16119	0.0003705	0.000179527	1.14464e-05	-1.35047e-05	-0.000166022
37	1.40566	0.000373	1.3369e-05	0.000346262	-2.50199e-05	1.16509e-05				37	2.23072	0.00036	9.5493e-06	0.000340901	-3.62366e-05	2.66873e-05				37	2.55157	0.0003665	6.3662e-07	0.000365227	-6.64398e-06	6.00736e-06				37	3.59054	0.000362	8.91268e-06	0.000344175	-2.95341e-05	2.06214e-05				37	1.19175	0.0003815	0.000185256	1.09873e-05	-1.38601e-05	-0.000171396
38	1.46677	0.0003845	1.40056e-05	0.000356489	-2.61353e-05	1.21297e-05				38	2.27655	0.0003705	1.01859e-05	0.000350128	-3.69941e-05	2.68082e-05				38	2.61269	0.000376	6.3662e-07	0.000374727	-7.54445e-06	6.90783e-06				38	3.66693	0.0003715	8.91268e-06	0.000353675	-3.05255e-05	2.16128e-05				38	1.22231	0.0003915	0.000190349	1.08014e-05	-1.42155e-05	-0.000176134
39	1.49733	0.0003945	1.3369e-05	0.000367762	-2.66931e-05	1.33241e-05				39	2.32239	0.0003815	9.5493e-06	0.000362401	-3.77518e-05	2.82025e-05				39	2.64325	0.000385	6.3662e-07	0.000383727	-7.99468e-06	7.35806e-06				39	3.7586	0.000382	1.14592e-05	0.000359082	-3.17151e-05	2.0256e-05				39	1.25287	0.0004015	0.000193532	1.44352e-05	-1.45709e-05	-0.000178961
40	1.55845	0.000405	1.3369e-05	0.000378262	-2.78087e-05	1.44397e-05				40	2.3835	0.0003895	1.01859e-05	0.000369128	-3.8762e-05	2.85761e-05				40	2.70436	0.0003955	1.27324e-06	0.000392954	-8.895e-06	7.62176e-06				40	3.86556	0.000391	1.14592e-05	0.000368082	-3.31032e-05	2.16441e-05				40	1.2987	0.0004105	0.000199262	1.1976e-05	-1.51039e-05	-0.000184158
41	1.589	0.0004145	1.3369e-05	0.000387762	-2.83663e-05	1.49973e-05				41	2.42934	0.000401	1.01859e-05	0.000380628	-3.95197e-05	2.93338e-05				41	2.7502	0.000405	1.27324e-06	0.000402454	-9.57035e-06	8.29711e-06				41	3.97251	0.000402	1.08225e-05	0.000380355	-3.44912e-05	2.36687e-05				41	1.32926	0.00042	0.000202445	1.51098e-05	-1.54593e-05	-0.000186986
42	1.65012	0.0004235	1.27324e-05	0.000398035	-2.94819e-05	1.67495e-05				42	2.47518	0.0004105	9.5493e-06	0.000391401	-4.02774e-05	3.07281e-05				42	2.81131	0.0004155	1.90986e-06	0.00041168	-1.04707e-05	8.56081e-06				42	4.0489	0.000412	1.20958e-05	0.000387808	-3.54826e-05	2.33868e-05				42	1.3751	0.0004295	0.000208811	1.18774e-05	-1.59925e-05	-0.000192819
43	1.68068	0.000433	1.3369e-05	0.000406262	-3.00397e-05	1.66707e-05				43	2.55157	0.0004215	1.01859e-05	0.000401128	-4.15401e-05	3.13542e-05				43	2.87243	0.0004245	2.54648e-06	0.000419407	-1.13711e-05	8.82465e-06				43	4.1253	0.0004215	1.27324e-05	0.000396035	-3.64741e-05	2.37417e-05				43	1.42094	0.0004405	0.000212631	1.5238e-05	-1.65256e-05	-0.000196105
44	1.75707	0.000444	1.27324e-05	0.000418535	-3.1434e-05	1.87016e-05				44	2.59741	0.0004315	1.01859e-05	0.000411128	-4.22978e-05	3.21119e-05				44	2.91827	0.000435	1.90986e-06	0.00043118	-1.20465e-05	1.01366e-05				44	4.23225	0.0004325	1.40056e-05	0.000404489	-3.78621e-05	2.38564e-05				44	1.45149	0.000448	0.000215814	1.63718e-05	-1.68809e-05	-0.000198933
45	1.80291	0.000453	1.27324e-05	0.000427535	-3.22707e-05	1.95383e-05				45	2.65852	0.0004415	1.01859e-05	0.000421128	-4.3308e-05	3.31221e-05				45	2.9641	0.0004445	1.90986e-06	0.00044068	-1.27217e-05	1.08118e-05				45	4.32392	0.0004415	1.46423e-05	0.000412215	-3.90517e-05	2.44095e-05				45	1.51261	0.0004585	0.000221544	1.54126e-05	-1.75917e-05	-0.000203952
46	1.84874	0.0004635	1.27324e-05	0.000438035	-3.31072e-05	2.03748e-05				46	2.70436	0.0004515	1.01859e-05	0.000431128	-4.40657e-05	3.38798e-05				46	3.02522	0.0004555	2.54648e-06	0.000450407	-1.36222e-05	1.10757e-05				46	4.41559	0.000451	1.52789e-05	0.000420442	-4.02414e-05	2.49625e-05				46	1.54317	0.0004665	0.000224727	1.70464e-05	-1.79471e-05	-0.00020678
47	1.89458	0.0004735	1.27324e-05	0.000448035	-3.39439e-05	2.12115e-05				47	2.76548	0.0004605	1.14592e-05	0.000437582	-4.5076e-05	3.36168e-05				47	3.08633	0.0004635	2.54648e-06	0.000458407	-1.45225e-05	1.1976e-05				47	4.50727	0.000462	1.59155e-05	0.000430169	-4.14312e-05	2.55157e-05				47	1.589	0.0004755	0.00022982	1.58605e-05	-1.84801e-05	-0.00021134
48	1.94042	0.0004835	1.20958e-05	0.000459308	-3.47805e-05	2.26848e-05				48	2.79603	0.0004705	1.08225e-05	0.000448855	-4.5581e-05	3.47584e-05				48	3.11689	0.000474	3.1831e-06	0.000467634	-1.49727e-05	1.17896e-05				48	4.6295	0.000472	1.65521e-05	0.000438896	-4.30175e-05	2.64654e-05				48	1.63484	0.000486	0.000233639	1.87211e-05	-1.90132e-05	-0.000214626
49	1.98625	0.0004935	1.14592e-05	0.000470582	-3.5617e-05	2.41579e-05				49	2.84187	0.0004815	1.14592e-05	0.000458582	-4.63387e-05	3.48795e-05				49	3.19328	0.0004845	3.1831e-06	0.000478134	-1.60981e-05	1.2915e-05				49	4.72117	0.0004835	1.71887e-05	0.000449123	-4.42071e-05	2.70184e-05				49	1.6654	0.000497	0.000238732	1.95352e-05	-1.93687e-05	-0.000219364
50	2.04737	0.0005015	1.20958e-05	0.000477308	-3.67326e-05	2.46368e-05				50	2.91827	0.000491	1.14592e-05	0.000468082	-4.76016e-05	3.61424e-05				50	3.23912	0.0004935	4.45634e-06	0.000484587	-1.67735e-05	1.23171e-05				50	4.81285	0.000493	1.78254e-05	0.000457349	-4.53969e-05	2.75716e-05				50	1.72651	0.0005055	0.000241916	2.1669e-05	-2.00794e-05	-0.000221836
51	2.09321	0.000512	1.20958e-05	0.000487808	-3.75693e-05	2.54735e-05				51	2.97938	0.000501	1.20958e-05	0.000476808	-4.86117e-05	3.65159e-05				51	3.30024	0.0005045	4.45634e-06	0.000495587	-1.7674e-05	1.32176e-05				51	4.93508	0.000504	1.8462e-05	0.000467076	-4.69832e-05	2.85212e-05				51	1.77235	0.0005155	0.000246372	2.27563e-05	-2.06125e-05	-0.000225759
52	2.13904	0.0005235	1.14592e-05	0.000500582	-3.84058e-05	2.69467e-05				52	3.02522	0.000511	1.08225e-05	0.000489355	-4.93694e-05	3.85469e-05				52	3.34607	0.000515	5.09296e-06	0.000504814	-1.83492e-05	1.32562e-05				52	5.02675	0.000513	1.90986e-05	0.000474803	-4.81729e-05	2.90743e-05				52	1.80291	0.0005255	0.000250828	2.38436e-05	-2.09679e-05	-0.00022986
53	2.18488	0.0005325	1.20958e-05	0.000508308	-3.92425e-05	2.71467e-05				53	3.08633	0.0005185	1.14592e-05	0.000495582	-5.03796e-05	3.89204e-05				53	3.42247	0.0005245	5.72958e-06	0.000513041	-1.94747e-05	1.37452e-05				53	5.11842	0.000522	1.97352e-05	0.00048253	-4.93626e-05	2.96273e-05				53	1.84874	0.0005355	0.000255921	2.36577e-05	-2.15009e-05	-0.00023442
54	2.23072	0.0005435	1.20958e-05	0.000519308	-4.00792e-05	2.79834e-05				54	3.14745	0.0005305	1.14592e-05	0.000507582	-5.13899e-05	3.99307e-05				54	3.4683	0.000535	7.00282e-06	0.000520994	-2.01499e-05	1.31471e-05				54	5.22538	0.0005305	2.10085e-05	0.000488483	-5.07507e-05	2.97422e-05				54	1.92514	0.0005465	0.000259741	2.70183e-05	-2.23894e-05	-0.000237351
55	2.29183	0.000553	1.27324e-05	0.000527535	-4.11946e-05	2.84622e-05				55	3.20856	0.0005395	1.14592e-05	0.000516582	-5.24e-05	4.09408e-05				55	3.51414	0.000544	6.3662e-06	0.000531268	-2.08253e-05	1.44591e-05				55	5.30177	0.0005405	2.16451e-05	0.00049721	-5.1742e-05	3.0097e-05				55	1.94042	0.0005555	0.000263561	2.83788e-05	-2.25671e-05	-0.000240993
56	2.32239	0.0005635	1.20958e-05	0.000539308	-4.17524e-05	2.96566e-05				56	3.2544	0.00055	1.20958e-05	0.000525808	-5.31577e-05	4.10619e-05				56	3.57526	0.0005535	6.3662e-06	0.000540768	-2.17258e-05	1.53596e-05				56	5.40872	0.000551	2.29183e-05	0.000505163	-5.313e-05	3.02117e-05				56	1.98625	0.000566	0.000268654	2.86929e-05	-2.31001e-05	-0.000245553
57	2.3835	0.000571	1.20958e-05	0.000546808	-4.28678e-05	3.0772e-05				57	3.30024	0.00056	1.20958e-05	0.000535808	-5.39154e-05	4.18197e-05				57	3.62109	0.0005625	7.00282e-06	0.000548494	-2.2401e-05	1.53981e-05				57	5.50039	0.000559	2.41916e-05	0.000510617	-5.43197e-05	3.01281e-05				57	2.04737	0.0005745	0.000272473	2.95535e-05	-2.3811e-05	-0.000248662
58	2.44462	0.000582	1.27324e-05	0.000556535	-4.39834e-05	3.1251e-05				58	3.36135	0.0005695	1.20958e-05	0.000545308	-5.49256e-05	4.28298e-05				58	3.68221	0.000573	8.27606e-06	0.000556448	-2.33014e-05	1.50254e-05				58	5.60735	0.0005685	2.48282e-05	0.000518844	-5.57078e-05	3.08796e-05				58	2.09321	0.000585	0.000278203	2.85943e-05	-2.43441e-05	-0.000253859
59	2.47518	0.000592	1.20958e-05	0.000567808	-4.45411e-05	3.24454e-05				59	3.43775	0.000578	1.20958e-05	0.000553808	-5.61884e-05	4.40927e-05				59	3.74332	0.000582	8.91268e-06	0.000564175	-2.42017e-05	1.52891e-05				59	5.7143	0.00058	2.48282e-05	0.000530344	-5.70958e-05	3.22676e-05				59	2.15432	0.000595	0.000281386	3.22281e-05	-2.50548e-05	-0.000256331
60	2.52101	0.000603	1.20958e-05	0.000578808	-4.53776e-05	3.32819e-05				60	3.48358	0.0005895	1.20958e-05	0.000565308	-5.6946e-05	4.48502e-05				60	3.81972	0.000593	9.5493e-06	0.000573901	-2.53273e-05	1.5778e-05				60	5.82125	0.0005885	2.61014e-05	0.000536297	-5.84837e-05	3.23823e-05				60	2.18488	0.0006055	0.000285842	3.38154e-05	-2.54102e-05	-0.000260432
61	2.59741	0.000613	1.27324e-05	0.000587535	-4.67721e-05	3.40397e-05				61	3.52942	0.0005995	1.3369e-05	0.000572762	-5.77037e-05	4.43347e-05				61	3.86556	0.0006035	1.08225e-05	0.000581855	-2.60027e-05	1.51801e-05				61	5.94348	0.0005995	2.6738e-05	0.000546024	-6.007e-05	3.3332e-05				61	2.24599	0.0006155	0.000290935	3.36295e-05	-2.61209e-05	-0.000264814
62	2.62797	0.000622	1.3369e-05	0.000595262	-4.73299e-05	3.39609e-05				62	3.60581	0.00061	1.3369e-05	0.000583262	-5.89664e-05	4.55974e-05				62	3.94195	0.000614	1.14592e-05	0.000591082	-2.71281e-05	1.5669e-05				62	6.05043	0.00061	2.86479e-05	0.000552704	-6.1458e-05	3.28101e-05				62	2.29183	0.000625	0.000295392	3.42168e-05	-2.66541e-05	-0.000268738
63	2.68908	0.0006315	1.27324e-05	0.000606035	-4.84453e-05	3.57129e-05				63	3.66693	0.000619	1.3369e-05	0.000592262	-5.99767e-05	4.66077e-05				63	3.98779	0.0006235	1.14592e-05	0.000600582	-2.78035e-05	1.63443e-05				63	6.17267	0.000621	2.92845e-05	0.000562431	-6.30444e-05	3.37599e-05				63	2.32239	0.0006345	0.000298575	3.73506e-05	-2.70095e-05	-0.000271565
64	2.7502	0.0006415	1.40056e-05	0.000613489	-4.95609e-05	3.55553e-05				64	3.72805	0.0006295	1.3369e-05	0.000602762	-6.0987e-05	4.7618e-05				64	4.0489	0.000634	1.27324e-05	0.000608535	-2.87038e-05	1.59714e-05				64	6.2949	0.000632	2.92845e-05	0.000573431	-6.46306e-05	3.53461e-05				64	2.39878	0.0006435	0.000303668	3.61647e-05	-2.78979e-05	-0.00027577
65	2.79603	0.0006515	1.40056e-05	0.000623489	-5.03974e-05	3.63918e-05				65	3.80444	0.0006395	1.40056e-05	0.000611489	-6.22497e-05	4.82441e-05				65	4.09474	0.000644	1.3369e-05	0.000617262	-2.93791e-05	1.60101e-05				65	6.40185	0.000643	2.99211e-05	0.000583158	-6.60186e-05	3.60975e-05				65	2.4599	0.0006535	0.000307487	3.85253e-05	-2.86087e-05	-0.000278879
66	2.84187	0.000662	1.40056e-05	0.000633989	-5.12341e-05	3.72285e-05				66	3.81972	0.0006485	1.40056e-05	0.000620489	-6.25023e-05	4.84967e-05				66	4.15585	0.000654	1.3369e-05	0.000627262	-3.02794e-05	1.69104e-05				66	6.53936	0.000654	3.1831e-05	0.000590338	-6.78032e-05	3.59722e-05				66	2.50574	0.0006645	0.000311944	4.06126e-05	-2.91418e-05	-0.000282802
67	2.90299	0.0006715	1.40056e-05	0.000643489	-5.23497e-05	3.8344e-05				67	3.89611	0.0006585	1.46423e-05	0.000629215	-6.3765e-05	4.91227e-05				67	4.23225	0.0006645	1.46423e-05	0.000635215	-3.1405e-05	1.67628e-05				67	6.63103	0.000663	3.24676e-05	0.000598065	-6.89929e-05	3.65252e-05				67	2.55157	0.000675	0.000317037	4.09267e-05	-2.96748e-05	-0.000287362
68	2.9641	0.0006825	1.46423e-05	0.000653215	-5.34651e-05	3.88228e-05				68	3.95723	0.0006695	1.46423e-05	0.000640215	-6.47753e-05	5.0133e-05				68	4.27808	0.000675	1.59155e-05	0.000643169	-3.20802e-05	1.61647e-05				68	6.73798	0.000675	3.37408e-05	0.000607518	-7.03808e-05	3.664e-05				68	2.61269	0.000685	0.000320856	4.32873e-05	-3.03857e-05	-0.000290471
69	3.02522	0.000692	1.46423e-05	0.000662715	-5.45806e-05	3.99384e-05				69	4.00307	0.000679	1.46423e-05	0.000649715	-6.5533e-05	5.08908e-05				69	4.3392	0.0006855	1.65521e-05	0.000652396	-3.29807e-05	1.64286e-05				69	6.86021	0.0006845	3.43775e-05	0.000615745	-7.19671e-05	3.75896e-05				69	2.64325	0.0006955	0.000325313	4.48746e-05	-3.07411e-05	-0.000294572
70	3.05577	0.0007	1.52789e-05	0.000669442	-5.51383e-05	3.98594e-05				70	4.07946	0.0006885	1.52789e-05	0.000657942	-6.67957e-05	5.15168e-05				70	4.40032	0.000694	1.71887e-05	0.000659623	-3.38812e-05	1.66924e-05				70	6.96717	0.000695	3.50141e-05	0.000624972	-7.33552e-05	3.83411e-05				70	2.70436	0.000704	0.000328496	4.70084e-05	-3.14518e-05	-0.000297044
71	3.13217	0.0007115	1.52789e-05	0.000680942	-5.65327e-05	4.12539e-05				71	4.14058	0.0006975	1.52789e-05	0.000666942	-6.7806e-05	5.25271e-05				71	4.44615	0.0007025	1.71887e-05	0.000668123	-3.45564e-05	1.73676e-05				71	7.07412	0.0007055	3.62873e-05	0.000632925	-7.47432e-05	3.84558e-05				71	2.7502	0.0007145	0.000333589	4.73225e-05	-3.19849e-05	-0.000301604
72	3.19328	0.00072	1.59155e-05	0.000688169	-5.76481e-05	4.17326e-05				72	4.20169	0.000709	1.65521e-05	0.000675896	-6.88161e-05	5.2264e-05				72	4.50727	0.0007135	1.90986e-05	0.000675303	-3.54568e-05	1.63582e-05				72	7.19635	0.000714	3.69239e-05	0.000640152	-7.63294e-05	3.94055e-05				72	2.81131	0.0007235	0.000336772	4.99563e-05	-3.26956e-05	-0.000304076
73	3.23912	0.000731	1.65521e-05	0.000697896	-5.84848e-05	4.19327e-05				73	4.26281	0.000719	1.71887e-05	0.000684623	-6.98264e-05	5.26377e-05				73	4.56838	0.000723	1.97352e-05	0.00068353	-3.63572e-05	1.66219e-05				73	7.31858	0.000725	3.69239e-05	0.000651152	-7.79157e-05	4.09918e-05				73	2.87243	0.0007345	0.000340592	5.33168e-05	-3.34064e-05	-0.000307185
74	3.30024	0.00074	1.71887e-05	0.000705623	-5.96004e-05	4.24117e-05				74	4.32392	0.0007285	1.71887e-05	0.000694123	-7.08366e-05	5.36478e-05				74	4.6295	0.000734	2.03718e-05	0.000693256	-3.72576e-05	1.68858e-05				74	7.44081	0.0007345	3.81972e-05	0.000658106	-7.9502e-05	4.13048e-05				74	2.93354	0.0007445	0.000344411	5.56774e-05	-3.41172e-05	-0.000310294
75	3.34607	0.0007505	1.71887e-05	0.000716123	-6.04369e-05	4.32482e-05				75	4.38504	0.000738	1.71887e-05	0.000703623	-7.18469e-05	5.46581e-05				75	4.70589	0.0007445	2.10085e-05	0.000702483	-3.83831e-05	1.73746e-05				75	7.53249	0.000745	3.94704e-05	0.000666059	-8.06918e-05	4.12214e-05				75	2.9641	0.0007535	0.000348231	5.7038e-05	-3.44726e-05	-0.000313758
76	3.40719	0.00076	1.71887e-05	0.000725623	-6.15525e-05	4.43638e-05				76	4.44615	0.000748	1.8462e-05	0.000711076	-7.2857e-05	5.4395e-05				76	4.76701	0.000754	2.16451e-05	0.00071071	-3.92835e-05	1.76384e-05				76	7.68527	0.000756	4.0107e-05	0.000675786	-8.26745e-05	4.25675e-05				76	3.00994	0.000764	0.000352051	5.98985e-05	-3.50057e-05	-0.000317045
77	3.48358	0.000771	1.8462e-05	0.000734076	-6.29468e-05	4.44848e-05				77	4.52255	0.0007585	1.78254e-05	0.000722849	-7.41199e-05	5.62945e-05				77	4.82812	0.000764	2.29183e-05	0.000718163	-4.01838e-05	1.72655e-05				77	7.79223	0.0007665	4.13803e-05	0.000683739	-8.40626e-05	4.26823e-05				77	3.07105	0.0007735	0.00035587	6.17591e-05	-3.57164e-05	-0.000320154
78	3.5447	0.0007805	1.8462e-05	0.000743576	-6.40624e-05	4.56004e-05				78	4.59894	0.0007685	1.97352e-05	0.00072903	-7.53826e-05	5.56474e-05				78	4.88924	0.0007735	2.29183e-05	0.000727663	-4.10843e-05	1.8166e-05				78	7.92974	0.000777	4.13803e-05	0.000694239	-8.58472e-05	4.44669e-05				78	3.14745	0.000784	0.00035969	6.46196e-05	-3.66049e-05	-0.000323085
79	3.60581	0.0007915	1.90986e-05	0.000753303	-6.51778e-05	4.60792e-05				79	4.66006	0.000778	1.97352e-05	0.00073853	-7.63929e-05	5.66577e-05				79	4.95036	0.000783	2.41916e-05	0.000734617	-4.19848e-05	1.77932e-05				79	8.03669	0.000788	4.32901e-05	0.00070142	-8.72352e-05	4.3945e-05				79	3.19328	0.000794	0.00036351	6.69802e-05	-3.71379e-05	-0.000326372
80	3.63637	0.0008015	1.97352e-05	0.00076203	-6.57356e-05	4.60003e-05				80	4.70589	0.000787	2.03718e-05	0.000746256	-7.71504e-05	5.67786e-05				80	5.02675	0.000794	2.48282e-05	0.000744344	-4.31102e-05	1.8282e-05				80	8.15892	0.000799	4.39268e-05	0.000711146	-8.88214e-05	4.48947e-05				80	3.2544	0.000804	0.00036733	6.93408e-05	-3.78488e-05	-0.000329481
81	3.69749	0.000811	2.10085e-05	0.000768983	-6.68511e-05	4.58427e-05				81	4.76701	0.0007965	2.03718e-05	0.000755756	-7.81607e-05	5.77889e-05				81	5.08787	0.0008045	2.54648e-05	0.00075357	-4.40107e-05	1.85459e-05				81	8.29643	0.00081	4.45634e-05	0.000720873	-9.0606e-05	4.60426e-05				81	3.30024	0.0008135	0.000371149	7.12013e-05	-3.83819e-05	-0.000332767
82	3.7586	0.0008185	2.16451e-05	0.00077521	-6.79665e-05	4.63215e-05				82	4.8434	0.0008075	2.22817e-05	0.000762937	-7.94234e-05	5.71417e-05				82	5.16426	0.0008155	2.6738e-05	0.000762024	-4.51361e-05	1.83981e-05				82	8.40338	0.000821	4.52e-05	0.0007306	-9.1994e-05	4.6794e-05				82	3.36135	0.0008245	0.000373696	7.71084e-05	-3.90926e-05	-0.000334603
83	3.80444	0.0008295	2.22817e-05	0.000784937	-6.88032e-05	4.65215e-05				83	4.90452	0.000818	2.16451e-05	0.00077471	-8.04337e-05	5.87887e-05				83	5.2101	0.000826	2.6738e-05	0.000772524	-4.58115e-05	1.90734e-05				83	8.52561	0.0008305	4.77465e-05	0.000735007	-9.35803e-05	4.58338e-05				83	3.42247	0.0008335	0.000378152	7.71957e-05	-3.98034e-05	-0.000338349
84	3.86556	0.00084	2.22817e-05	0.000795437	-6.99188e-05	4.76371e-05				84	4.96563	0.0008275	2.29183e-05	0.000781663	-8.14439e-05	5.85256e-05				84	5.28649	0.0008355	2.73747e-05	0.000780751	-4.69369e-05	1.95622e-05				84	8.6784	0.000843	4.77465e-05	0.000747507	-9.55631e-05	4.78167e-05				84	3.48358	0.000844	0.000380699	8.26027e-05	-4.05141e-05	-0.000340184
85	3.92667	0.000849	2.35549e-05	0.00080189	-7.10342e-05	4.74793e-05				85	5.02675	0.000837	2.29183e-05	0.000791163	-8.24542e-05	5.95358e-05				85	5.34761	0.000845	2.92845e-05	0.000786431	-4.78374e-05	1.85529e-05				85	8.80063	0.000854	4.77465e-05	0.000758507	-9.71494e-05	4.94029e-05				85	3.5447	0.000854	0.000385155	8.36901e-05	-4.1225e-05	-0.00034393
86	3.98779	0.0008595	2.35549e-05	0.00081239	-7.21498e-05	4.85948e-05				86	5.10314	0.0008455	2.41916e-05	0.000797117	-8.37169e-05	5.95253e-05				86	5.40872	0.000854	2.92845e-05	0.000795431	-4.87377e-05	1.94532e-05				86	8.93814	0.0008645	4.96563e-05	0.000765187	-9.8934e-05	4.92776e-05				86	3.63637	0.000865	0.000387701	8.95971e-05	-4.22911e-05	-0.00034541
87	4.03362	0.0008695	2.41916e-05	0.000821117	-7.29863e-05	4.87947e-05				87	5.16426	0.0008565	2.48282e-05	0.000806844	-8.47272e-05	5.9899e-05				87	5.48512	0.0008645	2.99211e-05	0.000804658	-4.98633e-05	1.99421e-05				87	9.07565	0.000876	5.0293e-05	0.000775414	-0.000100719	5.04256e-05				87	3.66693	0.000874	0.000390885	9.22309e-05	-4.26465e-05	-0.000348238
88	4.11002	0.000877	2.35549e-05	0.00082989	-7.43808e-05	5.08258e-05				88	5.24065	0.0008655	2.48282e-05	0.000815844	-8.59899e-05	6.11617e-05				88	5.54623	0.0008755	3.11944e-05	0.000813111	-5.07636e-05	1.95692e-05				88	9.16732	0.0008855	5.15662e-05	0.000782368	-0.000101908	5.0342e-05				88	3.74332	0.0008825	0.000393431	9.56379e-05	-4.35349e-05	-0.000349896
89	4.17113	0.0008885	2.41916e-05	0.000840117	-7.54962e-05	5.13046e-05				89	5.30177	0.0008765	2.54648e-05	0.00082557	-8.70002e-05	6.15354e-05				89	5.62263	0.0008855	3.1831e-05	0.000821838	-5.18892e-05	2.00582e-05				89	9.28956	0.000895	5.22028e-05	0.000790594	-0.000103495	5.12918e-05				89	3.80444	0.0008925	0.000397887	9.67253e-05	-4.42457e-05	-0.000353642
90	4.23225	0.0008995	2.48282e-05	0.000849844	-7.66117e-05	5.17836e-05				90	5.37816	0.0008865	2.61014e-05	0.000834297	-8.82629e-05	6.21615e-05				90	5.68374	0.000897	3.31042e-05	0.000830792	-5.27895e-05	1.96853e-05				90	9.42707	0.000907	5.22028e-05	0.000802594	-0.000105279	5.30764e-05				90	3.88083	0.0009045	0.000400434	0.000103632	-4.51342e-05	-0.0003553
91	4.30864	0.0009095	2.61014e-05	0.000857297	-7.8006e-05	5.19046e-05				91	5.43928	0.0008965	2.73747e-05	0.000841751	-8.92732e-05	6.18985e-05				91	5.76014	0.0009065	3.37408e-05	0.000839018	-5.39151e-05	2.01742e-05				91	9.5493	0.0009165	5.34761e-05	0.000809548	-0.000106865	5.33894e-05				91	3.94195	0.0009145	0.000404254	0.000105993	-4.5845e-05	-0.000358409
92	4.35448	0.0009185	2.6738e-05	0.000865024	-7.88427e-05	5.21047e-05				92	5.50039	0.0009065	2.80113e-05	0.000850477	-9.02833e-05	6.2272e-05				92	5.82125	0.0009175	3.50141e-05	0.000847472	-5.48154e-05	1.98013e-05				92	9.67153	0.000926	5.47493e-05	0.000816501	-0.000108452	5.37024e-05				92	4.00307	0.0009245	0.000406163	0.000112173	-4.65558e-05	-0.000359608
93	4.41559	0.000928	2.73747e-05	0.000873251	-7.99581e-05	5.25835e-05				93	5.57679	0.000916	2.80113e-05	0.000859977	-9.15462e-05	6.35349e-05				93	5.91292	0.0009275	3.50141e-05	0.000857472	-5.61659e-05	2.11518e-05				93	9.80904	0.0009365	5.47493e-05	0.000827001	-0.000110236	5.5487e-05				93	4.06418	0.000934	0.000409983	0.000114034	-4.72665e-05	-0.000362717
94	4.49199	0.000938	2.73747e-05	0.000883251	-8.13526e-05	5.39779e-05				94	5.65318	0.000927	2.86479e-05	0.000869704	-9.28089e-05	6.4161e-05				94	5.98932	0.000939	3.62873e-05	0.000866425	-5.72915e-05	2.10042e-05				94	9.91599	0.000946	5.66592e-05	0.000832682	-0.000111624	5.49651e-05				94	4.15585	0.000944	0.00041253	0.000118941	-4.83327e-05	-0.000364197
95	4.5531	0.0009495	2.86479e-05	0.000892204	-8.2468e-05	5.38201e-05				95	5.72958	0.0009365	2.99211e-05	0.000876658	-9.40717e-05	6.41506e-05				95	6.03516	0.0009505	3.75606e-05	0.000875379	-5.79669e-05	2.04063e-05				95	10.0382	0.000956	5.72958e-05	0.000841408	-0.000113211	5.59148e-05				95	4.21697	0.0009535	0.000415076	0.000123348	-4.90435e-05	-0.000366033
96	4.59894	0.0009595	2.86479e-05	0.000902204	-8.33047e-05	5.46568e-05				96	5.79069	0.000946	2.99211e-05	0.000886158	-9.50819e-05	6.51607e-05				96	6.12683	0.000961	3.81972e-05	0.000884606	-5.93174e-05	2.11202e-05				96	10.1452	0.000966	5.8569e-05	0.000848862	-0.000114599	5.60295e-05				96	4.27808	0.0009645	0.000418259	0.000127982	-4.97542e-05	-0.000368505
97	4.69061	0.0009695	2.86479e-05	0.000912204	-8.49779e-05	5.633e-05				97	5.85181	0.000956	3.1831e-05	0.000892338	-9.60922e-05	6.42612e-05				97	6.2185	0.000973	4.0107e-05	0.000892786	-6.0668e-05	2.05609e-05				97	10.2674	0.0009745	5.98423e-05	0.000854815	-0.000116185	5.63425e-05				97	4.3392	0.0009745	0.000420806	0.000132889	-5.0465e-05	-0.000370341
98	4.73645	0.0009795	2.92845e-05	0.000920931	-8.58146e-05	5.653e-05				98	5.94348	0.0009665	3.24676e-05	0.000901565	-9.76075e-05	6.51398e-05				98	6.2949	0.000985	4.0107e-05	0.000904786	-6.17936e-05	2.16865e-05				98	10.4049	0.000985	6.04789e-05	0.000864042	-0.000117969	5.74905e-05				98	4.40032	0.000984	0.000422716	0.000138569	-5.11759e-05	-0.00037154
99	4.81285	0.0009895	2.92845e-05	0.000930931	-8.7209e-05	5.79245e-05				99	6.01988	0.000976	3.24676e-05	0.000911065	-9.88703e-05	6.64027e-05				99	6.35601	0.000994	4.13803e-05	0.000911239	-6.26939e-05	2.13136e-05				99	10.5119	0.0009945	6.11155e-05	0.000872269	-0.000119357	5.8242e-05				99	4.47671	0.0009945	0.000425899	0.000142703	-5.20643e-05	-0.000373834
100	4.88924	0.000999	3.05577e-05	0.000937885	-8.86033e-05	5.80456e-05				100	6.06571	0.000987	3.37408e-05	0.000919518	-9.96279e-05	6.5887e-05				100	6.43241	0.00101	4.26535e-05	0.000924693	-6.38195e-05	2.11659e-05				100	10.6341	0.001	6.30254e-05	0.000873949	-0.000120944	5.79184e-05				100	4.56838	0.001	0.000427808	0.000144383	-5.31304e-05	-0.000374678
101	4.95036	0.00101	3.05577e-05	0.000948885	-8.97189e-05	5.91612e-05				101	6.15739	0.000996	3.37408e-05	0.000928518	-0.000101143	6.74025e-05				101	6.47824	0.00102	4.20169e-05	0.000935966	-6.44947e-05	2.24778e-05				101	10.7563	0.00101	6.3662e-05	0.000882676	-0.00012253	5.8868e-05				101	4.61422	0.00101	0.000430992	0.000148017	-5.36635e-05	-0.000377328
102	5.01147	0.00102	3.11944e-05	0.000957611	-9.08343e-05	5.96399e-05				102	6.2185	0.00101	3.50141e-05	0.000939972	-0.000102153	6.71394e-05				102	6.56992	0.00103	4.39268e-05	0.000942146	-6.58454e-05	2.19186e-05				102	10.8786	0.00102	6.49352e-05	0.00089013	-0.000124116	5.91811e-05				102	4.67534	0.00102	0.000433538	0.000152924	-5.43743e-05	-0.000379164
103	5.05731	0.00103	3.1831e-05	0.000966338	-9.1671e-05	5.984e-05				103	6.2949	0.00102	3.62873e-05	0.000947425	-0.000103416	6.7129e-05				103	6.64631	0.00104	4.52e-05	0.0009496	-6.69708e-05	2.17708e-05				103	11.0161	0.00103	6.55718e-05	0.000898856	-0.000125901	6.0329e-05				103	4.75173	0.00103	0.000435448	0.000159104	-5.52628e-05	-0.000380185
104	5.16426	0.00104	3.1831e-05	0.000976338	-9.36231e-05	6.17921e-05				104	6.35601	0.00103	3.62873e-05	0.000957425	-0.000104426	6.81391e-05				104	6.70743	0.00105	4.58366e-05	0.000958327	-6.78713e-05	2.20346e-05				104	11.1383	0.00104	6.74817e-05	0.000905037	-0.000127487	6.00054e-05				104	4.82812	0.00104	0.000436721	0.000166558	-5.61512e-05	-0.00038057
105	5.2101	0.00105	3.31042e-05	0.000983792	-9.44598e-05	6.13555e-05				105	6.44769	0.00103	3.69239e-05	0.000956152	-0.000105942	6.9018e-05				105	6.76854	0.00106	4.71099e-05	0.00096578	-6.87716e-05	2.16617e-05				105	11.2605	0.00105	6.74817e-05	0.000915037	-0.000129073	6.15917e-05				105	4.9198	0.00106	0.000439904	0.000180191	-5.72174e-05	-0.000382687
106	5.27121	0.00106	3.37408e-05	0.000992518	-9.55752e-05	6.18343e-05				106	6.5088	0.00105	3.69239e-05	0.000976152	-0.000106952	7.00281e-05				106	6.86021	0.00107	4.77465e-05	0.000974507	-7.01221e-05	2.23756e-05				106	11.398	0.00106	6.93916e-05	0.000921217	-0.000130858	6.14664e-05				106	4.98091	0.00107	0.000441814	0.000186372	-5.79281e-05	-0.000383886
107	5.34761	0.00107	3.37408e-05	0.00100252	-9.69696e-05	6.32288e-05				107	6.60047	0.00106	3.81972e-05	0.000983606	-0.000108467	7.02701e-05				107	6.93661	0.00108	4.90197e-05	0.000981961	-7.12477e-05	2.2228e-05				107	11.5356	0.00107	7.00282e-05	0.000929944	-0.000132643	6.26144e-05				107	5.04203	0.00108	0.000443724	0.000192552	-5.8639e-05	-0.000385085
108	5.40872	0.00108	3.43775e-05	0.00101125	-9.8085e-05	6.37076e-05				108	6.66159	0.00107	3.88338e-05	0.000992332	-0.000109478	7.06438e-05				108	7.02828	0.00109	5.0293e-05	0.000989414	-7.25983e-05	2.23053e-05				108	11.6731	0.00108	7.13014e-05	0.000937397	-0.000134427	6.31257e-05				108	5.1337	0.00109	0.000444361	0.000201279	-5.97051e-05	-0.000384656
109	5.46984	0.00109	3.50141e-05	0.00101997	-9.92006e-05	6.41865e-05				109	6.73798	0.00108	3.88338e-05	0.00100233	-0.00011074	7.19065e-05				109	7.0894	0.0011	5.0293e-05	0.000999414	-7.34987e-05	2.32058e-05				109	11.7953	0.00109	7.25747e-05	0.000944851	-0.000136013	6.34387e-05				109	5.2101	0.00109	0.000445634	0.000198732	-6.05936e-05	-0.00038504
110	5.54623	0.0011	3.75606e-05	0.00102488	-0.000100595	6.30344e-05				110	6.7991	0.00108	4.07437e-05	0.000998513	-0.000111751	7.10069e-05				110	7.19635	0.00111	5.15662e-05	0.00100687	-7.50744e-05	2.35082e-05				110	11.9022	0.0011	7.44845e-05	0.000951031	-0.000137401	6.29168e-05				110	5.28649	0.00111	0.00044627	0.000217459	-6.1482e-05	-0.000384788
111	5.62263	0.00111	3.75606e-05	0.00103488	-0.000101989	6.44288e-05				111	6.89077	0.0011	4.07437e-05	0.00101851	-0.000113266	7.25222e-05				111	7.25747	0.00112	5.28394e-05	0.00101432	-7.59749e-05	2.31354e-05				111	12.0397	0.00111	7.44845e-05	0.000961031	-0.000139186	6.47014e-05				111	5.34761	0.00111	0.000447544	0.000214913	-6.21929e-05	-0.000385351
112	5.69902	0.00112	3.81972e-05	0.00104361	-0.000103384	6.51865e-05				112	6.95189	0.0011	4.13803e-05	0.00101724	-0.000114276	7.28959e-05				112	7.33386	0.00113	5.34761e-05	0.00102305	-7.71003e-05	2.36242e-05				112	12.1773	0.00112	7.57578e-05	0.000968484	-0.000140971	6.52128e-05				112	5.43928	0.00112	0.00044818	0.000223639	-6.3259e-05	-0.000384921
113	5.76014	0.00113	3.88338e-05	0.00105233	-0.000104499	6.56655e-05				113	7.02828	0.00111	4.26535e-05	0.00102469	-0.000115539	7.28854e-05				113	7.3797	0.00114	5.41127e-05	0.00103177	-7.77756e-05	2.3663e-05				113	12.2842	0.00113	7.76676e-05	0.000974665	-0.000142359	6.4691e-05				113	5.51567	0.00114	0.000449454	0.000241093	-6.41474e-05	-0.000385306
114	5.83653	0.00114	3.94704e-05	0.00106106	-0.000105894	6.64231e-05				114	7.10468	0.00113	4.39268e-05	0.00104215	-0.000116802	7.2875e-05				114	7.45609	0.00115	5.41127e-05	0.00104177	-7.89011e-05	2.47884e-05				114	12.4064	0.00114	7.83042e-05	0.000983392	-0.000143945	6.56406e-05				114	5.59207	0.00115	0.00045009	0.00024982	-6.50359e-05	-0.000385054
115	5.89765	0.00115	3.94704e-05	0.00107106	-0.000107009	6.75387e-05				115	7.16579	0.00113	4.26535e-05	0.00104469	-0.000117812	7.51584e-05				115	7.53249	0.00116	5.53859e-05	0.00104923	-8.00267e-05	2.46407e-05				115	12.544	0.00115	7.89409e-05	0.000992118	-0.000145729	6.67886e-05				115	5.65318	0.00116	0.000452	0.000256	-6.57467e-05	-0.000386253
116	5.95876	0.00116	4.0107e-05	0.00107979	-0.000108125	6.80175e-05				116	7.25747	0.00115	4.39268e-05	0.00106215	-0.000119327	7.54006e-05				116	7.5936	0.00117	5.53859e-05	0.00105923	-8.0927e-05	2.55411e-05				116	12.6662	0.00116	8.02141e-05	0.000999572	-0.000147316	6.71016e-05				116	5.74486	0.00117	0.000452	0.000266	-6.68129e-05	-0.000385187
117	6.03516	0.00117	4.13803e-05	0.00108724	-0.000109519	6.81387e-05				117	7.33386	0.00116	4.32901e-05	0.00107342	-0.00012059	7.72999e-05				117	7.68527	0.00118	5.66592e-05	0.00106668	-8.22775e-05	2.56184e-05				117	12.7884	0.00117	8.08507e-05	0.0010083	-0.000148902	6.80513e-05				117	5.82125	0.00117	0.000453273	0.000263453	-6.77013e-05	-0.000385572
118	6.09627	0.00118	4.13803e-05	0.00109724	-0.000110634	6.92541e-05				118	7.41025	0.00117	4.39268e-05	0.00108215	-0.000121853	7.7926e-05				118	7.74639	0.00119	5.79324e-05	0.00107414	-8.3178e-05	2.52456e-05				118	12.9107	0.00118	8.27606e-05	0.00101448	-0.000150488	6.77277e-05				118	5.89765	0.00118	0.000453273	0.000273453	-6.85898e-05	-0.000384683
119	6.17267	0.00119	4.20169e-05	0.00110597	-0.000112029	7.0012e-05				119	7.50193	0.00117	4.45634e-05	0.00108087	-0.000123368	7.88048e-05				119	7.82278	0.0012	5.8569e-05	0.00108286	-8.43034e-05	2.57344e-05				119	13.0482	0.00119	8.40338e-05	0.00102193	-0.000152273	6.8239e-05				119	5.95876	0.00119	0.000454547	0.000280907	-6.93006e-05	-0.000385246
120	6.23378	0.0012	4.32901e-05	0.00111342	-0.000113144	6.98542e-05				120	7.57832	0.00119	4.45634e-05	0.00110087	-0.000124631	8.00675e-05				120	7.91446	0.00121	5.98423e-05	0.00109032	-8.56541e-05	2.58119e-05				120	13.1704	0.0012	8.46704e-05	0.00103066	-0.000153859	6.91887e-05				120	6.05043	0.0012	0.000454547	0.000290907	-7.03667e-05	-0.00038418
121	6.31018	0.00121	4.26535e-05	0.00112469	-0.000114539	7.18853e-05				121	7.65472	0.0012	4.52e-05	0.0011096	-0.000125894	8.06938e-05				121	7.96029	0.00122	6.04789e-05	0.00109904	-8.63293e-05	2.58505e-05				121	13.3079	0.00121	8.53071e-05	0.00103939	-0.000155644	7.03366e-05				121	6.11155	0.00121	0.000455183	0.000299634	-7.10775e-05	-0.000384106
122	6.38657	0.00122	4.32901e-05	0.00113342	-0.000115933	7.26429e-05				122	7.73111	0.00121	4.64732e-05	0.00111705	-0.000127156	8.06832e-05				122	8.03669	0.00123	6.17521e-05	0.0011065	-8.74549e-05	2.57028e-05				122	13.4301	0.00122	8.65803e-05	0.00104684	-0.00015723	7.06497e-05				122	6.20322	0.00122	0.000456456	0.000307087	-7.21436e-05	-0.000384313
123	6.44769	0.00123	4.39268e-05	0.00114215	-0.000117049	7.31219e-05				123	7.80751	0.00121	4.64732e-05	0.00111705	-0.000128419	8.19461e-05				123	8.11308	0.00124	6.23887e-05	0.00111522	-8.85804e-05	2.61916e-05				123	13.5676	0.00123	8.84901e-05	0.00105302	-0.000159015	7.05244e-05				123	6.2949	0.00123	0.00045773	0.000314541	-7.32099e-05	-0.00038452
124	6.52408	0.00124	4.45634e-05	0.00115087	-0.000118443	7.38796e-05				124	7.8839	0.00122	4.71099e-05	0.00112578	-0.000129682	8.25722e-05				124	8.15892	0.00125	6.30254e-05	0.00112395	-8.92557e-05	2.62304e-05				124	13.7051	0.00124	8.97634e-05	0.00106047	-0.000160799	7.10357e-05				124	6.38657	0.00124	0.000459003	0.000321994	-7.4276e-05	-0.000384727
125	6.60047	0.00125	4.58366e-05	0.00115833	-0.000119837	7.40006e-05				125	7.94501	0.00123	4.83831e-05	0.00113323	-0.000130692	8.23091e-05				125	8.22003	0.00126	6.3662e-05	0.00113268	-9.0156e-05	2.6494e-05				125	13.8427	0.00125	9.04e-05	0.0010692	-0.000162584	7.21837e-05				125	6.44769	0.00125	0.000459639	0.000330721	-7.49868e-05	-0.000384653
126	6.69215	0.00126	4.58366e-05	0.00116833	-0.000121511	7.5674e-05				126	8.03669	0.00124	4.71099e-05	0.00114578	-0.000132208	8.50978e-05				126	8.32699	0.00127	6.49352e-05	0.00114013	-9.17318e-05	2.67966e-05				126	13.9802	0.00126	9.23099e-05	0.00107538	-0.000164368	7.20584e-05				126	6.53936	0.00126	0.000459639	0.000340721	-7.60529e-05	-0.000383587
127	6.75326	0.00127	4.58366e-05	0.00117833	-0.000122626	7.67894e-05				127	8.11308	0.00125	4.77465e-05	0.00115451	-0.00013347	8.57239e-05				127	8.40338	0.00128	6.55718e-05	0.00114886	-9.28573e-05	2.72854e-05				127	14.1177	0.00127	9.35831e-05	0.00108283	-0.000166153	7.25697e-05				127	6.61575	0.00127	0.000460276	0.000349448	-7.69414e-05	-0.000383335
128	6.81438	0.00128	4.71099e-05	0.00118578	-0.000123742	7.66317e-05				128	8.18948	0.00126	4.90197e-05	0.00116196	-0.000134733	8.57135e-05				128	8.4645	0.00129	6.74817e-05	0.00115504	-9.37577e-05	2.6276e-05				128	14.2552	0.00128	9.48563e-05	0.00109029	-0.000167937	7.3081e-05				128	6.70743	0.00128	0.000460276	0.000359448	-7.80076e-05	-0.000382268
129	6.90605	0.00129	4.71099e-05	0.00119578	-0.000125415	7.83049e-05				129	8.28115	0.00127	4.90197e-05	0.00117196	-0.000136248	8.72288e-05				129	8.54089	0.0013	6.81183e-05	0.00116376	-9.48832e-05	2.67649e-05				129	14.3927	0.00129	9.61296e-05	0.00109774	-0.000169722	7.35924e-05				129	6.81438	0.00129	0.000462186	0.000365628	-7.92514e-05	-0.000382935
130	6.98245	0.0013	4.77465e-05	0.00120451	-0.000126809	7.90628e-05				130	8.34227	0.00128	5.0293e-05	0.00117941	-0.000137259	8.69658e-05				130	8.61729	0.00131	6.87549e-05	0.00117249	-9.60088e-05	2.72538e-05				130	14.5302	0.0013	9.74028e-05	0.00110519	-0.000171507	7.41037e-05				130	6.86021	0.0013	0.000463459	0.000373082	-7.97844e-05	-0.000383675
131	7.05884	0.00131	4.83831e-05	0.00121323	-0.000128204	7.98205e-05				131	8.43394	0.00129	5.09296e-05	0.00118814	-0.000138774	8.78445e-05				131	8.69368	0.00132	6.93916e-05	0.00118122	-9.71342e-05	2.77426e-05				131	14.683	0.00131	9.86761e-05	0.00111265	-0.000173489	7.48133e-05				131	6.95189	0.00131	0.000464096	0.000381808	-8.08507e-05	-0.000383245
132	7.10468	0.00132	4.77465e-05	0.00122451	-0.00012904	8.12938e-05				132	8.52561	0.0013	5.22028e-05	0.00119559	-0.000140289	8.80865e-05				132	8.77007	0.00133	7.00282e-05	0.00118994	-9.82596e-05	2.82315e-05				132	14.7899	0.00132	9.99493e-05	0.0011201	-0.000174877	7.49281e-05				132	7.013	0.00132	0.000464732	0.000390535	-8.15614e-05	-0.000383171
133	7.19635	0.00133	4.83831e-05	0.00123323	-0.000130713	8.23303e-05				133	8.60201	0.00131	5.28394e-05	0.00120432	-0.000141552	8.87128e-05				133	8.83119	0.00134	7.13014e-05	0.0011974	-9.91601e-05	2.78587e-05				133	14.9427	0.00133	0.000101859	0.00112628	-0.00017686	7.50011e-05				133	7.10468	0.00133	0.000464732	0.000400535	-8.26276e-05	-0.000382105
134	7.25747	0.00134	4.96563e-05	0.00124069	-0.000131829	8.21727e-05				134	8.69368	0.00132	5.34761e-05	0.00121305	-0.000143067	8.95914e-05				134	8.92286	0.00135	7.1938e-05	0.00120612	-0.000100511	2.85726e-05				134	15.0955	0.00134	0.000102496	0.00113501	-0.000178843	7.63473e-05				134	7.19635	0.00134	0.000465369	0.000409262	-8.36938e-05	-0.000381675
135	7.34914	0.00135	5.0293e-05	0.00124941	-0.000133502	8.32092e-05				135	8.77007	0.00133	5.53859e-05	0.00121923	-0.00014433	8.89443e-05				135	8.99926	0.00136	7.38479e-05	0.0012123	-0.000101636	2.77883e-05				135	15.2178	0.00135	0.000104406	0.00114119	-0.000180429	7.60237e-05				135	7.28802	0.00135	0.000466006	0.000417989	-8.47599e-05	-0.000381246
136	7.42553	0.00136	5.09296e-05	0.00125814	-0.000134896	8.39669e-05				136	8.86175	0.00134	5.66592e-05	0.00122668	-0.000145846	8.91865e-05				136	9.09093	0.00137	7.38479e-05	0.0012223	-0.000102987	2.91389e-05				136	15.3553	0.00136	0.000105679	0.00114864	-0.000182214	7.65351e-05				136	7.3797	0.00136	0.000466642	0.000426715	-8.58261e-05	-0.000380816
137	7.50193	0.00137	5.22028e-05	0.00126559	-0.000136291	8.40882e-05				137	8.93814	0.00135	5.8569e-05	0.00123286	-0.000147108	8.85393e-05				137	9.13677	0.00138	7.51211e-05	0.00122976	-0.000103662	2.8541e-05				137	15.4928	0.00137	0.000106952	0.0011561	-0.000183999	7.70464e-05				137	7.44081	0.00137	0.000466006	0.000437989	-8.65368e-05	-0.000379469
138	7.5936	0.00138	5.28394e-05	0.00127432	-0.000137964	8.51247e-05				138	9.02982	0.00136	6.04789e-05	0.00123904	-0.000148624	8.81449e-05				138	9.21316	0.00139	7.57578e-05	0.00123848	-0.000104788	2.90298e-05				138	15.6456	0.00138	0.000108225	0.00116355	-0.000185981	7.7756e-05				138	7.54776	0.00138	0.000466642	0.000446715	-8.77807e-05	-0.000378862
139	7.65472	0.00139	5.28394e-05	0.00128432	-0.00013908	8.62403e-05				139	9.10621	0.00137	6.23887e-05	0.00124522	-0.000149887	8.74978e-05				139	9.32011	0.0014	7.7031e-05	0.00124594	-0.000106363	2.93322e-05				139	15.7831	0.00139	0.000110772	0.00116846	-0.000187766	7.69941e-05				139	7.62416	0.00139	0.000466642	0.000456715	-8.86692e-05	-0.000377973
140	7.74639	0.0014	5.34761e-05	0.00129305	-0.000140753	8.72769e-05				140	9.19788	0.00138	6.42986e-05	0.0012514	-0.000151402	8.71032e-05				140	9.38123	0.00141	7.83042e-05	0.00125339	-0.000107264	2.89595e-05				140	15.9053	0.0014	0.000111408	0.00117718	-0.000189352	7.79438e-05				140	7.73111	0.0014	0.000466642	0.000466715	-8.9913e-05	-0.000376729
141	7.82278	0.00141	5.47493e-05	0.0013005	-0.000142147	8.73979e-05				141	9.28956	0.0014	6.55718e-05	0.00126886	-0.000152917	8.73454e-05				141	9.48818	0.00142	7.95775e-05	0.00126085	-0.000108839	2.92619e-05				141	16.0581	0.00141	0.000112682	0.00118464	-0.000191335	7.86534e-05				141	7.80751	0.00141	0.000466642	0.000476715	-9.08016e-05	-0.000375841
142	7.8839	0.00142	5.60225e-05	0.00130795	-0.000143263	8.72403e-05				142	9.38123	0.0014	6.62085e-05	0.00126758	-0.000154433	8.8224e-05				142	9.56458	0.00143	8.08507e-05	0.0012683	-0.000109965	2.91142e-05				142	16.1803	0.00141	0.000115228	0.00117954	-0.000192921	7.76932e-05				142	7.89918	0.00142	0.000466642	0.000486715	-9.18677e-05	-0.000374775
143	7.96029	0.00143	5.60225e-05	0.00131795	-0.000144657	8.86346e-05				143	9.44234	0.00142	6.74817e-05	0.00128504	-0.000155443	8.79609e-05				143	9.62569	0.00144	8.14873e-05	0.00127703	-0.000110865	2.93779e-05				143	16.3178	0.00142	0.000116501	0.001187	-0.000194706	7.82046e-05				143	7.97557	0.00143	0.000467279	0.000495442	-9.27561e-05	-0.000374523
144	8.03669	0.00144	5.72958e-05	0.00132541	-0.000146052	8.87558e-05				144	9.5493	0.00142	6.87549e-05	0.00128249	-0.000157211	8.84557e-05				144	9.70209	0.00145	8.27606e-05	0.00128448	-0.000111991	2.92303e-05				144	16.4706	0.00143	0.000118411	0.00119318	-0.000196689	7.82776e-05				144	8.0978	0.00144	0.000468552	0.000502896	-9.41777e-05	-0.000374375
145	8.0978	0.00145	5.79324e-05	0.00133414	-0.000147167	8.92346e-05				145	9.62569	0.00143	6.93916e-05	0.00129122	-0.000158473	8.90818e-05				145	9.79376	0.00146	8.33972e-05	0.00129321	-0.000113341	2.99442e-05				145	16.5776	0.00145	0.000119685	0.00121063	-0.000198077	7.83923e-05				145	8.1742	0.00145	0.000469189	0.000511622	-9.50662e-05	-0.000374123
146	8.20476	0.00146	5.79324e-05	0.00134414	-0.000149119	9.11868e-05				146	9.70209	0.00144	7.06648e-05	0.00129867	-0.000159736	8.90714e-05				146	9.88543	0.00147	8.46704e-05	0.00130066	-0.000114692	3.00215e-05				146	16.7304	0.00146	0.000120958	0.00121808	-0.00020006	7.91019e-05				146	8.23531	0.00146	0.000469825	0.000520349	-9.57769e-05	-0.000374049
147	8.28115	0.00147	5.98423e-05	0.00135032	-0.000150514	9.06713e-05				147	9.79376	0.00145	7.13014e-05	0.0013074	-0.000161252	8.99501e-05				147	9.94655	0.00148	8.53071e-05	0.00130939	-0.000115592	3.02854e-05				147	16.8679	0.00147	0.000123504	0.00122299	-0.000201844	7.834e-05				147	8.35754	0.00147	0.000469825	0.000530349	-9.71984e-05	-0.000372627
148	8.34227	0.00148	5.98423e-05	0.00136032	-0.000151629	9.17869e-05				148	9.88543	0.00146	7.1938e-05	0.00131612	-0.000162767	9.08288e-05				148	10.0382	0.00149	8.72169e-05	0.00131557	-0.000116943	2.97261e-05				148	17.0207	0.00147	0.000124777	0.00122045	-0.000203827	7.90497e-05				148	8.43394	0.00148	0.000469825	0.000540349	-9.8087e-05	-0.000371738
149	8.41866	0.00149	6.11155e-05	0.00136777	-0.000153023	9.19079e-05				149	9.96183	0.00147	7.32113e-05	0.00132358	-0.00016403	9.08184e-05				149	10.1146	0.0015	8.72169e-05	0.00132557	-0.000118069	3.08517e-05				149	17.1429	0.00148	0.000126687	0.00122663	-0.000205413	7.87261e-05				149	8.54089	0.00149	0.000470462	0.000549076	-9.93308e-05	-0.000371131
150	8.52561	0.0015	6.04789e-05	0.00137904	-0.000154976	9.44966e-05				150	10.0382	0.00148	7.44845e-05	0.00133103	-0.000165292	9.08079e-05				150	10.2063	0.0015	8.84901e-05	0.00132302	-0.000119419	3.0929e-05				150	17.2957	0.00149	0.000128597	0.00123281	-0.000207396	7.87991e-05				150	8.61729	0.0015	0.000471099	0.000557803	-0.000100219	-0.000370879
151	8.60201	0.00151	6.11155e-05	0.00138777	-0.00015637	9.52545e-05				151	10.1146	0.00149	7.51211e-05	0.00133976	-0.000166555	9.14341e-05				151	10.2674	0.00151	8.97634e-05	0.00133047	-0.000120319	3.0556e-05				151	17.4179	0.0015	0.000130507	0.00123899	-0.000208983	7.84755e-05				151	8.72424	0.00151	0.000470462	0.000569076	-0.000101463	-0.000368999
152	8.6784	0.00152	6.23887e-05	0.00139522	-0.000157764	9.53755e-05				152	10.2063	0.0015	7.57578e-05	0.00134848	-0.000168071	9.23128e-05				152	10.3591	0.00153	8.97634e-05	0.00135047	-0.00012167	3.19067e-05				152	17.5707	0.00151	0.000133054	0.00124389	-0.000210965	7.79119e-05				152	8.80063	0.00152	0.000470462	0.000579076	-0.000102352	-0.00036811
153	8.77007	0.00153	6.30254e-05	0.00140395	-0.000159437	9.64121e-05				153	10.298	0.00151	7.7031e-05	0.00135594	-0.000169586	9.25548e-05				153	10.4507	0.00153	9.16732e-05	0.00134665	-0.000123021	3.13474e-05				153	17.7235	0.00152	0.00013369	0.00125262	-0.000212948	7.9258e-05				153	8.90758	0.00153	0.000471735	0.000586529	-0.000103595	-0.00036814
154	8.84647	0.00153	6.3662e-05	0.00140268	-0.000160832	9.717e-05				154	10.3896	0.00152	7.83042e-05	0.00136339	-0.000171101	9.27968e-05				154	10.5119	0.00154	9.23099e-05	0.00135538	-0.000123921	3.16113e-05				154	17.861	0.00153	0.0001356	0.0012588	-0.000214733	7.91327e-05				154	8.98398	0.00154	0.000471099	0.000597803	-0.000104484	-0.000366615
155	8.95342	0.00155	6.49352e-05	0.00142013	-0.000162784	9.78488e-05				155	10.466	0.00153	7.95775e-05	0.00137085	-0.000172364	9.27865e-05				155	10.5883	0.00155	9.35831e-05	0.00136283	-0.000125047	3.14635e-05				155	17.9985	0.00154	0.000138146	0.00126371	-0.000216517	7.83708e-05				155	9.09093	0.00155	0.000472372	0.000605256	-0.000105728	-0.000366644
156	9.01454	0.00156	6.55718e-05	0.00142886	-0.0001639	9.83278e-05				156	10.5577	0.00154	8.08507e-05	0.0013783	-0.000173879	9.30285e-05				156	10.6952	0.00156	9.42197e-05	0.00137156	-0.000126622	3.24025e-05				156	18.1513	0.00155	0.000140693	0.00126861	-0.0002185	7.78072e-05				156	9.1826	0.00156	0.000472372	0.000615256	-0.000106794	-0.000365578
157	9.10621	0.00157	6.62085e-05	0.00143758	-0.000165573	9.93643e-05				157	10.6646	0.00155	8.2124e-05	0.00138575	-0.000175647	9.35231e-05				157	10.7563	0.00157	9.5493e-05	0.00137901	-0.000127523	3.20298e-05				157	18.2735	0.00156	0.000141966	0.00127607	-0.000220086	7.81202e-05				157	9.27428	0.00157	0.000472372	0.000625256	-0.00010786	-0.000364512
158	9.1826	0.00158	6.68451e-05	0.00144631	-0.000166967	0.000100122				158	10.741	0.00156	8.33972e-05	0.00139321	-0.00017691	9.35128e-05				158	10.848	0.00158	9.5493e-05	0.00138901	-0.000128873	3.33803e-05				158	18.4416	0.00157	0.000143239	0.00128352	-0.000222268	7.90282e-05				158	9.38123	0.00158	0.000473008	0.000633983	-0.000109104	-0.000363905
159	9.27428	0.00159	6.74817e-05	0.00145504	-0.00016864	0.000101159				159	10.8327	0.00157	8.40338e-05	0.00140193	-0.000178425	9.43914e-05				159	10.9397	0.00159	9.67662e-05	0.00139647	-0.000130224	3.34576e-05				159	18.5791	0.00158	0.000145786	0.00128843	-0.000224052	7.82663e-05				159	9.45762	0.00159	0.000472372	0.000645256	-0.000109992	-0.000362379
160	9.35067	0.0016	6.74817e-05	0.00146504	-0.000170035	0.000102553				160	10.9091	0.00158	8.53071e-05	0.00140939	-0.000179688	9.43811e-05				160	11.0161	0.0016	9.80394e-05	0.00140392	-0.000131349	3.331e-05				160	18.7319	0.00159	0.000147696	0.00129461	-0.000226035	7.83393e-05				160	9.56458	0.0016	0.000473008	0.000653983	-0.000111236	-0.000361772
161	9.44234	0.00161	6.93916e-05	0.00147122	-0.000171708	0.000102316				161	11.0161	0.00159	8.59437e-05	0.00141811	-0.000181456	9.55123e-05				161	11.1077	0.00161	9.93127e-05	0.00141137	-0.0001327	3.33873e-05				161	18.8694	0.0016	0.000150242	0.00129952	-0.00022782	7.75774e-05				161	9.64097	0.00161	0.000472372	0.000665256	-0.000112125	-0.000360247
162	9.53402	0.00161	6.87549e-05	0.00147249	-0.000173381	0.000104626				162	11.1077	0.0016	8.72169e-05	0.00142557	-0.000182971	9.57543e-05				162	11.1994	0.00162	0.000100586	0.00141883	-0.000134051	3.34647e-05				162	19.0069	0.00161	0.000152152	0.0013057	-0.000229604	7.74521e-05				162	9.7632	0.00162	0.000473008	0.000673983	-0.000113546	-0.000359462
163	9.64097	0.00162	7.06648e-05	0.00147867	-0.000175333	0.000104669				163	11.1841	0.00161	8.84901e-05	0.00143302	-0.000184234	9.5744e-05				163	11.2758	0.00163	0.000101223	0.00142755	-0.000135176	3.39535e-05				163	19.175	0.00162	0.000154062	0.00131188	-0.000231785	7.77234e-05				163	9.87015	0.00163	0.000473008	0.000683983	-0.00011479	-0.000358218
164	9.71736	0.00164	7.06648e-05	0.00149867	-0.000176728	0.000106063				164	11.2911	0.00162	8.97634e-05	0.00144047	-0.000186002	9.62386e-05				164	11.3675	0.00164	0.000102496	0.00143501	-0.000136527	3.40309e-05				164	19.3125	0.00163	0.000156608	0.00131678	-0.00023357	7.69615e-05				164	9.96183	0.00164	0.000473645	0.00069271	-0.000115856	-0.000357789
165	9.79376	0.00164	7.13014e-05	0.0014974	-0.000178122	0.000106821				165	11.398	0.00163	9.04e-05	0.0014492	-0.00018777	9.73698e-05				165	11.4439	0.00165	0.000103769	0.00144246	-0.000137652	3.38832e-05				165	19.4653	0.00164	0.000158518	0.00132296	-0.000235553	7.70345e-05				165	10.0688	0.00165	0.000473645	0.00070271	-0.0001171	-0.000356545
166	9.87015	0.00165	7.32113e-05	0.00150358	-0.000179516	0.000106305				166	11.4897	0.00164	9.10366e-05	0.00145793	-0.000189285	9.82485e-05				166	11.5356	0.00166	0.000104406	0.00145119	-0.000139003	3.45971e-05				166	19.6028	0.00165	0.000161065	0.00132787	-0.000237337	7.62726e-05				166	10.1605	0.00166	0.000474918	0.000710163	-0.000118166	-0.000356752
167	9.96183	0.00166	7.32113e-05	0.00151358	-0.00018119	0.000107979				167	11.5814	0.00165	9.35831e-05	0.00146283	-0.000190801	9.72174e-05				167	11.6272	0.00167	0.000106316	0.00145737	-0.000140353	3.40378e-05				167	19.7403	0.00166	0.000162975	0.00133405	-0.000239122	7.61473e-05				167	10.2521	0.00167	0.000474918	0.000720163	-0.000119232	-0.000355686
168	10.0535	0.00167	7.44845e-05	0.00152103	-0.000182863	0.000108379				168	11.6731	0.00166	9.48563e-05	0.00147029	-0.000192316	9.74595e-05				168	11.7036	0.00168	0.000106952	0.0014661	-0.000141479	3.45268e-05				168	19.8931	0.00167	0.000164885	0.00134023	-0.000241105	7.62202e-05				168	10.3744	0.00168	0.000474918	0.000730163	-0.000120654	-0.000354264
169	10.1452	0.00168	7.51211e-05	0.00152976	-0.000184536	0.000109415				169	11.7647	0.00167	9.67662e-05	0.00147647	-0.000193831	9.70649e-05				169	11.7953	0.00169	0.000107589	0.00147482	-0.000142829	3.52407e-05				169	20.0612	0.00168	0.000166794	0.00134641	-0.000243286	7.64915e-05				169	10.466	0.00169	0.000474282	0.000741437	-0.00012172	-0.000352562
170	10.2369	0.00169	7.63944e-05	0.00153721	-0.00018621	0.000109815				170	11.8717	0.00168	9.74028e-05	0.00148519	-0.000195599	9.81963e-05				170	11.887	0.0017	0.000108862	0.00148228	-0.00014418	3.5318e-05				170	20.1987	0.00169	0.000168704	0.00135259	-0.00024507	7.63662e-05				170	10.573	0.0017	0.000474918	0.000750163	-0.000122964	-0.000351954
171	10.3438	0.00171	7.7031e-05	0.00155594	-0.000188162	0.000111131				171	11.9634	0.00169	9.86761e-05	0.00149265	-0.000197114	9.84383e-05				171	11.9786	0.00171	0.000110772	0.00148846	-0.000145531	3.47589e-05				171	20.3362	0.0017	0.000171251	0.0013575	-0.000246855	7.56043e-05				171	10.6799	0.00171	0.000474282	0.000761437	-0.000124208	-0.000350074
172	10.4202	0.00171	7.89409e-05	0.00155212	-0.000189556	0.000110615				172	12.0245	0.0017	9.93127e-05	0.00150137	-0.000198125	9.88118e-05				172	12.0703	0.00172	0.000111408	0.00149718	-0.000146881	3.54728e-05				172	20.4584	0.00171	0.000172524	0.00136495	-0.000248441	7.59173e-05				172	10.7716	0.00172	0.000474282	0.000771437	-0.000125274	-0.000349008
173	10.5271	0.00172	8.02141e-05	0.00155957	-0.000191508	0.000111294				173	12.1161	0.00171	0.000101223	0.00150755	-0.00019964	9.84174e-05				173	12.162	0.00173	0.000113318	0.00150336	-0.000148232	3.49135e-05				173	20.6265	0.00172	0.000176344	0.00136731	-0.000250622	7.42788e-05				173	10.8786	0.00173	0.000474282	0.000781437	-0.000126518	-0.000347764
174	10.6035	0.00173	7.95775e-05	0.00157085	-0.000192903	0.000113325				174	12.2078	0.00172	0.000102496	0.00151501	-0.000201155	9.86595e-05				174	12.2231	0.00174	0.000113955	0.00151209	-0.000149132	3.51773e-05				174	20.7487	0.00173	0.000177617	0.00137477	-0.000252209	7.45918e-05				174	10.955	0.00174	0.000474282	0.000791437	-0.000127406	-0.000346875
175	10.7105	0.00174	8.14873e-05	0.00157703	-0.000194855	0.000113367				175	12.33	0.00173	0.000103769	0.00152246	-0.000203176	9.94067e-05				175	12.33	0.00175	0.000115865	0.00151827	-0.000150708	3.48432e-05				175	20.8862	0.00174	0.0001808	0.0013784	-0.000253993	7.31933e-05				175	11.0772	0.00175	0.000474918	0.000800163	-0.000128828	-0.00034609
176	10.7869	0.00175	8.14873e-05	0.00158703	-0.000196249	0.000114762				176	12.4217	0.00174	0.000105042	0.00152992	-0.000204691	9.96489e-05				176	12.3912	0.00176	0.000115228	0.00152954	-0.000151608	3.63802e-05				176	21.0696	0.00175	0.000182073	0.00138585	-0.000256373	7.42995e-05				176	11.1536	0.00176	0.000474282	0.000811437	-0.000129716	-0.000344565
177	10.8633	0.00176	8.2124e-05	0.00159575	-0.000197643	0.000115519				177	12.5287	0.00175	0.000106952	0.0015361	-0.000206459	9.95069e-05				177	12.4981	0.00177	0.000117775	0.00153445	-0.000153184	3.54094e-05				177	21.2071	0.00176	0.00018653	0.00138694	-0.000258157	7.16278e-05				177	11.2758	0.00177	0.000474282	0.000821437	-0.000131138	-0.000343144
178	10.9702	0.00178	8.46704e-05	0.00161066	-0.000199595	0.000114925				178	12.6356	0.00176	0.000107589	0.00154482	-0.000208227	0.000100638				178	12.5745	0.00178	0.000118411	0.00154318	-0.00015431	3.58982e-05				178	21.3599	0.00177	0.000188439	0.00139312	-0.00026014	7.17008e-05				178	11.3675	0.00178	0.000474282	0.000831437	-0.000132204	-0.000342078
179	11.0619	0.00179	8.53071e-05	0.00161939	-0.000201269	0.000115962				179	12.7426	0.00177	0.000109499	0.001551	-0.000209995	0.000100496				179	12.6815	0.00179	0.000119685	0.00155063	-0.000155885	3.62008e-05				179	21.5127	0.00178	0.000190986	0.00139803	-0.000262123	7.11372e-05				179	11.4744	0.00179	0.000474282	0.000841437	-0.000133448	-0.000340834
180	11.1689	0.0018	8.65803e-05	0.00162684	-0.000203221	0.000116641				180	12.819	0.00178	0.000111408	0.00155718	-0.000211258	9.98491e-05				180	12.7884	0.0018	0.000120958	0.00155808	-0.000157461	3.65033e-05				180	21.6654	0.00179	0.000193532	0.00140294	-0.000264106	7.05734e-05				180	11.5814	0.0018	0.000474282	0.000851437	-0.000134692	-0.00033959
181	11.2453	0.0018	8.78535e-05	0.00162429	-0.000204615	0.000116762				181	12.9259	0.00179	0.000112045	0.00156591	-0.000213025	0.00010098				181	12.8648	0.00181	0.000121594	0.00156681	-0.000158586	3.69921e-05				181	21.8335	0.0018	0.000196079	0.00140784	-0.000266287	7.02081e-05				181	11.6883	0.00181	0.000474918	0.000860163	-0.000135936	-0.000338983
182	11.3369	0.00181	8.91268e-05	0.00163175	-0.000206289	0.000117162				182	13.0329	0.0018	0.000113955	0.00157209	-0.000214793	0.000100838				182	12.9412	0.00182	0.000122868	0.00157426	-0.000159712	3.68444e-05				182	21.9557	0.00181	0.000199262	0.00141148	-0.000267873	6.86113e-05				182	11.7953	0.00182	0.000474918	0.000870163	-0.00013718	-0.000337739
183	11.4439	0.00182	9.04e-05	0.0016392	-0.000208241	0.000117841				183	13.1245	0.00181	0.000115865	0.00157827	-0.000216309	0.000100444				183	13.0482	0.00183	0.000124777	0.00158045	-0.000161288	3.65102e-05				183	22.1238	0.00182	0.000201808	0.00141638	-0.000270054	6.8246e-05				183	11.9022	0.00183	0.000474282	0.000881437	-0.000138423	-0.000335858
184	11.5356	0.00183	9.16732e-05	0.00164665	-0.000209914	0.000118241				184	13.2162	0.00182	0.000116501	0.001587	-0.000217824	0.000101323				184	13.1398	0.00184	0.000125414	0.00158917	-0.000162638	3.72242e-05				184	22.2613	0.00183	0.000204992	0.00142002	-0.000271839	6.68475e-05				184	12.0092	0.00184	0.000474918	0.000890163	-0.000139667	-0.000335251
185	11.6119	0.00184	9.35831e-05	0.00165283	-0.000211308	0.000117725				185	13.3079	0.00183	0.000118411	0.00159318	-0.000219339	0.000100928				185	13.2468	0.00185	0.000126687	0.00159663	-0.000164214	3.75266e-05				185	22.4141	0.00184	0.000207538	0.00142492	-0.000273822	6.62839e-05				185	12.1161	0.00185	0.000474282	0.000901437	-0.000140911	-0.000333371
186	11.7342	0.00185	9.48563e-05	0.00166029	-0.000213539	0.000118683				186	13.4148	0.00184	0.000119685	0.00160063	-0.000221107	0.000101423				186	13.3079	0.00186	0.000127961	0.00160408	-0.000165114	3.71538e-05				186	22.5516	0.00185	0.000210085	0.00142983	-0.000275606	6.5522e-05				186	12.2078	0.00186	0.000474918	0.000910163	-0.000141977	-0.000332941
187	11.8106	0.00186	9.67662e-05	0.00166647	-0.000214934	0.000118167				187	13.5218	0.00185	0.000121594	0.00160681	-0.000222875	0.000101281				187	13.4301	0.00187	0.000129234	0.00161153	-0.000166915	3.76814e-05				187	22.7044	0.00186	0.000213268	0.00143346	-0.000277589	6.43217e-05				187	12.3148	0.00187	0.000474918	0.000920163	-0.000143221	-0.000331697
188	11.9175	0.00187	9.80394e-05	0.00167392	-0.000216886	0.000118846				188	13.644	0.00186	0.000122231	0.00161554	-0.000224896	0.000102665				188	13.5218	0.00188	0.000130507	0.00161899	-0.000168266	3.77587e-05				188	22.8725	0.00187	0.000215814	0.00143837	-0.000279771	6.39564e-05				188	12.4217	0.00188	0.000474918	0.000930163	-0.000144465	-0.000330453
189	12.0092	0.00188	9.86761e-05	0.00168265	-0.000218559	0.000119883				189	13.7204	0.00187	0.000123504	0.00162299	-0.000226158	0.000102654				189	13.6135	0.00189	0.00013178	0.00162644	-0.000169616	3.78361e-05				189	22.9947	0.00188	0.000218997	0.00144201	-0.000281357	6.23596e-05				189	12.5287	0.00189	0.000473645	0.00094271	-0.000145709	-0.000327936
190	12.1009	0.00189	0.000101223	0.00168755	-0.000220232	0.00011901				190	13.8121	0.00188	0.000125414	0.00162917	-0.000227674	0.000102259				190	13.7204	0.0019	0.000133054	0.00163389	-0.000171192	3.81386e-05				190	23.1628	0.00189	0.000220907	0.00144819	-0.000283538	6.26308e-05				190	12.6509	0.0019	0.000474918	0.000950163	-0.00014713	-0.000327788
191	12.1925	0.0019	0.000103132	0.00169374	-0.000221905	0.000118773				191	13.9191	0.00189	0.000127324	0.00163535	-0.000229441	0.000102117				191	13.8121	0.00191	0.00013369	0.00164262	-0.000172543	3.88525e-05				191	23.3156	0.0019	0.000224727	0.00145055	-0.000285521	6.07939e-05				191	12.7731	0.00191	0.000474918	0.000960163	-0.000148552	-0.000326366
192	12.2842	0.00191	0.000105042	0.00169992	-0.000223579	0.000118537				192	14.0413	0.0019	0.000129234	0.00164153	-0.000231462	0.000102228				192	13.9038	0.00192	0.000134963	0.00165007	-0.000173893	3.89299e-05				192	23.4684	0.00191	0.000228547	0.00145291	-0.000287504	5.89571e-05				192	12.8495	0.00192	0.000474282	0.000971437	-0.00014944	-0.000324841
193	12.3912	0.00192	0.000106316	0.00170737	-0.000225531	0.000119215				193	14.133	0.00191	0.00012987	0.00165026	-0.000232977	0.000103107				193	14.0107	0.00193	0.000136237	0.00165753	-0.000175469	3.92324e-05				193	23.6211	0.00192	0.000231093	0.00145781	-0.000289486	5.83935e-05				193	12.9718	0.00193	0.000474282	0.000981437	-0.000150862	-0.00032342
194	12.4828	0.00193	0.000107589	0.00171482	-0.000227204	0.000119615				194	14.2399	0.00192	0.000132417	0.00165517	-0.000234745	0.000102328				194	14.1177	0.00194	0.000138146	0.00166371	-0.000177045	3.88982e-05				194	23.7586	0.00193	0.000234276	0.00146145	-0.000291271	5.6995e-05				194	13.0787	0.00194	0.000474282	0.000991437	-0.000152106	-0.000322176
195	12.5898	0.00194	0.000109499	0.001721	-0.000229156	0.000119658				195	14.3621	0.00193	0.00013369	0.00166262	-0.000236766	0.000103075				195	14.2094	0.00195	0.00013942	0.00167116	-0.000178395	3.89755e-05				195	23.9267	0.00194	0.000237459	0.00146508	-0.000293452	5.5993e-05				195	13.1704	0.00195	0.000474282	0.00100144	-0.000153172	-0.00032111
196	12.6967	0.00196	0.000111408	0.00173718	-0.000231108	0.0001197				196	14.4538	0.00194	0.0001356	0.0016688	-0.000238281	0.000102681				196	14.301	0.00196	0.000140693	0.00167861	-0.000179746	3.9053e-05				196	24.0642	0.00195	0.000241279	0.00146744	-0.000295237	5.39579e-05				196	13.3079	0.00196	0.000474282	0.00101144	-0.000154771	-0.00031951
197	12.8037	0.00196	0.000113318	0.00173336	-0.000233061	0.000119742				197	14.5302	0.00195	0.000136873	0.00167625	-0.000239544	0.00010267				197	14.408	0.00197	0.000141966	0.00168607	-0.000181322	3.93554e-05				197	24.2017	0.00196	0.000244462	0.00147108	-0.000297021	5.25594e-05				197	13.4148	0.00197	0.000474282	0.00102144	-0.000156015	-0.000318267
198	12.8954	0.00197	0.000114592	0.00174082	-0.000234734	0.000120142				198	14.6677	0.00196	0.000138783	0.00168243	-0.000241817	0.000103034				198	14.4997	0.00198	0.000143239	0.00169352	-0.000182672	3.94327e-05				198	24.3698	0.00197	0.000246372	0.00147726	-0.000299203	5.28307e-05				198	13.5218	0.00198	0.000474282	0.00103144	-0.000157259	-0.000317023
199	13.0023	0.00199	0.000116501	0.001757	-0.000236686	0.000120184				199	14.7747	0.00197	0.000140693	0.00168861	-0.000243585	0.000102892				199	14.5913	0.00199	0.000144513	0.00170097	-0.000184023	3.95102e-05				199	24.5073	0.00198	0.000249555	0.00148089	-0.000300987	5.14321e-05				199	13.6288	0.00199	0.000474918	0.00104016	-0.000158503	-0.000316415
200	13.1093	0.002	0.000118411	0.00176318	-0.000238638	0.000120227				200	14.8664	0.00198	0.000142603	0.00169479	-0.0002451	0.000102497				200	14.6983	0.002	0.000146423	0.00170715	-0.000185599	3.9176e-05				200	24.6601	0.00199	0.000252101	0.0014858	-0.00030297	5.08684e-05				200	13.7663	0.002	0.000474282	0.00105144	-0.000160102	-0.00031418
201	13.1857	0.002	0.000120958	0.00175808	-0.000240032	0.000119075				201	14.9886	0.00199	0.000143876	0.00170225	-0.00024712	0.000103244				201	14.8052	0.00201	0.000147696	0.00171461	-0.000187174	3.94784e-05				201	24.7823	0.002	0.000254648	0.0014907	-0.000304556	4.99082e-05				201	13.8579	0.00201	0.000474918	0.00106016	-0.000161168	-0.00031375
202	13.2926	0.00201	0.000122231	0.00176554	-0.000241984	0.000119753				202	15.0802	0.002	0.000145149	0.0017097	-0.000248636	0.000103486				202	14.8969	0.00202	0.000148332	0.00172334	-0.000188525	4.01923e-05				202	24.9504	0.00201	0.000257831	0.00149434	-0.000306737	4.89063e-05				202	13.9649	0.00201	0.000474282	0.00106144	-0.000162412	-0.00031187
203	13.3996	0.00202	0.000124141	0.00177172	-0.000243937	0.000119796				203	15.1872	0.00201	0.000148332	0.00171334	-0.000250404	0.000102071				203	14.9886	0.00203	0.000150242	0.00172952	-0.000189875	3.96332e-05				203	25.1032	0.00202	0.000260377	0.00149925	-0.00030872	4.83427e-05				203	14.0871	0.00203	0.000474282	0.00108144	-0.000163834	-0.000310448
204	13.4913	0.00203	0.000126051	0.0017779	-0.00024561	0.000119559				204	15.2942	0.00202	0.000150242	0.00171952	-0.000252171	0.000101929				204	15.0955	0.00204	0.000151516	0.00173697	-0.000191451	3.99356e-05				204	25.256	0.00203	0.000263561	0.00150288	-0.000310703	4.71424e-05				204	14.1941	0.00204	0.000473645	0.00109271	-0.000165077	-0.000308568
205	13.6135	0.00204	0.000127961	0.00178408	-0.000247841	0.00011988				205	15.4011	0.00203	0.000152152	0.0017257	-0.000253939	0.000101787				205	15.2025	0.00205	0.000152789	0.00174442	-0.000193027	4.0238e-05				205	25.3935	0.00204	0.00026738	0.00150524	-0.000312488	4.51073e-05				205	14.3163	0.00204	0.000473645	0.00109271	-0.000166499	-0.000307146
206	13.7051	0.00205	0.00012987	0.00179026	-0.000249514	0.000119644				206	15.5081	0.00204	0.000154062	0.00173188	-0.000255707	0.000101645				206	15.2942	0.00206	0.000153425	0.00175315	-0.000194377	4.0952e-05				206	25.5463	0.00205	0.000270563	0.00150887	-0.00031447	4.39071e-05				206	14.4385	0.00205	0.000473645	0.00110271	-0.000167921	-0.000305724
207	13.8121	0.00206	0.00013178	0.00179644	-0.000251466	0.000119686				207	15.615	0.00205	0.000155972	0.00173806	-0.000257475	0.000101503				207	15.4011	0.00207	0.000155335	0.00175933	-0.000195953	4.06179e-05				207	25.6991	0.00206	0.000273747	0.00151251	-0.000316453	4.27068e-05				207	14.5455	0.00206	0.000473645	0.00111271	-0.000169164	-0.000304481
208	13.9038	0.00207	0.00013369	0.00180262	-0.00025314	0.000119449				208	15.7067	0.00206	0.000157882	0.00174424	-0.00025899	0.000101109				208	15.4928	0.00208	0.000156608	0.00176678	-0.000197304	4.06952e-05				208	25.8519	0.00207	0.000277566	0.00151487	-0.000318436	4.087e-05				208	14.6677	0.00207	0.000473645	0.00112271	-0.000170586	-0.000303059
209	14.0107	0.00208	0.000136237	0.00180753	-0.000255092	0.000118855				209	15.8289	0.00207	0.000159792	0.00175042	-0.000261011	0.000101219				209	15.5997	0.00209	0.000158518	0.00177296	-0.000198879	4.0361e-05				209	26.0046	0.00208	0.000281386	0.00151723	-0.000320419	3.9033e-05				209	14.7899	0.00208	0.000473008	0.00113398	-0.000172008	-0.000301001
210	14.1177	0.00209	0.00013751	0.00181498	-0.000257044	0.000119534				210	15.9206	0.00208	0.000161701	0.0017566	-0.000262526	0.000100825				210	15.6914	0.0021	0.000159792	0.00178042	-0.00020023	4.04383e-05				210	26.1422	0.00209	0.000283932	0.00152214	-0.000322204	3.82711e-05				210	14.8816	0.00209	0.000473645	0.00114271	-0.000173074	-0.000300571
211	14.2246	0.0021	0.000140056	0.00181989	-0.000258996	0.000118939				211	16.0428	0.00209	0.000163611	0.00176278	-0.000264547	0.000100935				211	15.7831	0.00211	0.000161065	0.00178787	-0.000201581	4.05158e-05				211	26.2797	0.0021	0.000288389	0.00152322	-0.000323988	3.55993e-05				211	15.0039	0.0021	0.000473645	0.00115271	-0.000174495	-0.00029915
212	14.3163	0.00211	0.000141966	0.00182607	-0.000260669	0.000118703				212	16.1345	0.0021	0.000166158	0.00176768	-0.000266062	9.99043e-05				212	15.89	0.00212	0.000162338	0.00179532	-0.000203156	4.08182e-05				212	26.4477	0.00211	0.000291572	0.00152686	-0.000326169	3.45974e-05				212	15.1108	0.00212	0.000473645	0.00117271	-0.000175739	-0.000297906
213	14.4538	0.00212	0.000144513	0.00183097	-0.000263179	0.000118666				213	16.2262	0.00211	0.000167431	0.00177514	-0.000267577	0.000100146				213	16.0123	0.00213	0.000163611	0.00180278	-0.000204957	4.13458e-05				213	26.5852	0.00212	0.000295392	0.00152922	-0.000327954	3.25623e-05				213	15.233	0.00213	0.000473645	0.00118271	-0.000177161	-0.000296484
214	14.5302	0.00213	0.000146423	0.00183715	-0.000264573	0.000118151				214	16.3484	0.00212	0.000169977	0.00178005	-0.000269598	9.96204e-05				214	16.1039	0.00214	0.000164248	0.0018115	-0.000206308	4.20597e-05				214	26.7533	0.00213	0.000299211	0.00153158	-0.000330135	3.09237e-05				214	15.3553	0.00213	0.000473645	0.00118271	-0.000178582	-0.000295063
215	14.6524	0.00214	0.000148969	0.00184206	-0.000266804	0.000117835				215	16.4706	0.00213	0.000171887	0.00178623	-0.000271618	9.9731e-05				215	16.2109	0.00215	0.000166158	0.00181768	-0.000207883	4.17257e-05				215	26.9061	0.00214	0.000303668	0.00153266	-0.000332118	2.84503e-05				215	15.4622	0.00215	0.000473645	0.00120271	-0.000179826	-0.000293819
216	14.7594	0.00215	0.000150879	0.00184824	-0.000268756	0.000117878				216	16.5623	0.00214	0.000173797	0.00179241	-0.000273134	9.93364e-05				216	16.3026	0.00216	0.000167431	0.00182514	-0.000209234	4.1803e-05				216	27.0436	0.00215	0.000307487	0.00153503	-0.000333902	2.64151e-05				216	15.5692	0.00215	0.000473645	0.00120271	-0.00018107	-0.000292575
217	14.8664	0.00216	0.000152152	0.0018557	-0.000270709	0.000118557				217	16.6845	0.00215	0.000175707	0.00179859	-0.000275154	9.9447e-05				217	16.3942	0.00217	0.000168704	0.00183259	-0.000210585	4.18803e-05				217	27.1964	0.00216	0.000311307	0.00153739	-0.000335885	2.45783e-05				217	15.6914	0.00216	0.000473645	0.00121271	-0.000182491	-0.000291154
218	14.958	0.00217	0.000154699	0.0018606	-0.000272382	0.000117683				218	16.7762	0.00216	0.00017889	0.00180222	-0.000276669	9.77791e-05				218	16.5012	0.00218	0.000170614	0.00183877	-0.00021216	4.15461e-05				218	27.3492	0.00217	0.000315127	0.00153975	-0.000337868	2.27414e-05				218	15.8136	0.00217	0.000473645	0.00122271	-0.000183913	-0.000289732
219	15.0802	0.00218	0.000156608	0.00186678	-0.000274613	0.000118004				219	16.8984	0.00217	0.000181437	0.00180713	-0.00027869	9.72533e-05				219	16.6081	0.00219	0.000171251	0.0018475	-0.000213736	4.24853e-05				219	27.502	0.00218	0.000318947	0.00154211	-0.000339851	2.09044e-05				219	15.9206	0.00218	0.000473645	0.00123271	-0.000185157	-0.000288488
220	15.1719	0.00219	0.000159155	0.00187169	-0.000276286	0.000117131				220	17.0207	0.00218	0.000183983	0.00181203	-0.00028071	9.67272e-05				220	16.7151	0.0022	0.000173161	0.00185368	-0.000215312	4.21511e-05				220	27.6242	0.00219	0.000322766	0.00154447	-0.000341437	1.86711e-05				220	16.0734	0.00219	0.000473645	0.00124271	-0.000186934	-0.000286711
221	15.2942	0.0022	0.000161701	0.0018766	-0.000278517	0.000116816				221	17.1123	0.00219	0.000185893	0.00181821	-0.000282226	9.63326e-05				221	16.822	0.00221	0.000174434	0.00186113	-0.000216887	4.24535e-05				221	27.7617	0.0022	0.000326586	0.00154683	-0.000343222	1.6636e-05				221	16.1803	0.0022	0.000473645	0.00125271	-0.000188178	-0.000285467
222	15.4011	0.00221	0.000164248	0.0018815	-0.000280469	0.000116221				222	17.2346	0.0022	0.000187166	0.00182567	-0.000284246	9.70798e-05				222	16.929	0.00222	0.00017507	0.00186986	-0.000218463	4.33926e-05				222	27.9145	0.00221	0.000330406	0.00154919	-0.000345205	1.4799e-05				222	16.3178	0.00221	0.000472372	0.00126526	-0.000189777	-0.000282595
223	15.4928	0.00222	0.000165521	0.00188896	-0.000282142	0.000116621				223	17.3568	0.00221	0.000189713	0.00183057	-0.000286266	9.65538e-05				223	17.0207	0.00223	0.000177617	0.00187477	-0.000219814	4.21968e-05				223	28.052	0.00222	0.000334225	0.00155155	-0.000346989	1.27639e-05				223	16.4248	0.00222	0.000473008	0.00127398	-0.000191021	-0.000281988
224	15.615	0.00223	0.000168068	0.00189386	-0.000284373	0.000116306				224	17.4485	0.00222	0.000192259	0.00183548	-0.000287782	9.55227e-05				224	17.1276	0.00224	0.000178254	0.00188349	-0.000221389	4.31359e-05				224	28.2048	0.00223	0.000338682	0.00155264	-0.000348972	1.02904e-05				224	16.5317	0.00223	0.000473008	0.00128398	-0.000192265	-0.000280744
225	15.722	0.00224	0.000169977	0.00190005	-0.000286326	0.000116348				225	17.5707	0.00223	0.000194169	0.00184166	-0.000289802	9.56333e-05				225	17.2346	0.00225	0.00017889	0.00189222	-0.000222965	4.40749e-05				225	28.327	0.00224	0.000342501	0.001555	-0.000350558	8.05694e-06				225	16.654	0.00224	0.000473008	0.00129398	-0.000193686	-0.000279322
226	15.8136	0.00225	0.000171887	0.00190623	-0.000287999	0.000116112				226	17.6624	0.00224	0.000196716	0.00184657	-0.000291318	9.46021e-05				226	17.3262	0.00225	0.000180163	0.00188967	-0.000224316	4.41522e-05				226	28.4798	0.00225	0.000347594	0.00155481	-0.000352541	4.94685e-06				226	16.7915	0.00225	0.000473008	0.00130398	-0.000195285	-0.000277723
227	15.9359	0.00226	0.00017507	0.00190986	-0.00029023	0.000115159				227	17.7846	0.00225	0.000199262	0.00185148	-0.000293338	9.4076e-05				227	17.4332	0.00226	0.000182073	0.00189585	-0.000225891	4.38182e-05				227	28.6173	0.00226	0.000351414	0.00155717	-0.000354326	2.91171e-06				227	16.8984	0.00226	0.000472372	0.00131526	-0.000196529	-0.000275843
228	16.0275	0.00227	0.00017698	0.00191604	-0.000291903	0.000114923				228	17.8763	0.00226	0.000201808	0.00185638	-0.000294853	9.30448e-05				228	17.5554	0.00228	0.000183983	0.00191203	-0.000227692	4.37091e-05				228	28.7854	0.00227	0.000356507	0.00155699	-0.000356507	-7.85944e-11				228	17.0054	0.00227	0.000472372	0.00132526	-0.000197773	-0.000274599
229	16.1345	0.00228	0.000179527	0.00192095	-0.000293855	0.000114328				229	18.0138	0.00227	0.000204355	0.00186129	-0.000297126	9.27714e-05				229	17.6624	0.00228	0.000185256	0.00190949	-0.000229268	4.40115e-05				229	28.9076	0.00228	0.000362237	0.00155553						229	17.1429	0.00228	0.000472372	0.00133526	-0.000199372	-0.000272999
230	16.2414	0.00229	0.000182073	0.00192585	-0.000295807	0.000113734				230	18.1208	0.00228	0.000206265	0.00186747	-0.000298894	9.26295e-05				230	17.7693	0.00229	0.000185893	0.00191821	-0.000230844	4.49506e-05				230	29.0604	0.00229	0.000367966	0.00155407						230	17.2804	0.00229	0.000473008	0.00134398	-0.000200972	-0.000272037
231	16.3484	0.0023	0.000183346	0.00193331	-0.00029776	0.000114413				231	18.243	0.00229	0.000208175	0.00187365	-0.000300915	9.27401e-05				231	17.8763	0.0023	0.000187803	0.00192439	-0.000232419	4.46164e-05				231	29.1674	0.0023	0.000374332	0.00155134						231	17.4179	0.0023	0.000471735	0.00135653	-0.000202571	-0.000269164
232	16.4553	0.00231	0.00018653	0.00193694	-0.000299712	0.000113182				232	18.3499	0.0023	0.000210721	0.00187856	-0.000302683	9.19615e-05				232	17.968	0.00231	0.000189076	0.00193185	-0.00023377	4.46938e-05				232	29.3354	0.00231	0.000381335	0.00154733						232	17.5249	0.00231	0.000472372	0.00136526	-0.000203815	-0.000268557
233	16.5776	0.00232	0.000187803	0.00194439	-0.000301943	0.00011414				233	18.4722	0.00231	0.000213904	0.00188219	-0.000304703	9.07988e-05				233	18.0902	0.00232	0.000190349	0.0019393	-0.000235571	4.52214e-05				233	29.473	0.00232	0.000387701	0.0015446						233	17.6471	0.00232	0.000472372	0.00137526	-0.000205236	-0.000267136
234	16.6845	0.00233	0.000190986	0.00194803	-0.000303895	0.000112909				234	18.5791	0.00232	0.000215814	0.00188837	-0.000306471	9.06568e-05				234	18.1971	0.00233	0.000192259	0.00194548	-0.000237146	4.48872e-05				234	29.5952	0.00233	0.000394704	0.00154059						234	17.7693	0.00233	0.000472372	0.00138526	-0.000206658	-0.000265714
235	16.8068	0.00234	0.000192896	0.00195421	-0.000306126	0.00011323				235	18.7013	0.00233	0.000218997	0.00189201	-0.000308491	8.94941e-05				235	18.3041	0.00235	0.000192896	0.00196421	-0.000238722	4.58262e-05				235	29.7327	0.00234	0.000401707	0.00153659						235	17.8916	0.00234	0.000472372	0.00139526	-0.000208079	-0.000264293
236	16.9137	0.00235	0.000194806	0.00196039	-0.000308078	0.000113272				236	18.793	0.00234	0.000221544	0.00189691	-0.000310007	8.84631e-05				236	18.4263	0.00236	0.000194169	0.00197166	-0.000240523	4.63538e-05				236	29.8702	0.00235	0.000409347	0.00153131						236	17.9985	0.00235	0.000472372	0.00140526	-0.000209323	-0.000263049
237	17.0207	0.00236	0.000197352	0.0019653	-0.00031003	0.000112678				237	18.9305	0.00235	0.00022409	0.00190182	-0.00031228	8.81896e-05				237	18.518	0.00236	0.000196079	0.00196784	-0.000241874	4.57946e-05				237	30.023	0.00236	0.000415076	0.00152985						237	18.136	0.00236	0.000471735	0.00141653	-0.000210922	-0.000260813
238	17.1276	0.00237	0.000200535	0.00196893	-0.000311982	0.000111447				238	19.0528	0.00236	0.000227273	0.00190545	-0.0003143	8.70269e-05				238	18.6097	0.00237	0.000196716	0.00197657	-0.000243224	4.65086e-05				238	30.1452	0.00237	0.000422079	0.00152584						238	18.2583	0.00237	0.000471735	0.00142653	-0.000212344	-0.000259391
239	17.2346	0.00238	0.000201808	0.00197638	-0.000313934	0.000112126				239	19.1597	0.00237	0.000229183	0.00191163	-0.000316068	8.68849e-05				239	18.7472	0.00238	0.000197989	0.00198402	-0.00024525	4.72612e-05				239	30.298	0.00238	0.000428445	0.00152311						239	18.3805	0.00238	0.000471735	0.00143653	-0.000213766	-0.00025797
240	17.3415	0.00239	0.000204355	0.00198129	-0.000315886	0.000111531				240	19.2819	0.00238	0.00023173	0.00191654	-0.000318088	8.63589e-05				240	18.8694	0.00239	0.000199262	0.00199148	-0.000247051	4.77888e-05				240	30.4508	0.00239	0.000435448	0.0015191						240	18.5027	0.00239	0.000471735	0.00144653	-0.000215187	-0.000256548
241	17.4638	0.0024	0.000206901	0.0019862	-0.000318117	0.000111216				241	19.4042	0.00239	0.000234276	0.00192145	-0.000320109	8.58328e-05				241	18.9458	0.0024	0.000200535	0.00199893	-0.000248176	4.7641e-05				241	30.573	0.0024	0.000441814	0.00151637						241	18.6249	0.0024	0.000471735	0.00145653	-0.000216609	-0.000255127
242	17.5707	0.00241	0.000209448	0.0019911	-0.00032007	0.000110622				242	19.5111	0.0024	0.000236823	0.00192635	-0.000321877	8.50542e-05				242	19.0528	0.00241	0.000201808	0.00200638	-0.000249752	4.79435e-05				242	30.7105	0.00241	0.000449454	0.00151109						242	18.7777	0.00241	0.000470462	0.00146908	-0.000218386	-0.000252076
243	17.7082	0.00242	0.000211994	0.00199601	-0.000322579	0.000110585				243	19.6334	0.00241	0.000239369	0.00193126	-0.000323897	8.45282e-05				243	19.1597	0.00242	0.000204355	0.00201129	-0.000251328	4.69727e-05				243	30.8481	0.00242	0.00045582	0.00150836						243	18.8847	0.00242	0.000470462	0.00147908	-0.00021963	-0.000250833
244	17.8152	0.00243	0.000213904	0.00200219	-0.000324531	0.000110627				244	19.7403	0.00242	0.000242552	0.0019349	-0.000325665	8.31131e-05				244	19.2667	0.00243	0.000204992	0.00202002	-0.000252903	4.79118e-05				244	30.955	0.00243	0.000461549	0.0015069						244	19.0069	0.00243	0.000469825	0.00149035	-0.000221051	-0.000248774
245	17.9221	0.00244	0.000217087	0.00200583	-0.000326484	0.000109396				245	19.8625	0.00243	0.000245099	0.0019398	-0.000327686	8.2587e-05				245	19.4042	0.00244	0.000206901	0.0020262	-0.000254929	4.80278e-05				245	31.1078	0.00244	0.000468552	0.0015029						245	19.1291	0.00244	0.000468552	0.0015029	-0.000222473	-0.00024608
246	18.0596	0.00245	0.000218997	0.00201201	-0.000328993	0.000109996				246	19.9695	0.00244	0.000247645	0.00194471	-0.000329453	8.18084e-05				246	19.5264	0.00245	0.000206901	0.0020362	-0.00025673	4.98286e-05				246	31.23	0.00245	0.000476192	0.00149762						246	19.2361	0.00245	0.000468552	0.0015129	-0.000223716	-0.000244836
247	18.1513	0.00246	0.000221544	0.00201691	-0.000330667	0.000109123				247	20.0764	0.00245	0.000250192	0.00194962	-0.000331221	8.10298e-05				247	19.6181	0.00246	0.000208811	0.00204238	-0.000258081	4.92694e-05				247	31.3523	0.00246	0.000482558	0.00149488						247	19.3736	0.00246	0.000467279	0.00152544	-0.000225316	-0.000241963
248	18.2735	0.00247	0.000223454	0.00202309	-0.000332898	0.000109444				248	20.214	0.00246	0.000253375	0.00195325	-0.000333494	8.01197e-05				248	19.725	0.00247	0.000209448	0.0020511	-0.000259656	5.02085e-05				248	31.4898	0.00247	0.000490197	0.00148961						248	19.4958	0.00247	0.000466642	0.00153672	-0.000226737	-0.000239905
249	18.3652	0.00248	0.000226	0.002028	-0.000334571	0.000108571				249	20.2904	0.00247	0.000255921	0.00195816	-0.000334757	7.88361e-05				249	19.8473	0.00248	0.000211358	0.00205728	-0.000261457	5.00994e-05				249	31.612	0.00248	0.000497837	0.00148433						249	19.6181	0.00248	0.000465369	0.00154926	-0.000228159	-0.00023721
250	18.5027	0.00249	0.000227273	0.00203545	-0.000337081	0.000109808				250	20.4279	0.00248	0.000258468	0.00196306	-0.00033703	7.85626e-05				250	19.9542	0.00249	0.000213268	0.00206346	-0.000263033	4.97652e-05				250	31.7189	0.00249	0.000507386	0.00147523						250	19.7556	0.00249	0.000464096	0.00156181	-0.000229758	-0.000234338
251	18.5944	0.0025	0.000230456	0.00203909	-0.000338754	0.000108298				251	20.5348	0.00249	0.000262287	0.00196543	-0.000338798	7.65107e-05				251	20.0612	0.0025	0.000213904	0.00207219	-0.000264609	5.07043e-05				251	31.8106	0.0025	0.000518209	0.00146358						251	19.8625	0.0025	0.000464096	0.00157181	-0.000231002	-0.000233094
252	18.7166	0.00251	0.000232366	0.00204527	-0.000340985	0.000108619				252	20.6265	0.0025	0.000264834	0.00197033	-0.000340313	7.54795e-05				252	20.1681	0.00251	0.000215177	0.00207965	-0.000266184	5.10067e-05				252	31.8564	0.00251	0.000532214	0.00144557						252	19.9848	0.00251	0.000462186	0.00158563	-0.000232423	-0.000229762
253	18.8389	0.00252	0.000234913	0.00205017	-0.000343216	0.000108303				253	20.7487	0.00251	0.00026738	0.00197524	-0.000342334	7.49535e-05				253	20.3056	0.00252	0.000217087	0.00208583	-0.00026821	5.11228e-05				253	31.6273	0.00253	0.000576141	0.00137772						253	20.1376	0.00252	0.000461549	0.0015969	-0.0002342	-0.000227349
254	18.9458	0.00253	0.000238096	0.00205381	-0.000345168	0.000107072				254	20.8862	0.00252	0.000270563	0.00197887	-0.000344607	7.40434e-05				254	20.382	0.00253	0.000218361	0.00209328	-0.000269336	5.09751e-05				254	31.337	0.00255	0.000622614	0.00130477						254	20.2598	0.00253	0.000460276	0.00160945	-0.000235622	-0.000224654
255	19.068	0.00254	0.000239369	0.00206126	-0.000347399	0.00010803				255	21.0084	0.00253	0.00027311	0.00198378	-0.000346627	7.35173e-05				255	20.489	0.00254	0.000218997	0.00210201	-0.000270911	5.19141e-05				255	31.0619	0.00256	0.000652535	0.00125493						255	20.3973	0.00254	0.000459639	0.00162072	-0.000237221	-0.000222418
256	19.2055	0.00255	0.000241916	0.00206617	-0.000349909	0.000107994				256	21.1001	0.00254	0.00027693	0.00198614	-0.000348143	7.12131e-05				256	20.6112	0.00255	0.00022027	0.00210946	-0.000272712	5.24417e-05				256	30.7869	0.00257	0.000697099	0.0011758						256	20.5348	0.00255	0.000459003	0.00163199	-0.00023882	-0.000220182
257	19.2972	0.00256	0.000244462	0.00207108	-0.000351582	0.00010712				257	21.2682	0.00255	0.000279476	0.00199105	-0.000350921	7.14446e-05				257	20.7182	0.00256	0.000220907	0.00211819	-0.000274288	5.33807e-05				257	28.709	0.00259	0.000784952	0.0010201						257	20.657	0.00256	0.00045773	0.00164454	-0.000240242	-0.000217488
258	19.4347	0.00257	0.000247008	0.00207598	-0.000354092	0.000107084				258	21.3293	0.00256	0.000282659	0.00199468	-0.000351931	6.92718e-05				258	20.8404	0.00257	0.00022409	0.00212182	-0.000276089	5.19986e-05				258	28.327	0.00258	0.000794501	0.000990997						258	20.7793	0.00257	0.00045391	0.00166218	-0.000241664	-0.000212246
259	19.5417	0.00258	0.000250192	0.00207962	-0.000356044	0.000105853				259	21.4668	0.00257	0.000285842	0.00199832	-0.000354204	6.83617e-05				259	20.9473	0.00258	0.000224727	0.00213055	-0.000277664	5.29376e-05				259	28.6632	0.00258	0.000799594	0.000980811						259	20.9015	0.00258	0.000451363	0.00167727	-0.000243085	-0.000208278
260	19.6486	0.00259	0.000251465	0.00208707	-0.000357996	0.000106532				260	21.5585	0.00258	0.000289025	0.00200195	-0.000355719	6.66938e-05				260	21.0696	0.00259	0.000226	0.002138	-0.000279465	5.34652e-05				260	29.5646	0.00259	0.000802778	0.000984445						260	21.039	0.00259	0.000450727	0.00168855	-0.000244684	-0.000206042
261	19.7556	0.0026	0.000254011	0.00209198	-0.000359949	0.000105937				261	21.6807	0.00259	0.000292208	0.00200558	-0.00035774	6.55312e-05				261	21.1918	0.0026	0.00022791	0.00214418	-0.000281266	5.33561e-05				261	30.1299	0.0026	0.000808507	0.000982986						261	21.1765	0.0026	0.00044818	0.00170364	-0.000246284	-0.000201897
262	19.8778	0.00261	0.000256558	0.00209688	-0.00036218	0.000105622				262	21.7877	0.0026	0.000295392	0.00200922	-0.000359508	6.41161e-05				262	21.2835	0.00261	0.000229183	0.00215163	-0.000282617	5.34334e-05				262	30.405	0.00261	0.000816783	0.000976434						262	21.2987	0.00261	0.000445634	0.00171873	-0.000247705	-0.000197929
263	20.0001	0.00262	0.000259104	0.00210179	-0.000364411	0.000105306				263	21.9252	0.00261	0.000298575	0.00201285	-0.000361781	6.3206e-05				263	21.4057	0.00262	0.000231093	0.00215781	-0.000284417	5.33243e-05				263	30.5425	0.00262	0.000825059	0.000969882						263	21.421	0.00262	0.000444361	0.00173128	-0.000249127	-0.000195234
264	20.1223	0.00263	0.000262287	0.00210543	-0.000366642	0.000104354				264	22.0321	0.00262	0.000301758	0.00201648	-0.000363549	6.17908e-05				264	21.5432	0.00263	0.000232366	0.00216527	-0.000286443	5.4077e-05				264	30.6647	0.00263	0.000834609	0.000960783						264	21.5432	0.00263	0.000443087	0.00174383	-0.000250548	-0.000192539
265	20.2292	0.00264	0.000264834	0.00211033	-0.000368594	0.00010376				265	22.1391	0.00263	0.000305577	0.00201885	-0.000365316	5.97389e-05				265	21.6502	0.00264	0.000233639	0.00217272	-0.000288019	5.43796e-05				265	30.7717	0.00264	0.000844158	0.000951684						265	21.6807	0.00264	0.000441814	0.00175637	-0.000252147	-0.000189667
266	20.3362	0.00265	0.000268017	0.00211397	-0.000370546	0.000102529				266	22.2766	0.00264	0.000308761	0.00202248	-0.000367589	5.88288e-05				266	21.7571	0.00265	0.000234913	0.00218017	-0.000289595	5.4682e-05				266	30.8786	0.00265	0.00085498	0.000940039						266	21.8182	0.00265	0.000439268	0.00177146	-0.000253747	-0.000185521
267	20.4737	0.00266	0.000270563	0.00211887	-0.000373056	0.000102492				267	22.3835	0.00265	0.000311944	0.00202611	-0.000369357	5.74135e-05				267	21.8793	0.00266	0.000236186	0.00218763	-0.000291395	5.52095e-05				267	30.9703	0.00266	0.000865803	0.000928394						267	21.9557	0.00266	0.000438631	0.00178274	-0.000255346	-0.000183285
268	20.5806	0.00267	0.000272473	0.00212505	-0.000375008	0.000102534				268	22.5058	0.00266	0.000315127	0.00202975	-0.000371378	5.62509e-05				268	21.9863	0.00267	0.000237459	0.00219508	-0.000292971	5.5512e-05				268	31.0467	0.00267	0.000875989	0.000918022						268	22.0474	0.00267	0.000436721	0.00179656	-0.000256412	-0.000180309
269	20.6876	0.00268	0.00027502	0.00212996	-0.00037696	0.00010194				269	22.6127	0.00267	0.000317673	0.00203465	-0.000373146	5.54723e-05				269	22.0933	0.00268	0.000238732	0.00220254	-0.000294547	5.58144e-05				269	31.1383	0.00268	0.000886811	0.000906377						269	22.2002	0.00268	0.000436721	0.00180656	-0.000258189	-0.000178532
270	20.8098	0.00269	0.000277566	0.00213487	-0.000379191	0.000101625				270	22.7502	0.00268	0.000321493	0.00203701	-0.000375419	5.39255e-05				270	22.2002	0.00269	0.000240006	0.00220999	-0.000296123	5.6117e-05				270	31.2147	0.00269	0.000896361	0.000897279						270	22.3224	0.00269	0.000434811	0.00182038	-0.000259611	-0.000175201
271	20.9473	0.0027	0.000280749	0.0021385	-0.000381701	0.000100952				271	22.8572	0.00269	0.000324676	0.00204065	-0.000377187	5.25105e-05				271	22.353	0.0027	0.000241279	0.00221744	-0.000298374	5.70946e-05				271	31.3217	0.0027	0.000904637	0.000890727						271	22.4599	0.0027	0.000434811	0.00183038	-0.00026121	-0.000173601
272	21.0543	0.00271	0.000283296	0.00214341	-0.000383653	0.000100357				272	22.9489	0.0027	0.000327223	0.00204555	-0.000378702	5.14793e-05				272	22.4752	0.00271	0.000243189	0.00222362	-0.000300174	5.69855e-05				272	31.4287	0.00271	0.000913549	0.000882901						272	22.5975	0.00271	0.000432265	0.00184547	-0.000262809	-0.000169456
273	21.1612	0.00272	0.000285842	0.00214832	-0.000385605	9.97627e-05				273	23.0711	0.00271	0.000331042	0.00204792	-0.000380722	4.968e-05				273	22.5822	0.00272	0.000244462	0.00223108	-0.00030175	5.72881e-05				273	31.5203	0.00272	0.000921825	0.000876349						273	22.7044	0.00272	0.000431628	0.00185674	-0.000264053	-0.000167575
274	21.2835	0.00273	0.000288389	0.00215322	-0.000387836	9.94472e-05				274	23.1933	0.00272	0.000333589	0.00205282	-0.000382743	4.91539e-05				274	22.6891	0.00273	0.000246372	0.00223726	-0.000303326	5.69539e-05				274	31.6273	0.00273	0.000930738	0.000868524						274	22.8266	0.00273	0.000431628	0.00186674	-0.000265474	-0.000166154
275	21.4057	0.00274	0.000291572	0.00215686	-0.000390067	9.84951e-05				275	23.3003	0.00273	0.000337408	0.00205518	-0.000384511	4.7102e-05				275	22.8266	0.00274	0.000248282	0.00224344	-0.000305352	5.707e-05				275	31.7189	0.00274	0.000939014	0.000861972						275	22.9489	0.00274	0.000430355	0.00187929	-0.000266896	-0.000163459
276	21.5279	0.00275	0.000293482	0.00216304	-0.000392298	9.88162e-05				276	23.4225	0.00274	0.000340592	0.00205882	-0.000386531	4.59395e-05				276	22.9336	0.00275	0.000249555	0.00225089	-0.000306927	5.73724e-05				276	31.8259	0.00275	0.00094729	0.00085542						276	23.0864	0.00275	0.000429082	0.00189184	-0.000268495	-0.000160586
277	21.6502	0.00276	0.000296665	0.00216667	-0.000394529	9.78643e-05				277	23.5448	0.00275	0.000343775	0.00206245	-0.000388552	4.47769e-05				277	23.0253	0.00276	0.000250192	0.00225962	-0.000308278	5.80863e-05				277	31.9176	0.00276	0.000956203	0.000847594						277	23.2086	0.00276	0.000427172	0.00190566	-0.000269917	-0.000157255
278	21.7571	0.00277	0.000299211	0.00217158	-0.000396481	9.72699e-05				278	23.6364	0.00276	0.000346958	0.00206608	-0.000390067	4.31091e-05				278	23.1628	0.00277	0.000250828	0.00226834	-0.000310304	5.94756e-05				278	32.0245	0.00277	0.000964479	0.000841042						278	23.3308	0.00277	0.000427172	0.00191566	-0.000271338	-0.000155834
279	21.8793	0.00278	0.000302394	0.00217521	-0.000398712	9.63178e-05				279	23.7586	0.00277	0.000350778	0.00206844	-0.000392087	4.13098e-05				279	23.2697	0.00278	0.000253375	0.00227325	-0.00031188	5.85049e-05				279	32.1315	0.00278	0.000974028	0.000831943						279	23.4684	0.00278	0.000425899	0.0019282	-0.000272938	-0.000152961
280	21.9863	0.00279	0.000304941	0.00218012	-0.000400664	9.57234e-05				280	23.8809	0.00278	0.000354597	0.00207081	-0.000394108	3.95105e-05				280	23.392	0.00279	0.000254648	0.0022807	-0.00031368	5.90325e-05				280	32.2231	0.00279	0.000982941	0.000824118						280	23.6059	0.00279	0.000423989	0.00194202	-0.000274537	-0.000149452
281	22.1391	0.0028	0.000307487	0.00218503	-0.000403453	9.59657e-05				281	23.9725	0.00279	0.000357144	0.00207571	-0.000395623	3.84793e-05				281	23.5142	0.0028	0.000255921	0.00228816	-0.000315481	5.956e-05				281	32.3301	0.0028	0.000991854	0.000816293						281	23.7281	0.0028	0.000422716	0.00195457	-0.000275958	-0.000146757
282	22.2613	0.00281	0.000310034	0.00218993	-0.000405684	9.56502e-05				282	24.0948	0.0028	0.0003616	0.0020768	-0.000397644	3.60435e-05				282	23.6364	0.00281	0.000256558	0.00229688	-0.000317282	6.07242e-05				282	32.4065	0.00281	0.00100077	0.000808467						282	23.8809	0.00281	0.000421442	0.00196712	-0.000277735	-0.000143707
283	22.3683	0.00282	0.000313217	0.00219357	-0.000407636	9.44192e-05				283	24.2323	0.00281	0.000364147	0.00208171	-0.000399917	3.577e-05				283	23.7586	0.00282	0.000259104	0.00230179	-0.000319083	5.99785e-05				283	32.4982	0.00282	0.00100968	0.000800642						283	23.9878	0.00282	0.000420169	0.00197966	-0.000278979	-0.00014119
284	22.4905	0.00283	0.0003164	0.0021972	-0.000409867	9.3467e-05				284	24.324	0.00282	0.000367966	0.00208407	-0.000401432	3.34656e-05				284	23.8809	0.00283	0.000261014	0.00230797	-0.000320884	5.98694e-05				284	32.6051	0.00283	0.00101859	0.000792817						284	24.1406	0.00283	0.000419532	0.00199094	-0.000280756	-0.000138776
285	22.6127	0.00284	0.000319583	0.00220083	-0.000412098	9.25149e-05				285	24.4462	0.00283	0.000372423	0.00208515	-0.000403452	3.10297e-05				285	24.0031	0.00284	0.000262924	0.00231415	-0.000322684	5.97604e-05				285	32.6662	0.00284	0.00102814	0.000783718						285	24.2781	0.00284	0.000417623	0.00200475	-0.000282355	-0.000135267
286	22.735	0.00285	0.000322766	0.00220447	-0.000414329	9.1563e-05				286	24.5684	0.00284	0.000376879	0.00208624	-0.000405473	2.85938e-05				286	24.0948	0.00285	0.000264197	0.00232161	-0.000324035	5.98378e-05				286	32.7426	0.00285	0.0010396	0.0007708						286	24.3851	0.00285	0.000416986	0.00201603	-0.000283599	-0.000133387
287	22.8572	0.00286	0.000325313	0.00220937	-0.00041656	9.12475e-05				287	24.6907	0.00285	0.000380062	0.00208988	-0.000407493	2.74311e-05				287	24.217	0.00286	0.000266744	0.00232651	-0.000325836	5.90921e-05				287	32.7579	0.00286	0.00105233	0.000755335						287	24.5226	0.00286	0.000416349	0.0020273	-0.000285198	-0.000131151
288	22.9794	0.00287	0.000329132	0.00221174	-0.000418791	8.96588e-05				288	24.7976	0.00286	0.000384518	0.00209096	-0.000409261	2.47426e-05				288	24.3545	0.00287	0.00026738	0.00233524	-0.000327862	6.04814e-05				288	32.7274	0.00287	0.00107207	0.000725865						288	24.6601	0.00287	0.000415076	0.00203985	-0.000286798	-0.000128278
289	23.0864	0.00288	0.000331679	0.00221664	-0.000420743	8.90644e-05				289	24.9198	0.00287	0.000387701	0.0020946	-0.000411281	2.358e-05				289	24.4615	0.00288	0.000269927	0.00234015	-0.000329437	5.95106e-05				289	32.6204	0.00289	0.00109499	0.000700028						289	24.7976	0.00288	0.000414439	0.00205112	-0.000288397	-0.000126043
290	23.2086	0.00289	0.000334225	0.00222155	-0.000422974	8.87489e-05				290	25.0268	0.00288	0.000392158	0.00209568	-0.000413049	2.08916e-05				290	24.5684	0.00289	0.0002712	0.0023476	-0.000331013	5.9813e-05				290	32.6204	0.00289	0.00109499	0.000700028						290	24.9198	0.00289	0.000413166	0.00206367	-0.000289818	-0.000123348
291	23.3461	0.0029	0.000337408	0.00222518	-0.000425484	8.80756e-05				291	25.149	0.00289	0.000395341	0.00209932	-0.00041507	1.9729e-05				291	24.6907	0.0029	0.000272473	0.00235505	-0.000332814	6.03406e-05				291	32.6204	0.00289	0.00109499	0.000700028						291	25.0573	0.0029	0.00041253	0.00207494	-0.000291418	-0.000121112
292	23.4836	0.00291	0.000341228	0.00222754	-0.000427994	8.67658e-05				292	25.256	0.0029	0.000400434	0.00209913	-0.000416838	1.64039e-05				292	24.8282	0.00291	0.000274383	0.00236123	-0.00033484	6.04566e-05				292	30.2369	0.00292	0.00122231	0.00047538						292	25.1796	0.00291	0.000411256	0.00208749	-0.000292839	-0.000118417
293	23.5906	0.00292	0.000344411	0.00223118	-0.000429946	8.55348e-05				293	25.3629	0.00291	0.000404254	0.00210149	-0.000418606	1.4352e-05				293	24.9198	0.00292	0.000276293	0.00236741	-0.00033619	5.98973e-05				293	30.3591	0.00293	0.0012325	0.000465008						293	25.3171	0.00292	0.000409983	0.00210003	-0.000294439	-0.000115545
294	23.6975	0.00293	0.000348231	0.00223354	-0.000431898	8.36672e-05				294	25.4852	0.00291	0.000408073	0.00209385	-0.000420626	1.25527e-05				294	25.0573	0.00293	0.000277566	0.00237487	-0.000338216	6.065e-05				294	30.4202	0.00294	0.00124268	0.000454636						294	25.4393	0.00293	0.000408073	0.00211385	-0.00029586	-0.000112213
295	23.8198	0.00294	0.000350778	0.00223844	-0.000434129	8.33518e-05				295	25.6074	0.00293	0.000411893	0.00210621	-0.000422646	1.07534e-05				295	25.1796	0.00294	0.000280113	0.00237977	-0.000340017	5.99044e-05				295	30.4814	0.00295	0.00125032	0.000449357						295	25.5921	0.00294	0.000408073	0.00212385	-0.000297637	-0.000110436
296	23.942	0.00295	0.000354597	0.00224081	-0.00043636	8.17631e-05				296	25.7143	0.00294	0.000417623	0.00210475	-0.000424414	6.79186e-06				296	25.3018	0.00295	0.000282023	0.00238595	-0.000341818	5.97953e-05				296	30.5425	0.00296	0.00125923	0.000441532						296	25.7296	0.00295	0.000408073	0.00213385	-0.000299236	-0.000108837
297	24.0642	0.00296	0.000357144	0.00224571	-0.000438591	8.14476e-05				297	25.8366	0.00295	0.000421442	0.00210712	-0.000426435	4.99257e-06				297	25.4088	0.00296	0.000282023	0.00239595	-0.000343394	6.1371e-05				297	30.6341	0.00297	0.00126751	0.00043498						297	25.8671	0.00296	0.000408073	0.00214385	-0.000300836	-0.000107238
298	24.2017	0.00297	0.000360963	0.00224807	-0.000441101	8.01378e-05				298	25.9435	0.00296	0.000425262	0.00210948	-0.000428203	2.94071e-06				298	25.5463	0.00297	0.000285206	0.00239959	-0.000345419	6.02138e-05				298	30.6647	0.00298	0.00127642	0.000427155						298	25.9894	0.00297	0.000406163	0.00215767	-0.000302257	-0.000103906
299	24.2934	0.00298	0.00036351	0.00225298	-0.000442774	7.92645e-05				299	26.0352	0.00297	0.000429718	0.00211056	-0.000429718	-3.53545e-10				299	25.6685	0.00298	0.000286479	0.00240704	-0.00034722	6.07414e-05				299	30.7564	0.00299	0.00128534	0.000419329						299	26.1269	0.00298	0.000406163	0.00216767	-0.000303856	-0.000102307
300	24.4309	0.00299	0.000366693	0.00225661	-0.000445284	7.85912e-05				300	26.1422	0.00298	0.000435448	0.0021091						300	25.7907	0.00299	0.000288389	0.00241322	-0.000349021	6.06323e-05				300	30.8175	0.003	0.00129552	0.000408957						300	26.2644	0.00299	0.00040489	0.00218022	-0.000305456	-9.94346e-05
301	24.5379	0.003	0.000370513	0.00225897	-0.000447236	7.67236e-05				301	26.2186	0.00299	0.000441178	0.00210764						301	25.913	0.003	0.000290299	0.0024194	-0.000350822	6.05232e-05				301	30.8481	0.00301	0.00130634	0.000397312						301	26.3866	0.003	0.000404254	0.00219149	-0.000306877	-9.73764e-05
302	24.6601	0.00301	0.000373059	0.00226388	-0.000449467	7.64081e-05				302	26.2797	0.003	0.000446907	0.00210619						302	26.0199	0.00301	0.000290935	0.00242813	-0.000352397	6.14623e-05				302	30.8175	0.00302	0.00132099	0.000378028						302	26.5088	0.00301	0.00040298	0.00220404	-0.000308299	-9.46816e-05
303	24.7823	0.00302	0.000376242	0.00226752	-0.000451698	7.5456e-05				303	26.3102	0.00301	0.00045391	0.00210218						303	26.1422	0.00302	0.000293482	0.00243304	-0.000354198	6.07166e-05				303	30.8175	0.00302	0.00132099	0.000378028						303	26.6311	0.00302	0.00040298	0.00221404	-0.00030972	-9.32601e-05
304	24.9198	0.00303	0.000380699	0.0022686	-0.000454208	7.35095e-05				304	26.3561	0.00302	0.000462186	0.00209563						304	26.2797	0.00303	0.000294755	0.00244049	-0.000356224	6.14692e-05				304	28.1895	0.00303	0.00138465	0.000260704						304	26.7686	0.00303	0.000401707	0.00222659	-0.000311319	-9.03876e-05
305	25.0268	0.00304	0.000383245	0.00227351	-0.00045616	7.29153e-05				305	26.4324	0.00303	0.000467916	0.00209417						305	26.3866	0.00304	0.000296665	0.00244667	-0.0003578	6.11352e-05				305	28.2965	0.00305	0.0013942	0.000261605						305	26.9214	0.00304	0.000402344	0.00223531	-0.000313096	-8.92473e-05
306	25.1643	0.00305	0.000387065	0.00227587	-0.00045867	7.16055e-05				306	26.4324	0.00304	0.000479375	0.00208125						306	26.5241	0.00305	0.000298575	0.00245285	-0.000359826	6.12512e-05				306	28.2048	0.00306	0.00139993	0.000260146						306	27.0283	0.00305	0.00040107	0.00224786	-0.00031434	-8.67302e-05
307	25.2865	0.00306	0.000390885	0.00227823	-0.000460901	7.00167e-05				307	26.3408	0.00305	0.000500383	0.00204923						307	26.6464	0.00306	0.000301121	0.00245776	-0.000361627	6.05055e-05				307	28.2048	0.00307	0.00140502	0.00025996						307	27.1964	0.00306	0.000399797	0.00226041	-0.000316295	-8.35023e-05
308	25.3935	0.00307	0.000394704	0.00228059	-0.000462853	6.81491e-05				308	26.2797	0.00306	0.000516299	0.0020274						308	26.7686	0.00307	0.000302394	0.00246521	-0.000363427	6.10331e-05				308	28.2354	0.00308	0.00140948	0.000261048						308	27.3186	0.00307	0.000399797	0.00227041	-0.000317716	-8.20808e-05
309	25.5157	0.00308	0.000397887	0.00228423	-0.000465084	6.7197e-05				309	26.2797	0.00307	0.000528394	0.00201321						309	26.8908	0.00308	0.000304304	0.00247139	-0.000365228	6.0924e-05				309	28.2965	0.00309	0.00141521	0.000259588						309	27.4561	0.00308	0.000399797	0.00228041	-0.000319316	-8.04815e-05
310	25.6227	0.00309	0.00040107	0.00228786	-0.000467036	6.5966e-05				310	26.3408	0.00308	0.000537944	0.00200411						310	27.013	0.00309	0.000305577	0.00247885	-0.000367029	6.14515e-05				310	28.3729	0.0031	0.00142094	0.000258129						310	27.5937	0.00309	0.000399161	0.00229168	-0.000320915	-7.82456e-05
311	25.7296	0.0031	0.00040489	0.00229022	-0.000468989	6.40985e-05				311	26.3866	0.00309	0.000548766	0.00199247						311	27.1353	0.0031	0.000308124	0.00248375	-0.00036883	6.07058e-05				311	28.4645	0.00311	0.00142794	0.000254124						311	27.7159	0.0031	0.000398524	0.00230295	-0.000322337	-7.61875e-05
312	25.8671	0.00311	0.00040871	0.00229258	-0.000471499	6.27887e-05				312	26.4477	0.0031	0.000558316	0.00198337						312	27.2575	0.00311	0.000310034	0.00248993	-0.000370631	6.05968e-05				312	28.5257	0.00312	0.00143303	0.000253938						312	27.8534	0.00311	0.000398524	0.00231295	-0.000323936	-7.45882e-05
313	25.9894	0.00312	0.00041253	0.00229494	-0.00047373	6.11999e-05				313	26.5088	0.00311	0.000569138	0.00197172						313	27.3797	0.00312	0.000311307	0.00249739	-0.000372431	6.11243e-05				313	28.5562	0.00313	0.0014394	0.000251205						313	27.9909	0.00312	0.000398524	0.00232295	-0.000325535	-7.2989e-05
314	26.0963	0.00313	0.000416349	0.0022973	-0.000475682	5.93323e-05				314	26.5852	0.00312	0.000578051	0.0019639						314	27.4867	0.00313	0.000313854	0.00250229	-0.000374007	6.01537e-05				314	28.6173	0.00314	0.00144576	0.000248473						314	28.1131	0.00313	0.000398524	0.00233295	-0.000326957	-7.15675e-05
315	26.2338	0.00314	0.000420169	0.00229966	-0.000478192	5.80225e-05				315	26.6769	0.00313	0.000586963	0.00195607						315	27.6242	0.00314	0.000315763	0.00250847	-0.000376033	6.02697e-05				315	28.6632	0.00315	0.00145149	0.000247014						315	28.2506	0.00314	0.000397251	0.0023455	-0.000328556	-6.8695e-05
316	26.3408	0.00315	0.000424625	0.00230075	-0.000480144	5.55182e-05				316	26.7686	0.00314	0.000595876	0.00194825						316	27.7464	0.00315	0.000317037	0.00251593	-0.000377834	6.07972e-05				316	28.6937	0.00316	0.00145722	0.000245555						316	28.3881	0.00315	0.000397887	0.00235423	-0.000330155	-6.77323e-05
317	26.463	0.00316	0.000428445	0.00230311	-0.000482375	5.39295e-05				317	26.8603	0.00315	0.000604789	0.00194042						317	27.8534	0.00316	0.000319583	0.00252083	-0.00037941	5.98264e-05				317	28.7243	0.00317	0.00146359	0.000242822						317	28.5104	0.00316	0.000395978	0.00236804	-0.000331577	-6.44009e-05
318	26.6005	0.00317	0.000431628	0.00230674	-0.000484884	5.32562e-05				318	26.9672	0.00316	0.000612428	0.00193514						318	27.9909	0.00317	0.000321493	0.00252701	-0.000381435	5.99425e-05				318	28.7396	0.00318	0.00146996	0.00024009						318	28.6326	0.00317	0.000395978	0.00237804	-0.000332998	-6.29794e-05
319	26.7228	0.00318	0.000436721	0.00230656	-0.000487115	5.03943e-05				319	27.0436	0.00317	0.000621341	0.00192732						319	28.0979	0.00318	0.000322766	0.00253447	-0.000383011	6.02449e-05				319	28.7854	0.00319	0.00147568	0.000238631						319	28.7548	0.00318	0.000394068	0.00239186	-0.00033442	-5.9648e-05
320	26.8297	0.00319	0.000440541	0.00230892	-0.000489068	4.85266e-05				320	27.1506	0.00318	0.00062898	0.00192204						320	28.2354	0.00319	0.000325313	0.00253937	-0.000385037	5.97243e-05				320	28.7701	0.0032	0.00148205	0.000235898						320	28.9076	0.00319	0.000394704	0.00240059	-0.000336197	-5.85077e-05
321	26.9672	0.0032	0.000444361	0.00231128	-0.000491577	4.72168e-05				321	27.2575	0.00319	0.00063662	0.00191676						321	28.3423	0.0032	0.000327223	0.00254555	-0.000386613	5.93901e-05				321	28.7548	0.00321	0.00148714	0.000235712						321	29.0299	0.0032	0.000393431	0.00241314	-0.000337618	-5.58129e-05
322	27.0742	0.00321	0.00044818	0.00231364	-0.00049353	4.53493e-05				322	27.3645	0.0032	0.000644259	0.00191148						322	28.4798	0.00321	0.000328496	0.00255301	-0.000388639	6.01428e-05				322	28.7396	0.00322	0.00149351	0.00023298						322	29.1521	0.00321	0.000393431	0.00242314	-0.00033904	-5.43914e-05
323	27.1964	0.00322	0.000452	0.002316	-0.000495761	4.37606e-05				323	27.4409	0.00321	0.000653172	0.00190366						323	28.602	0.00322	0.000331042	0.00255792	-0.000390439	5.93971e-05				323	28.6326	0.00323	0.00150306	0.000223881						323	29.3049	0.00322	0.000392794	0.00243441	-0.000340817	-5.19778e-05
324	27.3033	0.00323	0.000456456	0.00231709	-0.000497713	4.12564e-05				324	27.5631	0.00322	0.000662721	0.00189456						324	28.7243	0.00323	0.000332952	0.0025641	-0.00039224	5.9288e-05				324	28.4187	0.00324	0.00151706	0.00020587						324	29.4271	0.00323	0.000393431	0.00244314	-0.000342238	-5.11929e-05
325	27.4256	0.00324	0.000461549	0.0023169	-0.000499944	3.83944e-05				325	27.6548	0.00323	0.000670361	0.00188928						325	28.8312	0.00324	0.000335499	0.002569	-0.000393816	5.83174e-05				325	24.9046	0.00326	0.00162593	8.14615e-06						325	29.5799	0.00323	0.000393431	0.00244314	-0.000344015	-4.94159e-05
326	27.5478	0.00325	0.000464732	0.00232054	-0.000502175	3.74423e-05				326	27.7464	0.00324	0.000678	0.001884						326	28.9688	0.00325	0.000337408	0.00257518	-0.000395842	5.84334e-05				326	24.9046	0.00326	0.00162593	8.14615e-06						326	29.6868	0.00325	0.000392794	0.00246441	-0.000345259	-4.75355e-05
327	27.6548	0.00326	0.000469189	0.00232162	-0.000504127	3.4938e-05				327	27.8381	0.00325	0.000686276	0.00187745						327	29.0757	0.00326	0.000340592	0.00257882	-0.000397418	5.6826e-05				327	23.7892	0.00327	0.00165712	-4.42426e-05						327	29.8244	0.00325	0.000392158	0.00246568	-0.000346858	-4.52996e-05
328	27.7617	0.00327	0.000473645	0.00232271	-0.000506079	3.24339e-05				328	27.9603	0.00326	0.000693916	0.00187217						328	29.2285	0.00327	0.000341228	0.00258754	-0.000399669	5.84404e-05				328	23.8198	0.00328	0.0016724	-6.48003e-05						328	29.9619	0.00326	0.000392794	0.00247441	-0.000348457	-4.4337e-05
329	27.8687	0.00328	0.000478101	0.0023238	-0.000508031	2.99297e-05				329	28.052	0.00327	0.000700282	0.00186944						329	29.3354	0.00328	0.000343775	0.00259245	-0.000401244	5.74696e-05				329	23.7434	0.00329	0.00168513	-8.02651e-05						329	30.0994	0.00328	0.000392794	0.00249441	-0.000350057	-4.27377e-05
330	27.9909	0.00329	0.000482558	0.00232488	-0.000510262	2.77043e-05				330	28.159	0.00327	0.000707921	0.00185416						330	29.4577	0.00329	0.000346321	0.00259736	-0.000403045	5.67239e-05				330	23.6211	0.0033	0.00169659	-9.31834e-05						330	30.2522	0.00328	0.000391521	0.00249696	-0.000351834	-3.96875e-05
331	28.1131	0.0033	0.000487014	0.00232597	-0.000512493	2.5479e-05				331	28.2659	0.00329	0.000714924	0.00186015						331	29.5952	0.0033	0.000348868	0.00260226	-0.000405071	5.62033e-05				331	23.5295	0.00331	0.00171123	-0.000112468						331	30.3897	0.0033	0.000391521	0.00251696	-0.000353433	-3.80883e-05
332	28.2354	0.00331	0.000490197	0.00232961	-0.000514724	2.45268e-05				332	28.3423	0.00329	0.000721927	0.00184615						332	29.7174	0.00331	0.000350141	0.00260972	-0.000406872	5.67308e-05				332	16.5012	0.00336	0.00189904	-0.000438074						332	30.4966	0.00331	0.000392158	0.00252568	-0.000354677	-3.74811e-05
333	28.327	0.00332	0.00049529	0.00232942	-0.000516397	2.11071e-05				333	28.434	0.00331	0.000728293	0.00185341						333	29.8244	0.00332	0.000352687	0.00261463	-0.000408447	5.576e-05				333	0	0.00467	0.00280049	-0.000930981						333	30.6647	0.00332	0.000392158	0.00253568	-0.000356631	-3.55264e-05
334	28.434	0.00333	0.00049911	0.00233178	-0.00051835	1.92396e-05				334	28.5257	0.00332	0.000735296	0.00184941						334	29.9619	0.00333	0.000354597	0.00262081	-0.000410473	5.58761e-05														334	30.7717	0.00333	0.000390885	0.00254823	-0.000357875	-3.30093e-05
335	28.5715	0.00334	0.000504203	0.00233159	-0.000520859	1.66565e-05				335	28.602	0.00333	0.000744209	0.00184158						335	30.0994	0.00334	0.000356507	0.00262699	-0.000412499	5.59921e-05														335	30.9244	0.00333	0.000391521	0.00254696	-0.000359652	-3.1869e-05
336	28.6785	0.00335	0.000509296	0.00233141	-0.000522811	1.35157e-05				336	27.4256	0.00335	0.000797685	0.00175463						336	30.2216	0.00335	0.000359054	0.00263189	-0.0004143	5.52464e-05														336	31.0619	0.00335	0.000390885	0.00256823	-0.000361251	-2.96332e-05
337	28.8007	0.00336	0.000513752	0.0023325	-0.000525042	1.12903e-05				337	27.2269	0.00335	0.00080978	0.00173044						337	30.3286	0.00336	0.000360963	0.00263807	-0.000415876	5.49124e-05														337	31.1689	0.00336	0.000391521	0.00257696	-0.000362495	-2.90259e-05
338	28.9076	0.00337	0.000518845	0.00233231	-0.000526995	8.14944e-06				338	27.8687	0.00335	0.00081551	0.00171898						338	30.4661	0.00337	0.00036351	0.00264298	-0.000417902	5.43918e-05														338	31.2911	0.00336	0.000390885	0.00257823	-0.000363917	-2.69677e-05
339	29.0146	0.00338	0.000523301	0.0023334	-0.000528947	5.64519e-06				339	28.1437	0.00336	0.000820603	0.00171879						339	30.5883	0.00338	0.000364783	0.00265043	-0.000419702	5.49193e-05														339	31.4134	0.00337	0.000391521	0.00258696	-0.000365338	-2.61827e-05
340	29.1368	0.00339	0.000527758	0.00233448	-0.000531178	3.41983e-06				340	28.2812	0.00338	0.000828242	0.00172352						340	30.6953	0.00339	0.000367966	0.00265407	-0.000421278	5.33119e-05														340	31.5509	0.00338	0.000390885	0.00259823	-0.000366938	-2.39469e-05
341	29.2285	0.0034	0.000532851	0.0023343	-0.000532851	2.41493e-10				341	28.3423	0.00339	0.000835245	0.00171951						341	30.8328	0.0034	0.000370513	0.00265897	-0.000423304	5.27913e-05														341	31.6884	0.00339	0.000391521	0.00260696	-0.000368537	-2.29843e-05
342	29.3507	0.00341	0.00053858	0.00233284						342	28.4645	0.0034	0.000842248	0.0017155						342	30.9703	0.00341	0.000373696	0.00266261	-0.00042533	5.16341e-05														342	31.8259	0.0034	0.000390885	0.00261823	-0.000370136	-2.07484e-05
343	29.4424	0.00342	0.000543673	0.00233265						343	28.5715	0.00341	0.000849251	0.0017115						343	31.0925	0.00342	0.000375606	0.00266879	-0.000427131	5.15251e-05														343	31.9481	0.00341	0.000391521	0.00262696	-0.000371558	-1.99635e-05
344	29.5646	0.00343	0.000549403	0.00233119						344	28.6479	0.00342	0.000855617	0.00170877						344	31.2147	0.00343	0.000378152	0.0026737	-0.000428932	5.07794e-05														344	32.0704	0.00343	0.000390885	0.00264823	-0.000372979	-1.79053e-05
345	29.6716	0.00344	0.000555132	0.00232974						345	28.7548	0.00343	0.000861983	0.00170603						345	31.337	0.00344	0.000380062	0.00267988	-0.000430732	5.06703e-05														345	32.2079	0.00343	0.000391521	0.00264696	-0.000374578	-1.69427e-05
346	29.7632	0.00345	0.000560225	0.00232955						346	28.8465	0.00344	0.000868349	0.0017033						346	31.4745	0.00345	0.000382608	0.00268478	-0.000432758	5.01497e-05														346	32.3454	0.00344	0.000391521	0.00265696	-0.000376178	-1.53434e-05
347	29.8396	0.00346	0.000565955	0.00232809						347	28.9535	0.00345	0.000875989	0.00169802						347	31.612	0.00346	0.000385792	0.00268842	-0.000434784	4.89925e-05														347	32.4676	0.00345	0.000391521	0.00266696	-0.000377599	-1.39219e-05
348	29.9313	0.00347	0.000572321	0.00232536						348	29.0451	0.00346	0.000882355	0.00169529						348	31.7342	0.00347	0.000388338	0.00269332	-0.000436585	4.82468e-05														348	32.6051	0.00346	0.000391521	0.00267696	-0.000379199	-1.23227e-05
349	30.023	0.00348	0.000579324	0.00232135						349	29.1063	0.00347	0.000889358	0.00169128						349	31.8564	0.00348	0.000390885	0.00269823	-0.000438386	4.75011e-05														349	32.7579	0.00347	0.000390885	0.00268823	-0.000380975	-9.90909e-06
350	30.0841	0.00349	0.000586963	0.00231607						350	29.2438	0.00347	0.000896361	0.00167728						350	31.9787	0.00349	0.000394068	0.00270186	-0.000440186	4.61188e-05														350	32.8649	0.00348	0.000391521	0.00269696	-0.000382219	-9.30187e-06
351	30.1452	0.0035	0.000595239	0.00230952						351	29.3202	0.00349	0.000903363	0.00168327						351	32.1009	0.0035	0.000396614	0.00270677	-0.000441987	4.53733e-05														351	33.0177	0.00349	0.000390885	0.00270823	-0.000383996	-6.8883e-06
352	30.2063	0.00351	0.000602879	0.00230424						352	29.4271	0.0035	0.000911003	0.00167799						352	32.2231	0.00351	0.000399161	0.00271168	-0.000443788	4.46276e-05														352	33.1399	0.0035	0.000391521	0.00271696	-0.000385418	-6.10338e-06
353	30.3133	0.00352	0.000612428	0.00229514						353	29.5035	0.00351	0.000918006	0.00167399						353	32.3607	0.00352	0.000402344	0.00271531	-0.000445814	4.34704e-05														353	33.2621	0.00351	0.000390885	0.00272823	-0.000386839	-4.04523e-06
354	30.3744	0.00353	0.000620704	0.00228859						354	29.6105	0.00352	0.000923735	0.00167253						354	32.4676	0.00353	0.00040489	0.00272022	-0.00044739	4.24996e-05														354	33.4149	0.00352	0.000391521	0.00273696	-0.000388616	-2.90489e-06
355	30.4508	0.00354	0.00063089	0.00227822						355	29.7021	0.00353	0.000930738	0.00166852						355	32.5898	0.00354	0.000407437	0.00272513	-0.000449191	4.17539e-05														355	33.5371	0.00353	0.000390885	0.00274823	-0.000390038	-8.46734e-07
356	30.5119	0.00355	0.000644259	0.00226148						356	29.8091	0.00354	0.000937104	0.00166579						356	32.6815	0.00355	0.00041062	0.00272876	-0.000450541	3.99213e-05														356	33.6594	0.00354	0.000391521	0.00275696	-0.000391459	-6.18156e-08
357	30.5119	0.00356	0.000661448	0.0022371						357	29.916	0.00354	0.000943471	0.00165306						357	32.8037	0.00356	0.000413803	0.00273239	-0.000452342	3.8539e-05														357	33.7816	0.00355	0.000391521	0.00276696	-0.000392881	1.35972e-06
358	30.298	0.00358	0.000715561	0.00214888						358	29.9924	0.00356	0.000950473	0.00165905						358	32.9107	0.00357	0.000416349	0.0027373	-0.000453918	3.75683e-05														358	33.9191	0.00356	0.000390885	0.00277823	-0.00039448	3.59559e-06
359	28.984	0.00359	0.000786862	0.00201628						359	30.0841	0.00357	0.000958113	0.00165377						359	33.0482	0.00358	0.000418896	0.00274221	-0.000455944	3.70478e-05														359	34.0566	0.00357	0.000390885	0.00278823	-0.000396079	5.19483e-06
360	28.4187	0.0036	0.00081551	0.00196898						360	30.1758	0.00358	0.000965116	0.00164977						360	33.1857	0.00359	0.000422079	0.00274584	-0.000457969	3.58906e-05														360	34.1788	0.00358	0.000391521	0.00279696	-0.000397501	5.97975e-06
361	28.3729	0.0036	0.000833972	0.00193206						361	30.2063	0.00359	0.000975302	0.0016394						361	33.2774	0.0036	0.000425899	0.0027482	-0.00045932	3.34214e-05														361	34.3011	0.00359	0.000391521	0.00280696	-0.000398922	7.40129e-06
362	28.8618	0.00361	0.000847341	0.00191532						362	30.0841	0.0036	0.000985487	0.00162903						362	33.4149	0.00361	0.000428445	0.00275311	-0.000461346	3.29008e-05														362	34.4386	0.0036	0.000390885	0.00281823	-0.000400522	9.63716e-06
363	29.473	0.00362	0.000860073	0.00189985						363	30.1147	0.00361	0.00099249	0.00162502						363	33.5371	0.00362	0.000430992	0.00275802	-0.000463147	3.21551e-05														363	34.5608	0.00361	0.000391521	0.00282696	-0.000401943	1.04221e-05
364	29.641	0.00363	0.000872806	0.00188439						364	30.1911	0.00362	0.00099822	0.00162356						364	33.6746	0.00363	0.000434175	0.00276165	-0.000465173	3.09979e-05														364	34.6983	0.00362	0.000390885	0.00283823	-0.000403542	1.26579e-05
365	29.6868	0.00364	0.000884265	0.00187147						365	30.298	0.00362	0.00100459	0.00161083						365	33.7969	0.00364	0.000437358	0.00276528	-0.000466973	2.96156e-05														365	34.8053	0.00363	0.000391521	0.00284696	-0.000404786	1.32653e-05
366	29.7785	0.00365	0.000896361	0.00185728						366	30.3744	0.00364	0.00101095	0.0016181						366	33.9191	0.00365	0.000441178	0.00276764	-0.000468774	2.75967e-05														366	34.9428	0.00364	0.000390885	0.00285823	-0.000406386	1.55011e-05
367	29.8396	0.00366	0.00090591	0.00184818						367	30.4661	0.00364	0.00101732	0.00160536						367	34.026	0.00366	0.000444997	0.00277001	-0.00047035	2.53526e-05														367	35.0803	0.00365	0.000391521	0.00286696	-0.000407985	1.64638e-05
368	29.9313	0.00367	0.000916732	0.00183654						368	30.573	0.00365	0.00102241	0.00160518						368	34.1483	0.00367	0.00044818	0.00277364	-0.000472151	2.39705e-05														368	35.2178	0.00366	0.000390885	0.00287823	-0.000409584	1.86996e-05
369	30.023	0.00368	0.000925645	0.00182871						369	30.6647	0.00366	0.00102878	0.00160244						369	34.2705	0.00368	0.000450727	0.00277855	-0.000473952	2.32248e-05														369	35.3248	0.00367	0.000391521	0.00288696	-0.000410828	1.93068e-05
370	30.0841	0.00369	0.000933921	0.00182216						370	30.7564	0.00367	0.00103578	0.00159844						370	34.3927	0.00369	0.000454547	0.00278091	-0.000475752	2.12058e-05														370	35.4317	0.00368	0.000390885	0.00289823	-0.000412072	2.11873e-05
371	30.1911	0.00369	0.000943471	0.00180306						371	30.8481	0.00369	0.00104215	0.00160571						371	34.4997	0.0037	0.00045773	0.00278454	-0.000477328	1.95984e-05														371	35.5692	0.00369	0.000391521	0.00290696	-0.000413671	2.21499e-05
372	30.2827	0.00371	0.00095302	0.00180396						372	30.955	0.00369	0.00104788	0.00159425						372	34.6067	0.00371	0.000462186	0.00278563	-0.000478904	1.67177e-05														372	35.6915	0.0037	0.000390885	0.00291823	-0.000415093	2.42081e-05
373	30.3591	0.00372	0.000962569	0.00179486						373	31.0619	0.0037	0.00105424	0.00159152						373	34.7442	0.00372	0.000466006	0.00278799	-0.00048093	1.49239e-05														373	35.829	0.00371	0.000391521	0.00292696	-0.000416692	2.51707e-05
374	30.4202	0.00373	0.000974665	0.00178067						374	31.1383	0.00372	0.00106061	0.00159878						374	34.8664	0.00373	0.000469189	0.00279162	-0.00048273	1.35416e-05														374	35.9359	0.00372	0.000391521	0.00293696	-0.000417936	2.64145e-05
375	30.4508	0.00374	0.000988034	0.00176393						375	31.2453	0.00372	0.00106761	0.00158478						375	34.9733	0.00374	0.000473008	0.00279398	-0.000484306	1.12976e-05														375	36.0734	0.00373	0.000391521	0.00294696	-0.000419535	2.80138e-05
376	30.5119	0.00375	0.00100077	0.00174847						376	31.337	0.00373	0.00107398	0.00158204						376	35.0956	0.00375	0.000477465	0.00279507	-0.000486107	8.64216e-06														376	36.1804	0.00374	0.000391521	0.00295696	-0.000420779	2.92577e-05
377	30.3591	0.00376	0.00102687	0.00170626						377	31.4287	0.00374	0.00108098	0.00157804						377	35.2025	0.00376	0.000481921	0.00279616	-0.000487683	5.76149e-06														377	36.3179	0.00375	0.000390885	0.00296823	-0.000422378	3.14936e-05
378	29.8702	0.00377	0.0010587	0.0016526						378	31.505	0.00376	0.00108862	0.00158276						378	35.3248	0.00377	0.000486378	0.00279724	-0.000489483	3.10593e-06														378	36.4554	0.00376	0.000392158	0.00297568	-0.000423977	3.18196e-05
379	29.473	0.00379	0.00108416	0.00162167						379	31.5967	0.00376	0.00109435	0.0015713						379	35.4164	0.00378	0.000490834	0.00279833	-0.000490834	1.48182e-10														379	36.5471	0.00377	0.000390885	0.00298823	-0.000425044	3.4159e-05
380	29.1674	0.0038	0.00110708	0.00158584						380	31.6884	0.00377	0.00110135	0.0015673						380	35.5081	0.00379	0.0004972	0.0027956																380	36.6846	0.00378	0.000391521	0.00299696	-0.000426643	3.51216e-05
381	29.0451	0.0038	0.001123	0.00155401						381	31.7648	0.00378	0.00110899	0.00156202						381	35.5998	0.0038	0.00050293	0.00279414																381	36.7915	0.00379	0.000391521	0.00300696	-0.000427887	3.63654e-05
382	29.3507	0.00381	0.00113318	0.00154363						382	31.8259	0.00379	0.00111599	0.00155801						382	35.6915	0.00381	0.000509932	0.00279014																382	36.9138	0.0038	0.000391521	0.00301696	-0.000429308	3.7787e-05
383	29.6868	0.00382	0.00114273	0.00153453						383	31.9328	0.0038	0.00112363	0.00155273						383	35.7526	0.00382	0.000519482	0.00278104																383	37.036	0.00381	0.000392158	0.00302568	-0.00043073	3.85719e-05
384	29.748	0.00383	0.00115165	0.00152671						384	32.0092	0.00381	0.00113191	0.00154618						384	35.6915	0.00383	0.00053667	0.00275666																384	37.1582	0.00382	0.000392158	0.00303568	-0.000432151	3.99934e-05
385	29.8091	0.00384	0.00115992	0.00152016						385	32.0856	0.00382	0.00114019	0.00153963						385	35.6303	0.00384	0.000559589	0.00272082																385	37.2805	0.00383	0.000392158	0.00304568	-0.000433573	4.14149e-05
386	29.8855	0.00385	0.00116756	0.00151488						386	32.162	0.00383	0.00114719	0.00153562						386	35.5845	0.00386	0.000576778	0.00270644																386	37.3874	0.00384	0.000391521	0.00305696	-0.000434817	4.32955e-05
387	29.9619	0.00386	0.00117584	0.00150833						387	32.2079	0.00385	0.00115546	0.00153907						387	35.5845	0.00386	0.000590783	0.00267843																387	37.4944	0.00385	0.000392158	0.00306568	-0.000436061	4.39027e-05
388	30.0536	0.00387	0.00118284	0.00150432						388	32.269	0.00385	0.00116438	0.00152124						388	35.5998	0.00387	0.000606699	0.0026566																388	37.6013	0.00386	0.000391521	0.00307696	-0.000437304	4.57832e-05
389	30.1299	0.00388	0.00119048	0.00149904						389	32.3454	0.00386	0.00117265	0.00151469						389	35.5845	0.00388	0.000625161	0.00262968																389	37.7388	0.00387	0.000392158	0.00308568	-0.000438904	4.67458e-05
390	30.2216	0.00389	0.00119812	0.00149376						390	32.3912	0.00387	0.00118029	0.00150941						390	35.5387	0.00389	0.000648716	0.00259257																390	37.8305	0.00388	0.000392158	0.00309568	-0.00043997	4.78119e-05
391	30.298	0.0039	0.00120448	0.00149103						391	32.437	0.00388	0.00118921	0.00150159						391	35.3248	0.00391	0.000684366	0.00254127																391	37.9527	0.00389	0.000392794	0.00310441	-0.000441391	4.85968e-05
392	30.3744	0.00391	0.0012134	0.00148321						392	32.4982	0.00389	0.00119812	0.00149376						392	35.2484	0.00392	0.000704101	0.0025118																392	38.075	0.0039	0.000391521	0.00311696	-0.000442813	5.12917e-05
393	30.4661	0.00392	0.00121976	0.00148047						393	32.544	0.0039	0.00120639	0.00148721						393	35.2484	0.00392	0.000718744	0.00248251																393	38.1819	0.00391	0.000392794	0.00312441	-0.000444057	5.12623e-05
394	30.5577	0.00392	0.00122677	0.00146647						394	32.5898	0.00391	0.00121658	0.00147684						394	35.2942	0.00393	0.000730203	0.00246959																394	38.2889	0.00392	0.000392794	0.00313441	-0.000445301	5.25062e-05
395	30.6494	0.00394	0.00123504	0.00146992						395	32.6357	0.00393	0.00122677	0.00147647						395	35.3553	0.00394	0.000741025	0.00245795																395	38.4264	0.00393	0.000393431	0.00314314	-0.0004469	5.34688e-05
396	30.6953	0.00395	0.00124268	0.00146464						396	32.6357	0.00394	0.00123823	0.00146355						396	35.447	0.00395	0.000752485	0.00244503																396	38.5333	0.00394	0.000394068	0.00315186	-0.000448144	5.4076e-05
397	30.7869	0.00396	0.00125032	0.00145936						397	32.651	0.00395	0.00124905	0.0014519						397	35.5387	0.00396	0.000762671	0.00243466																397	38.6555	0.00395	0.000394704	0.00316059	-0.000449565	5.48609e-05
398	30.6189	0.00397	0.00126815	0.00143371						398	32.6662	0.00396	0.00125987	0.00144026						398	35.6456	0.00397	0.00077222	0.00242556																398	38.7472	0.00396	0.000396614	0.00316677	-0.000450631	5.40173e-05
399	30.6647	0.00398	0.00127451	0.00143097						399	32.6968	0.00397	0.00126815	0.00143371						399	35.7067	0.00398	0.000784316	0.00241137																399	38.8542	0.00397	0.000398524	0.00317295	-0.000451875	5.33513e-05
400	30.7564	0.00399	0.00127897	0.00143206						400	32.7274	0.00398	0.0012777	0.00142461						400	35.7831	0.00399	0.000793228	0.00240354																400	38.9611	0.00398	0.000400434	0.00317913	-0.000453119	5.26852e-05
401	30.8481	0.004	0.00128597	0.00142806						401	32.7579	0.00399	0.00128725	0.00141551						401	35.8901	0.004	0.000802778	0.00239444																401	39.0528	0.00399	0.000401707	0.00318659	-0.000454185	5.24781e-05
402	30.9703	0.00401	0.00129234	0.00142532						402	32.7885	0.004	0.00129552	0.00140896						402	35.9817	0.00401	0.00081169	0.00238662																402	39.1598	0.004	0.00040489	0.00319022	-0.000455429	5.0539e-05
403	31.0619	0.00401	0.00129934	0.00141132						403	32.8037	0.00401	0.00130634	0.00139731						403	36.0734	0.00402	0.000820603	0.00237879																403	39.2667	0.00401	0.00040489	0.00320022	-0.000456673	5.17828e-05
404	31.1536	0.00402	0.00130571	0.00140859						404	32.819	0.00402	0.00131717	0.00138567						404	36.1957	0.00403	0.000829516	0.00237097																404	39.3584	0.00402	0.000407437	0.00320513	-0.000457739	5.03025e-05
405	31.2606	0.00404	0.00131335	0.00141331						405	32.8496	0.00403	0.00132608	0.00137784						405	36.3026	0.00404	0.000837155	0.00236569																405	39.4806	0.00403	0.000409983	0.00321003	-0.000459161	4.91775e-05
406	31.3523	0.00405	0.00131971	0.00141057						406	32.8801	0.00404	0.00133563	0.00136874						406	36.4248	0.00405	0.000844794	0.00236041																406	39.5264	0.00404	0.00041253	0.00321494	-0.000459694	4.71642e-05
407	31.4592	0.00406	0.00132608	0.00140784						407	32.9107	0.00404	0.00134454	0.00135092						407	36.5165	0.00406	0.000852434	0.00235513																407	39.6334	0.00405	0.000415076	0.00321985	-0.000460938	4.58615e-05
408	31.5356	0.00407	0.00133245	0.00140511						408	32.9412	0.00406	0.00135409	0.00135182						408	36.5929	0.00407	0.000860073	0.00234985																408	39.7251	0.00406	0.000416349	0.0032273	-0.000462004	4.56544e-05
409	31.6425	0.00408	0.00133881	0.00140238						409	32.9871	0.00406	0.00136237	0.00133527						409	36.6999	0.00408	0.000867076	0.00234585																409	39.8473	0.00407	0.000420806	0.00322839	-0.000463425	4.26197e-05
410	31.7342	0.00409	0.00134518	0.00139964						410	33.0024	0.00407	0.00137192	0.00132617						410	36.7915	0.00409	0.000874716	0.00234057																410	39.9237	0.00408	0.000422716	0.00323457	-0.000464314	4.15983e-05
411	31.8259	0.0041	0.00135218	0.00139564						411	33.0482	0.00408	0.00137956	0.00132089						411	36.8985	0.0041	0.000882355	0.00233529																411	40.0154	0.00409	0.000424625	0.00324075	-0.00046538	4.07545e-05
412	31.9176	0.0041	0.00135918	0.00138163						412	33.0788	0.0041	0.0013891	0.00132179						412	37.0054	0.00411	0.000889994	0.00233001																412	40.1223	0.0041	0.000427808	0.00324438	-0.000466624	3.88154e-05
413	32.0245	0.00412	0.00136555	0.0013889						413	33.1093	0.0041	0.00139802	0.00130397						413	37.0971	0.00412	0.000896997	0.00232601																413	40.1987	0.00411	0.000431628	0.00324674	-0.000467512	3.58841e-05
414	32.1009	0.00413	0.00137255	0.0013849						414	33.1552	0.00412	0.00140757	0.00130487						414	37.2193	0.00413	0.000904637	0.00232073																414	40.2904	0.00412	0.000432901	0.0032542	-0.000468578	3.5677e-05
415	32.1773	0.00414	0.00137956	0.00138089						415	33.1552	0.00412	0.00141712	0.00128577						415	37.311	0.00414	0.00091164	0.00231672																415	40.3821	0.00413	0.000435448	0.0032591	-0.000469645	3.41967e-05
416	32.2843	0.00415	0.00138656	0.00137688						416	33.1399	0.00414	0.0014273	0.0012854						416	37.4332	0.00415	0.000919279	0.00231144																416	40.5043	0.00414	0.000437358	0.00326528	-0.000471066	3.37084e-05
417	32.3607	0.00416	0.00139356	0.00137288						417	33.0635	0.00415	0.00143812	0.00127375						417	37.5402	0.00416	0.000926918	0.00230616																417	40.6112	0.00415	0.000439904	0.00327019	-0.00047231	3.24058e-05
418	32.437	0.00417	0.00140056	0.00136887						418	32.9718	0.00416	0.00144958	0.00126083						418	37.6319	0.00417	0.000933285	0.00230343																418	40.6876	0.00416	0.000443087	0.00327383	-0.000473198	3.01111e-05
419	32.5134	0.00418	0.00140757	0.00136487						419	32.6815	0.00417	0.00146295	0.0012441						419	37.7388	0.00418	0.000940924	0.00229815																419	40.7946	0.00417	0.000445634	0.00327873	-0.000474442	2.88086e-05
420	32.6051	0.00419	0.00141457	0.00136086						420	32.4676	0.00418	0.0014725	0.001235						420	37.8458	0.00419	0.00094729	0.00229542																420	40.8863	0.00418	0.00044818	0.00328364	-0.000475509	2.73282e-05
421	32.6968	0.0042	0.00142094	0.00135813						421	32.4676	0.00419	0.00148141	0.00122717						421	37.9527	0.0042	0.000954293	0.00229141																421	40.9627	0.00419	0.000452	0.003286	-0.000476397	2.43969e-05
422	32.7885	0.00421	0.00142794	0.00135412						422	32.4523	0.0042	0.00148969	0.00122062						422	38.075	0.00421	0.000961932	0.00228614																422	41.0391	0.0042	0.000455183	0.00328963	-0.000477285	2.21023e-05
423	32.8496	0.00422	0.00143558	0.00134884						423	32.4523	0.00421	0.00149797	0.00121407						423	38.1666	0.00422	0.000969572	0.00228086																423	41.146	0.00421	0.000459003	0.00329199	-0.000478529	1.95264e-05
424	32.9565	0.00423	0.00144258	0.00134484						424	32.4676	0.00422	0.00150688	0.00120624						424	38.2736	0.00423	0.000975938	0.00227812																424	41.2377	0.00422	0.000461549	0.0032969	-0.000479595	1.80461e-05
425	33.0329	0.00424	0.00145022	0.00133956						425	32.5134	0.00422	0.00151579	0.00118842						425	38.3805	0.00424	0.000982941	0.00227412																425	41.3141	0.00423	0.000464732	0.00330054	-0.000480484	1.57515e-05
426	33.1093	0.00425	0.00145722	0.00133555						426	32.5134	0.00424	0.0015247	0.00119059						426	38.4875	0.00425	0.000991217	0.00226757																426	41.421	0.00424	0.000468552	0.0033029	-0.000481728	1.31756e-05
427	33.1857	0.00426	0.0014655	0.001329						427	32.5287	0.00425	0.00153362	0.00118277						427	38.5944	0.00426	0.000997583	0.00226483																427	41.4974	0.00425	0.000472372	0.00330526	-0.000482616	1.02443e-05
428	33.2774	0.00427	0.00147314	0.00132372						428	32.544	0.00426	0.00154126	0.00117749						428	38.7014	0.00427	0.00100459	0.00226083																428	41.5585	0.00426	0.000476192	0.00330762	-0.000483327	7.13545e-06
429	33.3538	0.00428	0.00148014	0.00131972						429	32.544	0.00427	0.00155017	0.00116966						429	38.7931	0.00428	0.00101286	0.00225428																429	41.6349	0.00427	0.000480648	0.0033087	-0.000484215	3.56753e-06
430	33.4149	0.00429	0.00148905	0.00131189						430	32.544	0.00428	0.00155972	0.00116056						430	38.9	0.00429	0.00101986	0.00225027																430	41.7113	0.00428	0.000485104	0.00330979	-0.000485104	-2.74819e-10
431	33.476	0.0043	0.00149669	0.00130661						431	32.5593	0.00429	0.00156799	0.00115401						431	38.9917	0.0043	0.00102623	0.00224754																431	41.803	0.00429	0.000490834	0.00330833
432	33.5371	0.00431	0.00150497	0.00130006						432	32.5898	0.0043	0.00157818	0.00114364						432	39.0986	0.00431	0.00103387	0.00224226																432	41.8794	0.0043	0.000496563	0.00330687
433	33.6135	0.00432	0.00151325	0.00129351						433	32.5898	0.00431	0.00158709	0.00113581						433	39.1903	0.00432	0.00104087	0.00223825																433	41.91	0.00431	0.000504203	0.00330159
434	33.6899	0.00433	0.00152088	0.00128823						434	32.6051	0.00432	0.00159537	0.00112926						434	39.2973	0.00433	0.00104788	0.00223425																434	41.9252	0.00432	0.000512479	0.00329504
435	33.7663	0.00434	0.00153043	0.00127913						435	32.6051	0.00433	0.00160428	0.00112144						435	39.3889	0.00434	0.00105552	0.00222897																435	41.9711	0.00433	0.000520755	0.00328849
436	33.8122	0.00435	0.00153807	0.00127385						436	32.6051	0.00434	0.00161447	0.00111106						436	39.4959	0.00435	0.00106316	0.00222369																436	42.0016	0.00434	0.000527758	0.00328448
437	33.8885	0.00436	0.00154699	0.00126603						437	32.6204	0.00435	0.00162338	0.00110324						437	39.6028	0.00436	0.00107079	0.00221841																437	42.0475	0.00435	0.000536034	0.00327793
438	33.9497	0.00437	0.00155526	0.00125948						438	32.6051	0.00436	0.00163293	0.00109414						438	39.6945	0.00437	0.00107843	0.00221313																438	42.1086	0.00436	0.000543673	0.00327265
439	34.026	0.00438	0.00156417	0.00125165						439	32.5898	0.00437	0.00164248	0.00108504						439	39.8015	0.00438	0.00108544	0.00220913																439	42.1697	0.00437	0.000550039	0.00326992
440	34.0719	0.00438	0.00157436	0.00123128						440	32.5746	0.00438	0.00165394	0.00107212						440	39.8931	0.00439	0.00109371	0.00220257																440	42.2155	0.00438	0.000557042	0.00326592
441	34.133	0.0044	0.00158391	0.00123218						441	32.5134	0.00439	0.00166476	0.00106048						441	39.9695	0.0044	0.00110072	0.00219857																441	42.2614	0.00439	0.000564045	0.00326191
442	34.1788	0.00441	0.00159282	0.00122435						442	32.4829	0.0044	0.00167558	0.00104883						442	40.0612	0.00441	0.00110899	0.00219202																442	42.3072	0.0044	0.000570411	0.00325918
443	34.2247	0.00442	0.00160365	0.00121271						443	32.3912	0.00441	0.00168768	0.00103464						443	40.1376	0.00442	0.00111599	0.00218801																443	42.3683	0.00441	0.000579961	0.00325008
444	34.2858	0.00443	0.00161383	0.00120234						444	32.2843	0.00442	0.00170296	0.00101408						444	40.2446	0.00443	0.00112427	0.00218146																444	42.3989	0.00442	0.00058951	0.00324098
445	34.3469	0.00444	0.00162465	0.00119069						445	0	0.0058	0.00271773	0.00036454						445	40.3362	0.00444	0.00113191	0.00217618																445	42.4294	0.00443	0.000599696	0.00323061
446	34.3775	0.00445	0.00163675	0.0011765																446	40.4279	0.00445	0.00114082	0.00216835																446	42.46	0.00444	0.000608609	0.00322278
447	34.408	0.00446	0.00164948	0.00116104																447	40.5043	0.00446	0.00114974	0.00216053																447	42.5058	0.00445	0.000617521	0.00321496
448	34.4386	0.00447	0.00166285	0.0011443																448	40.5807	0.00447	0.00115865	0.0021527																448	42.5364	0.00446	0.000625797	0.00320841
449	34.4233	0.00448	0.00167749	0.00112501																449	40.6571	0.00448	0.00116756	0.00214488																449	42.6128	0.00447	0.000632163	0.00320567
450	34.24	0.00449	0.00170996	0.00107008																450	40.7182	0.00449	0.00117584	0.00213833																450	42.6433	0.00448	0.000639803	0.00320039
451	34.1941	0.0045	0.00172715	0.0010457																451	40.7946	0.0045	0.00118539	0.00212923																451	42.6739	0.00449	0.000646169	0.00319766
452	34.1483	0.00451	0.00174561	0.00101878																452	40.8557	0.00451	0.0011943	0.0021214																452	42.7503	0.0045	0.000652535	0.00319493
453	34.0566	0.00452	0.00176789	0.000984214																453	40.9168	0.00452	0.00120321	0.00211358																453	42.7656	0.00451	0.000657628	0.00319474
454	33.4607	0.00454	0.0018201	0.000899808																454	40.9779	0.00453	0.00121212	0.00210575																454	42.7503	0.00452	0.000663994	0.00319201
455	32.4523	0.00455	0.00186084	0.000828321																455	41.0391	0.00454	0.00122231	0.00209538																455	42.7656	0.00453	0.000671634	0.00318673
456	31.7495	0.00456	0.00188248	0.000795031																456	41.0849	0.00455	0.0012325	0.00208501																456	42.7656	0.00454	0.000679273	0.00318145
457	31.6884	0.00456	0.00189967	0.000760653																457	41.0391	0.00456	0.00125223	0.00205554																457	42.8114	0.00455	0.000685003	0.00317999
458	31.9634	0.00457	0.00191623	0.000737549																458	37.0818	0.00461	0.00154762	0.00151475																458	42.8114	0.00456	0.000689459	0.00318108
459	32.2231	0.00458	0.00193532	0.000709352																459	37.0818	0.00461	0.00154762	0.00151475																459	42.8267	0.00457	0.000695189	0.00317962
460	32.162	0.00459	0.0019557	0.000678608																460	35.2331	0.00461	0.00178063	0.00104875																460	42.8572	0.00458	0.000700282	0.00317944
461	32.0551	0.0046	0.00197479	0.000650411																461	35.2331	0.00461	0.00178063	0.00104875																461	42.9184	0.00459	0.000706011	0.00317798
462	31.887	0.00461	0.00199644	0.000617121																462	35.065	0.00462	0.00179272	0.00103456																462	42.9642	0.0046	0.000711741	0.00317652
463	31.7189	0.00462	0.00201745	0.000585104																463	35.6915	0.00463	0.00180036	0.00102928																463	43.0253	0.00461	0.000715561	0.00317888
464	31.5509	0.00463	0.00203782	0.00055436																464	35.8137	0.00464	0.001808	0.001024																464	43.0712	0.00462	0.000720017	0.00317997
465	31.3523	0.00464	0.00205565	0.000528709																465	35.8442	0.00465	0.00181691	0.00101617																465	43.01	0.00463	0.00072129	0.00318742
466	31.0925	0.00466	0.00207665	0.000506693																466	35.8595	0.00466	0.00182519	0.00100962																466	42.9336	0.00464	0.000721927	0.00319615
467	30.5577	0.00467	0.00210148	0.000467036																467	35.8901	0.00467	0.00183283	0.00100434																467	42.9336	0.00465	0.000722563	0.00320487
468	26.57	0.00467	0.00215687	0.000356264																468	35.9359	0.00468	0.00183983	0.00100034																468	42.9948	0.00466	0.000727656	0.00320469
469	25.7602	0.00468	0.00220716	0.000265678																469	35.9817	0.00469	0.0018462	0.000997605																469	43.0559	0.00467	0.000732113	0.00320577
470	25.5157	0.00469	0.00222308	0.000243847																470	36.0581	0.0047	0.0018532	0.0009936																470	43.1017	0.00468	0.000735932	0.00320814
471	25.5921	0.00469	0.00223581	0.000218383																471	36.104	0.00471	0.00186084	0.000988321																471	43.1781	0.00469	0.000739752	0.0032105
472	25.9894	0.0047	0.00224854	0.000202918																472	36.1651	0.00472	0.00186912	0.000981769																472	43.2392	0.0047	0.000744209	0.00321158
473	26.4019	0.00471	0.00226318	0.000183633																473	36.2262	0.00473	0.00187739	0.000975217																473	43.3003	0.00471	0.000748028	0.00321394
474	26.5547	0.00473	0.0022791	0.000171802																474	36.2873	0.00474	0.00188503	0.000969938																474	43.3614	0.00472	0.000753121	0.00321376
475	26.5241	0.00474	0.00229692	0.000146152																475	36.3332	0.00475	0.00189394	0.000962112																475	43.4378	0.00473	0.000755668	0.00321866
476	0	0.00573	0.00288771	-4.54147e-05																476	36.3637	0.00476	0.00190349	0.000953014																476	43.499	0.00474	0.000760761	0.00321848
																				477	36.3332	0.00477	0.00191877	0.000932456																477	43.5448	0.00475	0.00076458	0.00322084
																				478	36.2873	0.00478	0.00193278	0.000914445																478	43.5906	0.00476	0.000769037	0.00322193
																				479	36.0887	0.00479	0.00195506	0.000879881																479	43.6517	0.00477	0.00077413	0.00322174
																				480	36.0123	0.0048	0.00197225	0.000855504																480	43.6976	0.00478	0.000777313	0.00322537
																				481	35.9665	0.00481	0.00198689	0.000836219																481	43.6976	0.00479	0.000781132	0.00322774
																				482	35.4012	0.00483	0.00202891	0.000772186																482	43.4684	0.0048	0.000782406	0.00323519
																				483	34.5303	0.00484	0.00204992	0.000740169																483	43.2087	0.00482	0.000781769	0.00325646
																				484	34.4997	0.00484	0.0020601	0.000719797																484	42.6128	0.00483	0.000781769	0.00326646
																				485	34.9275	0.00485	0.00207156	0.000706878																485	42.4753	0.00484	0.000781769	0.00327646
																				486	35.1108	0.00486	0.00208302	0.00069396																486	41.7266	0.00485	0.000781769	0.00328646
																				487	35.1567	0.00487	0.00209512	0.000679769																487	41.2071	0.00486	0.000782406	0.00329519
																				488	35.172	0.00488	0.00210721	0.000665577																488	41.421	0.00486	0.000781769	0.00329646
																				489	35.1567	0.00489	0.00211994	0.000650112																489	41.6349	0.00487	0.000782406	0.00330519
																				490	35.1108	0.0049	0.00213268	0.000634647																490	41.6349	0.00488	0.000783679	0.00331264
																				491	35.0497	0.00491	0.00214732	0.000615363																491	41.6197	0.00489	0.000787499	0.003315
																				492	35.0039	0.00492	0.00216005	0.000599898																492	41.6044	0.0049	0.000790682	0.00331864
																				493	34.9428	0.00493	0.00217406	0.000581887																493	41.5738	0.00491	0.000794501	0.003321
																				494	34.8358	0.00494	0.0021887	0.000562602																494	40.1529	0.00495	0.000806597	0.00333681
																				495	0	0.00517	0.00394068	-0.00271135																495	37.9222	0.00493	0.000816147	0.00329771
																																								496	0	0.00689	0.00264516	0.00159969
[truncated: 49 more columns]

## Sheet: The Saturated Group
S-0°-1										S-0°-2										S-30°-1										S-30°-2										S-45°-1
No.	Axial Stress	Axial Strain	Lateral Strain	Volumetric Strain	Lateral Strain Response (LSR)	Lateral Strain Difference				No.	Axial Stress	Axial Strain	Lateral Strain	Volumetric Strain	Modified Lateral Strain Response (MLSR)	Lateral Strain Difference				No.	Axial Stress	Axial Strain	Lateral Strain	Volumetric Strain	Modified Lateral Strain Response (MLSR)	Lateral Strain Difference				No.	Axial Stress	Axial Strain	Lateral Strain	Volumetric Strain	Modified Lateral Strain Response (MLSR)	Lateral Strain Difference				No.	Axial Stress	Axial Strain	Lateral Strain	Volumetric Strain	Lateral Strain Response (LSR)	Lateral Strain Difference
0	0	0	0	0	0	0				0	0	0	0	0	7.04601e-06	-7.04601e-06				0	0	0	0	0						0	0	0	0	0						0	0	0	0	0	0	0
1	0	1.6e-05	1.27324e-06	1.34535e-05	0	-1.27324e-06				1	0.22918	3e-06	-6.3662e-07	4.27324e-06	6.3662e-07	-2.14652e-13				1	0	1.35e-05	0	1.35e-05						1	0	6.5e-06	-1.27324e-06	9.04648e-06						1	0	1.3e-05	0	1.3e-05	0	0
2	0	2.7e-05	1.27324e-06	2.44535e-05	0	-1.27324e-06				2	0.42781	1.6e-05	0	1.6e-05	-4.91839e-06	4.91839e-06				2	0.06112	2.05e-05	-6.3662e-07	2.17732e-05						2	0	5e-07	-6.3662e-07	1.77324e-06						2	0	5e-07	0	5e-07	0	0
3	0	4.2e-05	1.90986e-06	3.81803e-05	0	-1.90986e-06				3	0.5042	3.25e-05	0	3.25e-05	-7.05476e-06	7.05476e-06				3	0.09167	2.65e-05	0	2.65e-05						3	0	5e-07	-1.27324e-06	3.04648e-06						3	0	1.55e-05	1.27324e-06	1.29535e-05	0	-1.27324e-06
4	0.06112	5.6e-05	1.90986e-06	5.21803e-05	-1.13751e-06	-7.72349e-07				4	0.53476	4.5e-05	0	4.5e-05	-7.90943e-06	7.90943e-06				4	0.15279	3.7e-05	0	3.7e-05						4	0	1.4e-05	-2.54648e-06	1.9093e-05						4	0.10695	3.3e-05	1.90986e-06	2.91803e-05	-1.32605e-06	-5.83814e-07
5	0.10695	7.2e-05	1.90986e-06	6.81803e-05	-1.99046e-06	8.05978e-08				5	0.53476	5.1e-05	0	5.1e-05	-7.90943e-06	7.90943e-06				5	0.19863	4.8e-05	0	4.8e-05						5	0.12223	3.9e-05	-2.54648e-06	4.4093e-05						5	0.16807	4.65e-05	1.90986e-06	4.26803e-05	-2.08386e-06	1.73997e-07
6	0.01528	7.4e-05	1.90986e-06	7.01803e-05	-2.84378e-07	-1.62548e-06				6	0.5806	5.95e-05	6.3662e-07	5.82268e-05	-9.19142e-06	8.5548e-06				6	0.24446	5.95e-05	-6.3662e-07	6.07732e-05						6	0.2139	6.1e-05	-1.90986e-06	6.48197e-05						6	0.2139	5.6e-05	2.54648e-06	5.0907e-05	-2.65209e-06	1.05611e-07
7	0	7.05e-05	1.27324e-06	6.79535e-05	0	-1.27324e-06				7	0.61115	6.75e-05	0	6.75e-05	-1.00458e-05	1.00458e-05				7	0.30558	6.85e-05	0	6.85e-05						7	0.27502	7.85e-05	-1.90986e-06	8.23197e-05						7	0.22918	6.45e-05	2.54648e-06	5.9407e-05	-2.84154e-06	2.95064e-07
8	0.10695	7.55e-05	2.54648e-06	7.0407e-05	-1.99046e-06	-5.56022e-07				8	0.64171	7.7e-05	6.3662e-07	7.57268e-05	-1.09005e-05	1.02638e-05				8	0.33614	7.8e-05	-1.27324e-06	8.05465e-05						8	0.32086	8.75e-05	-2.54648e-06	9.2593e-05						8	0.2903	7.45e-05	3.1831e-06	6.81338e-05	-3.59935e-06	4.16255e-07
9	0.2139	9.25e-05	1.90986e-06	8.86803e-05	-3.98091e-06	2.07105e-06				9	0.67227	8.7e-05	0	8.7e-05	-1.17551e-05	1.17551e-05				9	0.38197	8.55e-05	-6.3662e-07	8.67732e-05						9	0.35141	9.4e-05	-2.54648e-06	9.9093e-05						9	0.33614	8.35e-05	3.1831e-06	7.71338e-05	-4.16771e-06	9.84613e-07
10	0.27502	0.000105	1.27324e-06	0.000102454	-5.11842e-06	3.84519e-06				10	0.70283	9.65e-05	0	9.65e-05	-1.26098e-05	1.26098e-05				10	0.42781	9.55e-05	-6.3662e-07	9.67732e-05						10	0.38197	0.000101	-2.54648e-06	0.000106093						10	0.41253	9.35e-05	3.1831e-06	8.71338e-05	-5.11485e-06	1.93175e-06
11	0.30558	0.000113	1.90986e-06	0.00010918	-5.68718e-06	3.77732e-06				11	0.74866	0.000106	0	0.000106	-1.38915e-05	1.38915e-05				11	0.47365	0.000103	0	0.000103						11	0.41253	0.000108	-2.54648e-06	0.000113093						11	0.42781	0.000104	3.1831e-06	9.76338e-05	-5.3043e-06	2.12121e-06
12	0.35141	0.00012	2.54648e-06	0.000114907	-6.54013e-06	3.99365e-06				12	0.76394	0.000116	0	0.000116	-1.43188e-05	1.43188e-05				12	0.51948	0.000114	-1.27324e-06	0.000116546						12	0.42781	0.0001135	-3.1831e-06	0.000119866						12	0.5042	0.0001145	3.81972e-06	0.000106861	-6.25144e-06	2.43173e-06
13	0.39725	0.0001295	2.54648e-06	0.000124407	-7.39326e-06	4.84678e-06				13	0.82506	0.0001245	0	0.0001245	-1.60281e-05	1.60281e-05				13	0.5806	0.0001235	-1.27324e-06	0.000126046						13	0.47365	0.0001195	-2.54648e-06	0.000124593						13	0.53476	0.0001245	3.1831e-06	0.000118134	-6.63035e-06	3.44725e-06
14	0.44309	0.0001395	3.1831e-06	0.000133134	-8.24639e-06	5.06329e-06				14	0.85562	0.000135	1.27324e-06	0.000132454	-1.68828e-05	1.56096e-05				14	0.61115	0.000134	-1.27324e-06	0.000136546						14	0.5042	0.000126	-2.54648e-06	0.000131093						14	0.5806	0.000135	4.45634e-06	0.000126087	-7.19871e-06	2.74237e-06
15	0.47365	0.000148	2.54648e-06	0.000142907	-8.81515e-06	6.26867e-06				15	0.8709	0.000145	6.3662e-07	0.000143727	-1.73101e-05	1.66735e-05				15	0.67227	0.0001435	-1.27324e-06	0.000146046						15	0.53476	0.000134	-2.54648e-06	0.000139093						15	0.62643	0.000144	4.45634e-06	0.000135087	-7.76694e-06	3.3106e-06
16	0.51948	0.0001595	1.90986e-06	0.00015568	-9.66809e-06	7.75823e-06				16	0.91673	0.000154	6.3662e-07	0.000152727	-1.85918e-05	1.79552e-05				16	0.71811	0.0001525	-6.3662e-07	0.000153773						16	0.59588	0.000143	-3.1831e-06	0.000149366						16	0.67227	0.0001535	5.09296e-06	0.000143314	-8.3353e-06	3.24234e-06
17	0.59588	0.000172	2.54648e-06	0.000166907	-1.109e-05	8.5435e-06				17	0.94729	0.0001635	6.3662e-07	0.000162227	-1.94465e-05	1.88099e-05				17	0.76394	0.000164	-1.90986e-06	0.00016782						17	0.64171	0.0001535	-3.1831e-06	0.000159866						17	0.71811	0.0001625	5.72958e-06	0.000151041	-8.90366e-06	3.17408e-06
18	0.65699	0.000183	1.90986e-06	0.00017918	-1.22273e-05	1.03174e-05				18	0.97785	0.000175	0	0.000175	-2.03012e-05	2.03012e-05				18	0.82506	0.0001735	-1.27324e-06	0.000176046						18	0.68755	0.0001635	-3.81972e-06	0.000171139						18	0.76394	0.0001735	5.72958e-06	0.000162041	-9.47189e-06	3.74231e-06
19	0.70283	0.0001925	1.90986e-06	0.00018868	-1.30804e-05	1.11706e-05				19	1.02368	0.0001835	0	0.0001835	-2.15829e-05	2.15829e-05				19	0.88617	0.000184	-1.27324e-06	0.000186546						19	0.74866	0.000175	-3.1831e-06	0.000181366						19	0.84034	0.0001835	5.72958e-06	0.000172041	-1.04192e-05	4.68958e-06
20	0.73339	0.0002015	2.54648e-06	0.000196407	-1.36492e-05	1.11027e-05				20	1.03896	0.0001935	6.3662e-07	0.000192227	-2.20102e-05	2.13736e-05				20	0.91673	0.0001925	-1.27324e-06	0.000195046						20	0.7945	0.000185	-4.45634e-06	0.000193913						20	0.8709	0.0001935	6.3662e-06	0.000180768	-1.07981e-05	4.43186e-06
21	0.77922	0.0002115	1.90986e-06	0.00020768	-1.45021e-05	1.25923e-05				21	1.10008	0.0002035	0	0.0002035	-2.37195e-05	2.37195e-05				21	0.99313	0.0002025	-1.27324e-06	0.000205046						21	0.84034	0.0001975	-3.81972e-06	0.000205139						21	0.93201	0.0002035	6.3662e-06	0.000190768	-1.15557e-05	5.18955e-06
22	0.84034	0.0002235	1.90986e-06	0.00021968	-1.56397e-05	1.37298e-05				22	1.10008	0.000214	1.27324e-06	0.000211454	-2.37195e-05	2.24463e-05				22	1.03896	0.000212	-1.27324e-06	0.000214546						22	0.90145	0.0002075	-4.45634e-06	0.000216413						22	0.97785	0.0002135	6.3662e-06	0.000200768	-1.21241e-05	5.75791e-06
23	0.88617	0.0002335	2.54648e-06	0.000228407	-1.64926e-05	1.39461e-05				23	1.14592	0.000223	0	0.000223	-2.50015e-05	2.50015e-05				23	1.11536	0.000222	-1.27324e-06	0.000224546						23	0.96257	0.000218	-5.09296e-06	0.000228186						23	1.02368	0.0002225	6.3662e-06	0.000209768	-1.26923e-05	6.32614e-06
24	0.93201	0.000244	2.54648e-06	0.000238907	-1.73457e-05	1.47993e-05				24	1.17647	0.0002335	6.3662e-07	0.000232227	-2.58559e-05	2.52193e-05				24	1.14592	0.0002315	-1.27324e-06	0.000234046						24	0.99313	0.000229	-5.72958e-06	0.000240459						24	1.0848	0.000232	7.00282e-06	0.000217994	-1.34502e-05	6.44733e-06
25	0.97785	0.0002525	2.54648e-06	0.000247407	-1.81989e-05	1.56524e-05				25	1.22231	0.0002435	6.3662e-07	0.000242227	-2.71379e-05	2.65013e-05				25	1.19175	0.000242	-1.27324e-06	0.000244546						25	1.03896	0.000238	-5.72958e-06	0.000249459						25	1.13064	0.0002425	7.63944e-06	0.000227221	-1.40185e-05	6.37907e-06
26	1.02368	0.0002615	1.90986e-06	0.00025768	-1.90518e-05	1.7142e-05				26	1.25287	0.000253	6.3662e-07	0.000251727	-2.79925e-05	2.73559e-05				26	1.25287	0.0002515	-1.27324e-06	0.000254046						26	1.10008	0.000248	-5.72958e-06	0.000259459						26	1.17647	0.000252	8.27606e-06	0.000235448	-1.45867e-05	6.31069e-06
27	1.0848	0.000273	1.90986e-06	0.00026918	-2.01893e-05	1.82795e-05				27	1.28343	0.000263	1.27324e-06	0.000260454	-2.88472e-05	2.7574e-05				27	1.31398	0.000261	-1.90986e-06	0.00026482						27	1.13064	0.000256	-6.3662e-06	0.000268732						27	1.23759	0.000262	7.63944e-06	0.000246721	-1.53446e-05	7.70512e-06
28	1.13064	0.0002845	1.90986e-06	0.00028068	-2.10425e-05	1.91326e-05				28	1.31398	0.0002725	1.27324e-06	0.000269954	-2.97016e-05	2.84283e-05				28	1.35982	0.0002705	-1.90986e-06	0.00027432						28	1.19175	0.000266	-7.00282e-06	0.000280006						28	1.2987	0.0002715	8.27606e-06	0.000254948	-1.61022e-05	7.82618e-06
29	1.19175	0.000296	2.54648e-06	0.000290907	-2.21798e-05	1.96333e-05				29	1.34454	0.0002825	6.3662e-07	0.000281227	-3.05562e-05	2.99196e-05				29	1.42094	0.00028	-1.27324e-06	0.000282546						29	1.23759	0.0002765	-7.00282e-06	0.000290506						29	1.32926	0.00028	8.27606e-06	0.000263448	-1.64811e-05	8.20509e-06
30	1.23759	0.0003055	1.90986e-06	0.00030168	-2.30329e-05	2.11231e-05				30	1.40566	0.000291	1.27324e-06	0.000288454	-3.22656e-05	3.09923e-05				30	1.46677	0.00029	-1.90986e-06	0.00029382						30	1.28343	0.000285	-8.27606e-06	0.000301552						30	1.39038	0.0002905	9.5493e-06	0.000271401	-1.7239e-05	7.68966e-06
31	1.28343	0.0003165	2.54648e-06	0.000311407	-2.3886e-05	2.13396e-05				31	1.43621	0.000302	1.90986e-06	0.00029818	-3.312e-05	3.12101e-05				31	1.52789	0.0003005	-1.27324e-06	0.000303046						31	1.32926	0.0002945	-8.27606e-06	0.000311052						31	1.45149	0.000299	9.5493e-06	0.000279901	-1.79966e-05	8.44735e-06
32	1.34454	0.000327	1.90986e-06	0.00032318	-2.50234e-05	2.31135e-05				32	1.48205	0.0003125	6.3662e-07	0.000311227	-3.44019e-05	3.37653e-05				32	1.57372	0.00031	-1.90986e-06	0.00031382						32	1.3751	0.000303	-8.91268e-06	0.000320825						32	1.48205	0.0003085	1.01859e-05	0.000288128	-1.83755e-05	8.18963e-06
33	1.40566	0.000336	2.54648e-06	0.000330907	-2.61609e-05	2.36144e-05				33	1.51261	0.0003225	1.27324e-06	0.000319954	-3.52566e-05	3.39834e-05				33	1.65012	0.00032	-1.90986e-06	0.00032382						33	1.43621	0.0003115	-9.5493e-06	0.000330599						33	1.54317	0.000319	1.01859e-05	0.000298628	-1.91334e-05	8.94744e-06
34	1.43621	0.000347	2.54648e-06	0.000341907	-2.67294e-05	2.4183e-05				34	1.54317	0.000332	1.27324e-06	0.000329454	-3.61113e-05	3.4838e-05				34	1.69596	0.00033	-1.27324e-06	0.000332546						34	1.49733	0.0003215	-1.01859e-05	0.000341872						34	1.57372	0.0003285	1.01859e-05	0.000308128	-1.95121e-05	9.32623e-06
35	1.49733	0.000358	3.1831e-06	0.000351634	-2.7867e-05	2.46839e-05				35	1.57372	0.0003425	1.27324e-06	0.000339954	-3.69656e-05	3.56924e-05				35	1.74179	0.0003395	-1.90986e-06	0.00034332						35	1.55845	0.000332	-1.01859e-05	0.000352372						35	1.6654	0.000339	1.08225e-05	0.000317355	-2.06489e-05	9.82632e-06
36	1.55845	0.00037	2.54648e-06	0.000364907	-2.90045e-05	2.6458e-05				36	1.61956	0.0003525	1.27324e-06	0.000349954	-3.82476e-05	3.69744e-05				36	1.81819	0.00035	-1.90986e-06	0.00035382						36	1.589	0.0003425	-1.08225e-05	0.000364145						36	1.69596	0.000349	1.08225e-05	0.000327355	-2.10278e-05	1.02052e-05
37	1.60428	0.000381	2.54648e-06	0.000375907	-2.98574e-05	2.73109e-05				37	1.6654	0.000363	1.27324e-06	0.000360454	-3.95296e-05	3.82564e-05				37	1.89458	0.00036	-1.27324e-06	0.000362546						37	1.65012	0.0003535	-1.14592e-05	0.000376418						37	1.75707	0.0003595	1.14592e-05	0.000336582	-2.17855e-05	1.03263e-05
38	1.68068	0.0003915	2.54648e-06	0.000386407	-3.12793e-05	2.87328e-05				38	1.68068	0.0003715	1.90986e-06	0.00036768	-3.9957e-05	3.80471e-05				38	1.94042	0.000371	-1.27324e-06	0.000373546						38	1.72651	0.0003635	-1.27324e-05	0.000388965						38	1.80291	0.0003685	1.14592e-05	0.000345582	-2.23538e-05	1.08947e-05
39	1.74179	0.000404	2.54648e-06	0.000398907	-3.24166e-05	2.98701e-05				39	1.74179	0.0003805	1.90986e-06	0.00037668	-4.1666e-05	3.97561e-05				39	1.98625	0.0003795	-2.54648e-06	0.000384593						39	1.77235	0.000375	-1.40056e-05	0.000403011						39	1.8793	0.000379	1.20958e-05	0.000354808	-2.33009e-05	1.12052e-05
40	1.80291	0.000416	2.54648e-06	0.000410907	-3.35541e-05	3.10077e-05				40	1.77235	0.0003915	1.27324e-06	0.000388954	-4.25207e-05	4.12474e-05				40	2.06265	0.0003905	-1.90986e-06	0.00039432						40	1.81819	0.0003845	-1.40056e-05	0.000412511						40	1.94042	0.00039	1.14592e-05	0.000367082	-2.40588e-05	1.25996e-05
41	1.84874	0.0004265	2.54648e-06	0.000421407	-3.44071e-05	3.18606e-05				41	1.83346	0.0004015	1.90986e-06	0.00039768	-4.42297e-05	4.23198e-05				41	2.13904	0.0004005	-1.90986e-06	0.00040432						41	1.8793	0.0003935	-1.40056e-05	0.000421511						41	1.97097	0.0003995	1.14592e-05	0.000376582	-2.44375e-05	1.29784e-05
42	1.89458	0.0004355	2.54648e-06	0.000430407	-3.52602e-05	3.27137e-05				42	1.84874	0.000412	1.27324e-06	0.000409454	-4.4657e-05	4.33838e-05				42	2.18488	0.00041	-1.90986e-06	0.00041382						42	1.92514	0.000404	-1.46423e-05	0.000433285						42	2.03209	0.000409	1.20958e-05	0.000384808	-2.51954e-05	1.30996e-05
43	1.9557	0.0004435	2.54648e-06	0.000438407	-3.63977e-05	3.38512e-05				43	1.8793	0.000422	1.90986e-06	0.00041818	-4.55117e-05	4.36018e-05				43	2.26127	0.0004205	-1.27324e-06	0.000423046						43	1.98625	0.000413	-1.52789e-05	0.000443558						43	2.07793	0.0004165	1.27324e-05	0.000391035	-2.57637e-05	1.30313e-05
44	2.00153	0.000453	2.54648e-06	0.000447907	-3.72507e-05	3.47042e-05				44	1.90986	0.0004315	1.90986e-06	0.00042768	-4.63663e-05	4.44565e-05				44	2.30711	0.00043	-1.90986e-06	0.00043382						44	2.03209	0.000424	-1.52789e-05	0.000454558						44	2.15432	0.000428	1.27324e-05	0.000402535	-2.67108e-05	1.39785e-05
45	2.04737	0.000463	1.90986e-06	0.00045918	-3.81038e-05	3.61939e-05				45	1.9557	0.0004415	1.90986e-06	0.00043768	-4.76483e-05	4.57385e-05				45	2.3835	0.0004395	-1.27324e-06	0.000442046						45	2.07793	0.000432	-1.46423e-05	0.000461285						45	2.20016	0.000439	1.27324e-05	0.000413535	-2.72792e-05	1.45468e-05
46	2.12376	0.000474	2.54648e-06	0.000468907	-3.95255e-05	3.6979e-05				46	2.00153	0.0004525	1.27324e-06	0.000449954	-4.893e-05	4.76568e-05				46	2.44462	0.0004505	-1.90986e-06	0.00045432						46	2.13904	0.0004415	-1.59155e-05	0.000473331						46	2.26127	0.0004485	1.27324e-05	0.000423035	-2.80369e-05	1.53045e-05
47	2.1696	0.000484	2.54648e-06	0.000478907	-4.03786e-05	3.78322e-05				47	2.04737	0.00046	1.90986e-06	0.00045618	-5.0212e-05	4.83022e-05				47	2.50574	0.000461	-1.90986e-06	0.00046482						47	2.20016	0.000451	-1.65521e-05	0.000484104						47	2.30711	0.0004595	1.3369e-05	0.000432762	-2.86053e-05	1.52362e-05
48	2.20016	0.0004935	3.1831e-06	0.000487134	-4.09474e-05	3.77643e-05				48	2.07793	0.00047	2.54648e-06	0.000464907	-5.10667e-05	4.85202e-05				48	2.56685	0.00047	-1.90986e-06	0.00047382						48	2.23072	0.0004595	-1.71887e-05	0.000493877						48	2.3835	0.0004695	1.3369e-05	0.000442762	-2.95524e-05	1.61834e-05
49	2.24599	0.000502	1.90986e-06	0.00049818	-4.18003e-05	3.98905e-05				49	2.10848	0.0004805	1.90986e-06	0.00047668	-5.19211e-05	5.00112e-05				49	2.62797	0.000481	-1.90986e-06	0.00048482						49	2.29183	0.0004685	-1.78254e-05	0.000504151						49	2.42934	0.0004785	1.3369e-05	0.000451762	-3.01208e-05	1.67517e-05
50	2.30711	0.000512	1.90986e-06	0.00050818	-4.29379e-05	4.1028e-05				50	2.15432	0.0004905	1.90986e-06	0.00048668	-5.32031e-05	5.12932e-05				50	2.68908	0.0004905	-1.27324e-06	0.000493046						50	2.35295	0.0004805	-1.8462e-05	0.000517424						50	2.50574	0.000488	1.40056e-05	0.000459989	-3.1068e-05	1.70624e-05
51	2.33767	0.000519	3.1831e-06	0.000512634	-4.35066e-05	4.03235e-05				51	2.20016	0.0005015	2.54648e-06	0.000496407	-5.44851e-05	5.19386e-05				51	2.76548	0.0005	-1.27324e-06	0.000502546						51	2.41406	0.0004875	-1.8462e-05	0.000524424						51	2.56685	0.000499	1.40056e-05	0.000470989	-3.18257e-05	1.78201e-05
52	2.3835	0.000527	2.54648e-06	0.000521907	-4.43596e-05	4.18131e-05				52	2.23072	0.0005115	2.54648e-06	0.000506407	-5.53397e-05	5.27932e-05				52	2.81131	0.00051	-1.27324e-06	0.000512546						52	2.4599	0.0004995	-1.90986e-05	0.000537697						52	2.61269	0.0005085	1.40056e-05	0.000480489	-3.23941e-05	1.83884e-05
53	2.4599	0.000538	2.54648e-06	0.000532907	-4.57814e-05	4.3235e-05				53	2.26127	0.000521	2.54648e-06	0.000515907	-5.61941e-05	5.36476e-05				53	2.90299	0.000521	-1.27324e-06	0.000523546						53	2.53629	0.00051	-1.90986e-05	0.000548197						53	2.6738	0.0005175	1.40056e-05	0.000489489	-3.31517e-05	1.91461e-05
54	2.53629	0.000549	2.54648e-06	0.000543907	-4.72031e-05	4.46567e-05				54	2.30711	0.0005305	2.54648e-06	0.000525407	-5.74761e-05	5.49296e-05				54	2.94882	0.0005315	-1.27324e-06	0.000534046						54	2.58213	0.00052	-1.90986e-05	0.000558197						54	2.73492	0.0005265	1.46423e-05	0.000497215	-3.39096e-05	1.92673e-05
55	2.58213	0.0005595	2.54648e-06	0.000554407	-4.80563e-05	4.55098e-05				55	2.36823	0.000541	2.54648e-06	0.000535907	-5.91854e-05	5.66389e-05				55	3.0405	0.0005405	-6.3662e-07	0.000541773						55	2.62797	0.0005295	-1.97352e-05	0.00056897						55	2.79603	0.000537	1.46423e-05	0.000507715	-3.46672e-05	2.0025e-05
56	2.61269	0.0005695	3.1831e-06	0.000563134	-4.8625e-05	4.54419e-05				56	2.41406	0.0005505	2.54648e-06	0.000545407	-6.04671e-05	5.79206e-05				56	3.08633	0.00055	-1.27324e-06	0.000552546						56	2.70436	0.00054	-1.97352e-05	0.00057947						56	2.84187	0.0005465	1.52789e-05	0.000515942	-3.52356e-05	1.99567e-05
57	2.6738	0.0005805	3.1831e-06	0.000574134	-4.97624e-05	4.65793e-05				57	2.44462	0.000561	3.1831e-06	0.000554634	-6.13218e-05	5.81387e-05				57	3.14745	0.000561	-1.27324e-06	0.000563546						57	2.76548	0.0005485	-2.03718e-05	0.000589244						57	2.90299	0.000557	1.46423e-05	0.000527715	-3.59934e-05	2.13512e-05
58	2.73492	0.000589	3.1831e-06	0.000582634	-5.08999e-05	4.77168e-05				58	2.47518	0.0005705	2.54648e-06	0.000565407	-6.21764e-05	5.963e-05				58	3.22384	0.0005715	-1.27324e-06	0.000574046						58	2.78076	0.0005575	-2.03718e-05	0.000598244						58	2.9641	0.0005665	1.52789e-05	0.000535942	-3.67511e-05	2.14722e-05
59	2.79603	0.0005995	3.81972e-06	0.000591861	-5.20372e-05	4.82175e-05				59	2.50574	0.0005815	3.1831e-06	0.000575134	-6.30311e-05	5.9848e-05				59	3.30024	0.000582	-1.27324e-06	0.000584546						59	2.87243	0.0005665	-1.97352e-05	0.00060597						59	3.02522	0.000576	1.59155e-05	0.000544169	-3.75089e-05	2.15934e-05
60	2.84187	0.000609	3.81972e-06	0.000601361	-5.28903e-05	4.90706e-05				60	2.58213	0.000592	3.1831e-06	0.000585634	-6.51675e-05	6.19844e-05				60	3.34607	0.0005915	-1.27324e-06	0.000594046						60	2.93354	0.0005775	-2.10085e-05	0.000619517						60	3.08633	0.0005855	1.65521e-05	0.000552396	-3.82666e-05	2.17145e-05
61	2.91827	0.0006195	3.81972e-06	0.000611861	-5.43122e-05	5.04925e-05				61	2.61269	0.0006005	3.1831e-06	0.000594134	-6.60221e-05	6.2839e-05				61	3.43775	0.0006005	-1.27324e-06	0.000603046						61	2.9641	0.000587	-2.10085e-05	0.000629017						61	3.13217	0.000595	1.65521e-05	0.000561896	-3.8835e-05	2.22828e-05
62	2.97938	0.00063	3.81972e-06	0.000622361	-5.54495e-05	5.16298e-05				62	2.62797	0.000611	3.81972e-06	0.000603361	-6.64495e-05	6.26298e-05				62	3.49886	0.000611	-6.3662e-07	0.000612273						62	3.05577	0.000596	-2.16451e-05	0.00063929						62	3.20856	0.0006045	1.65521e-05	0.000571396	-3.97821e-05	2.323e-05
63	3.02522	0.0006395	3.81972e-06	0.000631861	-5.63027e-05	5.2483e-05				63	2.6738	0.00062	3.81972e-06	0.000612361	-6.77312e-05	6.39115e-05				63	3.55998	0.000622	-1.27324e-06	0.000624546						63	3.10161	0.000606	-2.16451e-05	0.00064929						63	3.2544	0.000617	1.71887e-05	0.000582623	-4.03505e-05	2.31617e-05
64	3.10161	0.00065	3.81972e-06	0.000642361	-5.77244e-05	5.39047e-05				64	2.71964	0.000627	3.1831e-06	0.000620634	-6.90132e-05	6.58301e-05				64	3.62109	0.0006325	-1.27324e-06	0.000635046						64	3.16273	0.0006165	-2.29183e-05	0.000662337						64	3.33079	0.0006265	1.78254e-05	0.000590849	-4.12976e-05	2.34722e-05
65	3.14745	0.000659	5.09296e-06	0.000648814	-5.85775e-05	5.34845e-05				65	2.76548	0.0006385	3.1831e-06	0.000632134	-7.02952e-05	6.71121e-05				65	3.71277	0.000642	-6.3662e-07	0.000643273						65	3.22384	0.0006275	-2.29183e-05	0.000673337						65	3.39191	0.0006345	1.78254e-05	0.000598849	-4.20554e-05	2.423e-05
66	3.22384	0.0006695	4.45634e-06	0.000660587	-5.99992e-05	5.55429e-05				66	2.81131	0.0006495	3.81972e-06	0.000641861	-7.15769e-05	6.77572e-05				66	3.77388	0.0006505	-6.3662e-07	0.000651773						66	3.28496	0.0006375	-2.29183e-05	0.000683337						66	3.45303	0.000645	1.8462e-05	0.000608076	-4.28132e-05	2.43512e-05
67	3.26968	0.0006795	5.09296e-06	0.000669314	-6.08523e-05	5.57594e-05				67	2.87243	0.0006595	3.81972e-06	0.000651861	-7.32862e-05	6.94665e-05				67	3.85028	0.0006605	-1.27324e-06	0.000663046						67	3.34607	0.0006475	-2.29183e-05	0.000693337						67	3.51414	0.0006545	1.8462e-05	0.000617576	-4.35709e-05	2.51089e-05
68	3.34607	0.00069	5.09296e-06	0.000679814	-6.2274e-05	5.71811e-05				68	2.90299	0.0006695	3.81972e-06	0.000661861	-7.41409e-05	7.03211e-05				68	3.92667	0.0006715	-1.27324e-06	0.000674046						68	3.40719	0.0006575	-2.35549e-05	0.00070461						68	3.57526	0.0006655	1.90986e-05	0.000627303	-4.43287e-05	2.52301e-05
69	3.37663	0.000701	5.72958e-06	0.000689541	-6.28428e-05	5.71132e-05				69	2.94882	0.00068	3.81972e-06	0.000672361	-7.54226e-05	7.16028e-05				69	4.00307	0.000682	0	0.000682						69	3.48358	0.000666	-2.41916e-05	0.000714383						69	3.65165	0.0006765	1.8462e-05	0.000639576	-4.52759e-05	2.68139e-05
70	3.45303	0.00071	5.72958e-06	0.000698541	-6.42647e-05	5.85351e-05				70	2.99466	0.00069	3.81972e-06	0.000682361	-7.67046e-05	7.28848e-05				70	4.0489	0.0006935	-6.3662e-07	0.000694773						70	3.5447	0.0006765	-2.48282e-05	0.000726156						70	3.71277	0.0006865	2.03718e-05	0.000645756	-4.60337e-05	2.56618e-05
71	3.52942	0.00072	6.3662e-06	0.000707268	-6.56864e-05	5.93202e-05				71	3.05577	0.0006995	3.81972e-06	0.000691861	-7.84136e-05	7.45939e-05				71	4.14058	0.0007025	-6.3662e-07	0.000703773						71	3.60581	0.0006875	-2.48282e-05	0.000737156						71	3.7586	0.000695	2.03718e-05	0.000654256	-4.66019e-05	2.62301e-05
72	3.59054	0.0007295	6.3662e-06	0.000716768	-6.68239e-05	6.04577e-05				72	3.08633	0.00071	4.45634e-06	0.000701087	-7.92683e-05	7.48119e-05				72	4.21697	0.000713	0	0.000713						72	3.66693	0.000697	-2.48282e-05	0.000746656						72	3.85028	0.0007065	2.03718e-05	0.000665756	-4.77386e-05	2.73668e-05
73	3.65165	0.0007405	6.3662e-06	0.000727768	-6.79612e-05	6.1595e-05				73	3.11689	0.0007195	4.45634e-06	0.000710587	-8.01229e-05	7.56666e-05				73	4.29336	0.000723	0	0.000723						73	3.74332	0.000707	-2.48282e-05	0.000756656						73	3.91139	0.0007155	2.03718e-05	0.000674756	-4.84963e-05	2.81245e-05
74	3.71277	0.0007505	6.3662e-06	0.000737768	-6.90987e-05	6.27325e-05				74	3.16273	0.00073	4.45634e-06	0.000721087	-8.14049e-05	7.69486e-05				74	4.35448	0.0007345	-1.27324e-06	0.000737046						74	3.78916	0.0007175	-2.61014e-05	0.000769703						74	3.98779	0.0007265	2.16451e-05	0.00068321	-4.94436e-05	2.77985e-05
75	3.77388	0.000758	6.3662e-06	0.000745268	-7.02361e-05	6.38699e-05				75	3.22384	0.0007405	4.45634e-06	0.000731587	-8.3114e-05	7.86576e-05				75	4.44615	0.0007435	-6.3662e-07	0.000744773						75	3.86556	0.0007275	-2.61014e-05	0.000779703						75	4.0489	0.000737	2.22817e-05	0.000692437	-5.02013e-05	2.79196e-05
76	3.835	0.0007695	7.00282e-06	0.000755494	-7.13736e-05	6.43707e-05				76	3.26968	0.0007505	5.09296e-06	0.000740314	-8.43959e-05	7.9303e-05				76	4.50727	0.000754	-6.3662e-07	0.000755273						76	3.91139	0.0007375	-2.6738e-05	0.000790976						76	4.1253	0.0007465	2.29183e-05	0.000700663	-5.11485e-05	2.82302e-05
77	3.89611	0.0007805	7.00282e-06	0.000766494	-7.25109e-05	6.55081e-05				77	3.30024	0.00076	5.09296e-06	0.000749814	-8.52506e-05	8.01576e-05				77	4.59894	0.0007645	-1.27324e-06	0.000767046						77	3.98779	0.0007475	-2.6738e-05	0.000800976						77	4.20169	0.0007565	2.35549e-05	0.00070939	-5.20957e-05	2.85407e-05
78	3.97251	0.00079	7.00282e-06	0.000775994	-7.39328e-05	6.693e-05				78	3.34607	0.000769	5.09296e-06	0.000758814	-8.65323e-05	8.14394e-05				78	4.66006	0.000774	-1.27324e-06	0.000776546						78	4.0489	0.000757	-2.6738e-05	0.000810476						78	4.26281	0.000767	2.35549e-05	0.00071989	-5.28535e-05	2.92985e-05
79	4.01834	0.0008005	7.00282e-06	0.000786494	-7.47857e-05	6.77829e-05				79	3.39191	0.00078	5.72958e-06	0.000768541	-8.78143e-05	8.20847e-05				79	4.75173	0.000783	-1.27324e-06	0.000785546						79	4.11002	0.0007665	-2.73747e-05	0.000821249						79	4.32392	0.000777	2.41916e-05	0.000728617	-5.36112e-05	2.94196e-05
80	4.07946	0.0008095	7.63944e-06	0.000794221	-7.59232e-05	6.82838e-05				80	3.45303	0.00079	5.72958e-06	0.000778541	-8.95236e-05	8.3794e-05				80	4.82812	0.0007945	-1.27324e-06	0.000797046						80	4.17113	0.000776	-2.80113e-05	0.000832023						80	4.40032	0.000787	2.48282e-05	0.000737344	-5.45584e-05	2.97302e-05
81	4.15585	0.000819	8.27606e-06	0.000802448	-7.73449e-05	6.90689e-05				81	3.51414	0.000801	6.3662e-06	0.000788268	-9.12327e-05	8.48665e-05				81	4.87396	0.0008055	-6.3662e-07	0.000806773						81	4.24753	0.000786	-2.86479e-05	0.000843296						81	4.46143	0.0007965	2.54648e-05	0.00074557	-5.53161e-05	2.98513e-05
82	4.20169	0.000828	8.27606e-06	0.000811448	-7.81981e-05	6.9922e-05				82	3.5447	0.000811	6.3662e-06	0.000798268	-9.20873e-05	8.57211e-05				82	4.96563	0.000815	-1.27324e-06	0.000817546						82	4.32392	0.000797	-2.80113e-05	0.000853023						82	4.53783	0.0008065	2.61014e-05	0.000754297	-5.62634e-05	3.0162e-05
83	4.27808	0.000839	8.91268e-06	0.000821175	-7.96198e-05	7.07071e-05				83	3.59054	0.0008215	6.3662e-06	0.000808768	-9.33693e-05	8.70031e-05				83	5.05731	0.0008245	-1.27324e-06	0.000827046						83	4.38504	0.0008075	-2.80113e-05	0.000863523						83	4.61422	0.000816	2.61014e-05	0.000763797	-5.72105e-05	3.11091e-05
84	4.35448	0.0008495	9.5493e-06	0.000830401	-8.10417e-05	7.14924e-05				84	3.63637	0.000832	7.00282e-06	0.000817994	-9.4651e-05	8.76482e-05				84	5.11842	0.000834	-6.3662e-07	0.000835273						84	4.44615	0.0008165	-2.86479e-05	0.000873796						84	4.67534	0.000827	2.6738e-05	0.000773524	-5.79683e-05	3.12303e-05
85	4.41559	0.000859	8.91268e-06	0.000841175	-8.2179e-05	7.32663e-05				85	3.69749	0.000842	7.63944e-06	0.000826721	-9.63603e-05	8.87209e-05				85	5.2101	0.0008435	-6.3662e-07	0.000844773						85	4.50727	0.0008275	-2.92845e-05	0.000886069						85	4.76701	0.0008365	2.6738e-05	0.000783024	-5.91049e-05	3.23669e-05
86	4.49199	0.000869	8.91268e-06	0.000851175	-8.36009e-05	7.46882e-05				86	3.71277	0.000852	7.63944e-06	0.000836721	-9.67877e-05	8.91482e-05				86	5.27121	0.000854	-6.3662e-07	0.000855273						86	4.59894	0.0008365	-2.86479e-05	0.000893796						86	4.82812	0.000847	2.86479e-05	0.000789704	-5.98626e-05	3.12147e-05
87	4.5531	0.0008795	1.01859e-05	0.000859128	-8.47382e-05	7.45523e-05				87	3.77388	0.0008625	8.27606e-06	0.000845948	-9.84967e-05	9.02207e-05				87	5.36289	0.0008645	-6.3662e-07	0.000865773						87	4.66006	0.000848	-2.92845e-05	0.000906569						87	4.88924	0.000857	2.92845e-05	0.000798431	-6.06204e-05	3.13359e-05
88	4.6295	0.0008895	1.08225e-05	0.000867855	-8.61601e-05	7.53375e-05				88	3.835	0.000874	7.00282e-06	0.000859994	-0.000100206	9.32032e-05				88	5.45456	0.0008725	-1.27324e-06	0.000875046						88	4.72117	0.0008575	-2.92845e-05	0.000916069						88	4.96563	0.000867	2.92845e-05	0.000808431	-6.15675e-05	3.2283e-05
89	4.69061	0.0009	1.08225e-05	0.000878355	-8.72974e-05	7.64749e-05				89	3.88083	0.000885	8.91268e-06	0.000867175	-0.000101488	9.25751e-05				89	5.53095	0.000884	-2.54648e-06	0.000889093						89	4.78229	0.0008665	-2.92845e-05	0.000925069						89	5.04203	0.0008775	3.05577e-05	0.000816385	-6.25148e-05	3.19571e-05
90	4.76701	0.000909	1.08225e-05	0.000887355	-8.87193e-05	7.78968e-05				90	3.94195	0.0008955	8.91268e-06	0.000877675	-0.000103197	9.42844e-05				90	5.62263	0.0008955	-3.1831e-06	0.000901866						90	4.87396	0.000876	-2.86479e-05	0.000933296						90	5.11842	0.0008855	3.05577e-05	0.000824385	-6.34619e-05	3.29042e-05
91	4.8434	0.0009195	1.08225e-05	0.000897855	-9.0141e-05	7.93185e-05				91	3.97251	0.0009055	9.5493e-06	0.000886401	-0.000104052	9.45024e-05				91	5.7143	0.0009055	-3.81972e-06	0.000913139						91	4.93508	0.000887	-2.92845e-05	0.000945569						91	5.19482	0.0008955	3.05577e-05	0.000834385	-6.44092e-05	3.38515e-05
92	4.88924	0.000929	1.08225e-05	0.000907355	-9.09941e-05	8.01716e-05				92	4.01834	0.000916	9.5493e-06	0.000896901	-0.000105333	9.57841e-05				92	5.77541	0.000915	-4.45634e-06	0.000923913						92	4.99619	0.000897	-2.92845e-05	0.000955569						92	5.25593	0.000906	3.11944e-05	0.000843611	-6.51669e-05	3.39725e-05
93	4.96563	0.0009405	1.14592e-05	0.000917582	-9.24158e-05	8.09567e-05				93	4.07946	0.0009245	1.01859e-05	0.000904128	-0.000107043	9.68568e-05				93	5.85181	0.000925	-4.45634e-06	0.000933913						93	5.07259	0.0009065	-3.05577e-05	0.000967615						93	5.33233	0.0009155	3.1831e-05	0.000851838	-6.61142e-05	3.42832e-05
94	5.01147	0.00095	1.20958e-05	0.000925808	-9.3269e-05	8.11732e-05				94	4.1253	0.000935	1.01859e-05	0.000914628	-0.000108325	9.81388e-05				94	5.9282	0.0009355	-3.81972e-06	0.000943139						94	5.14898	0.000916	-3.05577e-05	0.000977115						94	5.39344	0.0009265	3.24676e-05	0.000861565	-6.68718e-05	3.44042e-05
95	5.11842	0.00096	1.20958e-05	0.000935808	-9.52594e-05	8.31636e-05				95	4.17113	0.000946	1.01859e-05	0.000925628	-0.000109606	9.94205e-05				95	6.0046	0.000945	-5.09296e-06	0.000955186						95	5.22538	0.000926	-3.05577e-05	0.000987115						95	5.46984	0.0009355	3.31042e-05	0.000869292	-6.78191e-05	3.47149e-05
96	5.16426	0.00097	1.27324e-05	0.000944535	-9.61126e-05	8.33802e-05				96	4.21697	0.000956	1.08225e-05	0.000934355	-0.000110888	0.000100066				96	6.08099	0.000955	-4.45634e-06	0.000963913						96	5.30177	0.000937	-3.05577e-05	0.000998115						96	5.54623	0.000946	3.24676e-05	0.000881065	-6.87663e-05	3.62986e-05
97	5.24065	0.00098	1.27324e-05	0.000954535	-9.75343e-05	8.48019e-05				97	4.29336	0.0009675	1.14592e-05	0.000944582	-0.000113025	0.000101566				97	6.14211	0.000964	-4.45634e-06	0.000972913						97	5.36289	0.0009465	-2.99211e-05	0.00100634						97	5.6379	0.0009565	3.31042e-05	0.000890292	-6.99028e-05	3.67986e-05
98	5.31705	0.00099	1.27324e-05	0.000964535	-9.89561e-05	8.62238e-05				98	4.32392	0.000977	1.14592e-05	0.000954082	-0.000113879	0.00010242				98	6.23378	0.000973	-5.72958e-06	0.000984459						98	5.424	0.000956	-3.05577e-05	0.00101712						98	5.7143	0.0009665	3.37408e-05	0.000899018	-7.08501e-05	3.71093e-05
99	5.37816	0.001	1.3369e-05	0.000973262	-0.000100093	8.67245e-05				99	4.38504	0.000987	1.14592e-05	0.000964082	-0.000115589	0.00010413				99	6.31018	0.000984	-4.45634e-06	0.000992913						99	5.50039	0.0009655	-3.05577e-05	0.00102662						99	5.79069	0.000976	3.37408e-05	0.000908518	-7.17972e-05	3.80564e-05
100	5.45456	0.00101	1.40056e-05	0.000981989	-0.000101515	8.75097e-05				100	4.43087	0.0009965	1.14592e-05	0.000973582	-0.000116871	0.000105411				100	6.41713	0.0009925	-5.09296e-06	0.00100269						100	5.57679	0.000975	-3.11944e-05	0.00103739						100	5.85181	0.000986	3.37408e-05	0.000918518	-7.25551e-05	3.88142e-05
101	5.51567	0.00102	1.46423e-05	0.000990715	-0.000102653	8.80104e-05				101	4.47671	0.00101	1.27324e-05	0.000984535	-0.000118153	0.00010542				101	6.49352	0.001	-6.3662e-06	0.00101273						101	5.6379	0.0009865	-3.05577e-05	0.00104762						101	5.94348	0.000997	3.43775e-05	0.000928245	-7.36917e-05	3.93142e-05
102	5.60735	0.00103	1.46423e-05	0.00100072	-0.000104359	8.97167e-05				102	4.52255	0.00102	1.20958e-05	0.000995808	-0.000119435	0.000107339				102	6.5852	0.00101	-7.00282e-06	0.00102401						102	5.7143	0.000997	-3.1831e-05	0.00106066						102	6.01988	0.00101	3.37408e-05	0.000942518	-7.46389e-05	4.08981e-05
103	5.68374	0.00104	1.46423e-05	0.00101072	-0.000105781	9.11384e-05				103	4.56838	0.00103	1.27324e-05	0.00100454	-0.000120716	0.000107984				103	6.66159	0.00102	-7.00282e-06	0.00103401						103	5.79069	0.00101	-3.1831e-05	0.00107366						103	6.11155	0.00102	3.37408e-05	0.000952518	-7.57755e-05	4.20347e-05
104	5.74486	0.00105	1.52789e-05	0.00101944	-0.000106918	9.16393e-05				104	4.6295	0.00104	1.27324e-05	0.00101454	-0.000122426	0.000109693				104	6.73798	0.00103	-7.00282e-06	0.00104401						104	5.86709	0.00102	-3.1831e-05	0.00108366						104	6.18794	0.00103	3.37408e-05	0.000962518	-7.67226e-05	4.29818e-05
105	5.82125	0.00106	1.59155e-05	0.00102817	-0.00010834	9.24244e-05				105	4.69061	0.00105	1.27324e-05	0.00102454	-0.000124135	0.000111402				105	6.82966	0.00104	-7.63944e-06	0.00105528						105	5.94348	0.00103	-3.1831e-05	0.00109366						105	6.26434	0.00104	3.37408e-05	0.000972518	-7.76699e-05	4.39291e-05
106	5.91292	0.00107	1.65521e-05	0.0010369	-0.000110046	9.34938e-05				106	4.73645	0.00106	1.3369e-05	0.00103326	-0.000125417	0.000112048				106	6.90605	0.00105	-7.00282e-06	0.00106401						106	6.03516	0.00104	-3.1831e-05	0.00110366						106	6.32545	0.00105	3.43775e-05	0.000981245	-7.84276e-05	4.40501e-05
107	5.97404	0.00108	1.71887e-05	0.00104562	-0.000111183	9.39947e-05				107	4.79757	0.00107	1.27324e-05	0.00104454	-0.000127126	0.000114393				107	6.98245	0.00106	-7.00282e-06	0.00107401						107	6.09627	0.00105	-3.24676e-05	0.00111494						107	6.41713	0.00106	3.37408e-05	0.000992518	-7.95643e-05	4.58235e-05
108	6.03516	0.00109	1.8462e-05	0.00105308	-0.000112321	9.3859e-05				108	4.8434	0.00108	1.3369e-05	0.00105326	-0.000128408	0.000115039				108	7.0894	0.00107	-7.63944e-06	0.00108528						108	6.18794	0.00106	-3.24676e-05	0.00112494						108	6.5088	0.00107	3.37408e-05	0.00100252	-8.07009e-05	4.69601e-05
109	6.09627	0.0011	1.8462e-05	0.00106308	-0.000113458	9.49963e-05				109	4.88924	0.00109	1.3369e-05	0.00106326	-0.00012969	0.000116321				109	7.16579	0.00108	-8.27606e-06	0.00109655						109	6.26434	0.00107	-3.24676e-05	0.00113494						109	6.56992	0.00108	3.31042e-05	0.00101379	-8.14587e-05	4.83545e-05
110	6.18794	0.00111	1.8462e-05	0.00107308	-0.000115164	9.67024e-05				110	4.95036	0.0011	1.40056e-05	0.00107199	-0.000131399	0.000117393				110	7.24219	0.00109	-7.63944e-06	0.00110528						110	6.34073	0.00108	-3.24676e-05	0.00114494						110	6.66159	0.00109	3.43775e-05	0.00102125	-8.25953e-05	4.82178e-05
111	6.26434	0.00112	1.97352e-05	0.00108053	-0.000116586	9.6851e-05				111	4.98091	0.00111	1.46423e-05	0.00108072	-0.000132253	0.000117611				111	7.33386	0.0011	-7.63944e-06	0.00111528						111	6.43241	0.00109	-3.1831e-05	0.00115366						111	6.75326	0.0011	3.37408e-05	0.00103252	-8.37319e-05	4.99911e-05
112	6.34073	0.00113	2.03718e-05	0.00108926	-0.000118008	9.76361e-05				112	5.04203	0.00112	1.52789e-05	0.00108944	-0.000133963	0.000118684				112	7.44081	0.00111	-8.27606e-06	0.00112655						112	6.5088	0.0011	-3.31042e-05	0.00116621						112	6.82966	0.00111	3.43775e-05	0.00104125	-8.46792e-05	5.03017e-05
113	6.41713	0.00114	2.10085e-05	0.00109798	-0.00011943	9.84214e-05				113	5.08787	0.00113	1.52789e-05	0.00109944	-0.000135245	0.000119966				113	7.53249	0.00112	-8.27606e-06	0.00113655						113	6.56992	0.00111	-3.24676e-05	0.00117494						113	6.90605	0.00112	3.37408e-05	0.00105252	-8.56263e-05	5.18855e-05
114	6.49352	0.00115	2.16451e-05	0.00110671	-0.000120852	9.92065e-05				114	5.14898	0.00114	1.59155e-05	0.00110817	-0.000136954	0.000121038				114	7.60888	0.00113	-7.63944e-06	0.00114528						114	6.64631	0.00112	-3.24676e-05	0.00118494						114	6.99772	0.00113	3.37408e-05	0.00106252	-8.67629e-05	5.3022e-05
115	6.5852	0.00116	2.22817e-05	0.00111544	-0.000122558	0.000100276				115	5.2101	0.00115	1.65521e-05	0.0011169	-0.000138663	0.000122111				115	7.68527	0.00114	-8.91268e-06	0.00115783						115	6.75326	0.00113	-3.24676e-05	0.00119494						115	7.0894	0.00114	3.37408e-05	0.00107252	-8.78996e-05	5.41588e-05
116	6.64631	0.00117	2.35549e-05	0.00112289	-0.000123695	0.00010014				116	5.27121	0.00116	1.71887e-05	0.00112562	-0.000140372	0.000123183				116	7.77695	0.00115	-8.91268e-06	0.00116783						116	6.82966	0.00114	-3.24676e-05	0.00120494						116	7.16579	0.00115	3.37408e-05	0.00108252	-8.88468e-05	5.51059e-05
117	6.69215	0.00118	2.41916e-05	0.00113162	-0.000124548	0.000100357				117	5.30177	0.00117	1.8462e-05	0.00113308	-0.000141227	0.000122765				117	7.86862	0.00116	-8.91268e-06	0.00117783						117	6.89077	0.00115	-3.24676e-05	0.00121494						117	7.25747	0.00116	3.37408e-05	0.00109252	-8.99835e-05	5.62426e-05
118	6.76854	0.00119	2.48282e-05	0.00114034	-0.00012597	0.000101142				118	5.36289	0.00118	1.8462e-05	0.00114308	-0.000142936	0.000124474				118	7.96029	0.00117	-9.5493e-06	0.0011891						118	6.98245	0.00116	-3.24676e-05	0.00122494						118	7.33386	0.00117	3.43775e-05	0.00110125	-9.09306e-05	5.65531e-05
119	6.86021	0.0012	2.54648e-05	0.00114907	-0.000127676	0.000102211				119	5.424	0.00119	1.90986e-05	0.0011518	-0.000144645	0.000125546				119	8.03669	0.00118	-9.5493e-06	0.0011991						119	7.07412	0.00117	-3.24676e-05	0.00123494						119	7.41025	0.00118	3.37408e-05	0.00111252	-9.18777e-05	5.81369e-05
120	6.93661	0.00121	2.6738e-05	0.00115652	-0.000129098	0.00010236				120	5.48512	0.0012	1.90986e-05	0.0011618	-0.000146354	0.000127256				120	8.12836	0.00119	-8.91268e-06	0.00120783						120	7.13523	0.00118	-3.31042e-05	0.00124621	3.31042e-05	2.91788e-11				120	7.50193	0.00119	3.37408e-05	0.00112252	-9.30145e-05	5.92736e-05
121	7.013	0.00122	2.73747e-05	0.00116525	-0.00013052	0.000103145				121	5.54623	0.00121	2.10085e-05	0.00116798	-0.000148063	0.000127055				121	8.22003	0.0012	-9.5493e-06	0.0012191						121	7.22691	0.00119	-3.1831e-05	0.00125366	3.13534e-05	4.77624e-07				121	7.5936	0.0012	3.37408e-05	0.00113252	-9.41511e-05	6.04102e-05
122	7.11996	0.00123	2.86479e-05	0.0011727	-0.00013251	0.000103862				122	5.59207	0.00122	2.16451e-05	0.00117671	-0.000149345	0.0001277				122	8.31171	0.00121	-8.27606e-06	0.00122655						122	7.28802	0.0012	-3.11944e-05	0.00126239	3.01863e-05	1.00804e-06				122	7.65472	0.00121	3.37408e-05	0.00114252	-9.49089e-05	6.1168e-05
123	7.18107	0.00124	2.99211e-05	0.00118016	-0.000133648	0.000103726				123	5.66846	0.00123	2.29183e-05	0.00118416	-0.000151482	0.000128563				123	8.40338	0.00122	-8.91268e-06	0.00123783						123	7.36442	0.00121	-3.1831e-05	0.00127366	2.87273e-05	3.10368e-06				123	7.74639	0.00122	3.37408e-05	0.00115252	-9.60455e-05	6.23046e-05
124	7.27274	0.00125	3.11944e-05	0.00118761	-0.000135354	0.000104159				124	5.68374	0.00124	2.41916e-05	0.00119162	-0.000151909	0.000127718				124	8.47978	0.00123	-8.27606e-06	0.00124655						124	7.45609	0.00122	-3.05577e-05	0.00128112	2.69767e-05	3.58109e-06				124	7.85334	0.00123	3.37408e-05	0.00116252	-9.73715e-05	6.36307e-05
125	7.33386	0.00126	3.1831e-05	0.00119634	-0.000136491	0.00010466				125	5.76014	0.00125	2.48282e-05	0.00120034	-0.000154046	0.000129218				125	8.58673	0.00124	-9.5493e-06	0.0012591						125	7.51721	0.00123	-3.11944e-05	0.00129239	2.58094e-05	5.38493e-06				125	7.96029	0.00124	3.37408e-05	0.00117252	-9.86976e-05	6.49567e-05
126	7.42553	0.00127	3.24676e-05	0.00120506	-0.000138197	0.00010573				126	5.82125	0.00125	2.6738e-05	0.00119652	-0.000155755	0.000129017				126	8.6784	0.00125	-8.91268e-06	0.00126783						126	7.60888	0.00124	-3.11944e-05	0.00130239	2.40588e-05	7.13557e-06				126	8.02141	0.00125	3.43775e-05	0.00118125	-9.94554e-05	6.50779e-05
127	7.50193	0.00128	3.31042e-05	0.00121379	-0.000139619	0.000106515				127	5.86709	0.00127	2.73747e-05	0.00121525	-0.000157037	0.000129662				127	8.77007	0.00126	-8.91268e-06	0.00127783						127	7.70055	0.00125	-3.05577e-05	0.00131112	2.23082e-05	8.2496e-06				127	8.14364	0.00126	3.37408e-05	0.00119252	-0.000100971	6.723e-05
128	7.57832	0.00129	3.50141e-05	0.00121997	-0.000141041	0.000106027				128	5.91292	0.00128	2.86479e-05	0.0012227	-0.000158318	0.000129671				128	8.86175	0.00127	-9.5493e-06	0.0012891	9.54929e-06	1.86275e-12				128	7.79223	0.00126	-2.99211e-05	0.00131984	2.05573e-05	9.36381e-06				128	8.22003	0.00127	3.43775e-05	0.00120125	-0.000101918	6.75405e-05
129	7.65472	0.0013	3.56507e-05	0.0012287	-0.000142463	0.000106812				129	5.98932	0.00129	3.05577e-05	0.00122888	-0.000160455	0.000129897				129	8.9687	0.00128	-8.27606e-06	0.00129655	7.64754e-06	6.28513e-07				129	7.86862	0.00127	-2.99211e-05	0.00132984	1.90985e-05	1.08226e-05				129	8.31171	0.00128	3.43775e-05	0.00121125	-0.000103055	6.86772e-05
130	7.74639	0.00131	3.62873e-05	0.00123743	-0.000144169	0.000107882				130	6.01988	0.0013	3.11944e-05	0.00123761	-0.00016131	0.000130115				130	9.06037	0.00129	-8.27606e-06	0.00130655	6.0175e-06	2.25856e-06				130	7.96029	0.00128	-2.99211e-05	0.00133984	1.73478e-05	1.25733e-05				130	8.3881	0.00129	3.43775e-05	0.00122125	-0.000104002	6.96244e-05
131	7.82278	0.00132	3.75606e-05	0.00124488	-0.000145591	0.00010803				131	6.08099	0.00131	3.24676e-05	0.00124506	-0.000163019	0.000130551				131	9.15205	0.0013	-8.27606e-06	0.00131655	4.38727e-06	3.88878e-06				131	8.05197	0.00129	-2.99211e-05	0.00134984	1.5597e-05	1.43241e-05				131	8.51033	0.0013	3.43775e-05	0.00123125	-0.000105517	7.11399e-05
132	7.89918	0.00133	3.81972e-05	0.00125361	-0.000147012	0.000108815				132	6.14211	0.00131	3.43775e-05	0.00124125	-0.000164728	0.000130351				132	9.24372	0.00131	-8.27606e-06	0.00132655	2.75723e-06	5.51883e-06				132	8.14364	0.0013	-2.86479e-05	0.0013573	1.38464e-05	1.48015e-05				132	8.60201	0.00131	3.43775e-05	0.00124125	-0.000106654	7.22766e-05
133	7.99085	0.00134	4.0107e-05	0.00125979	-0.000148719	0.000108611				133	6.2185	0.00132	3.56507e-05	0.0012487	-0.000166865	0.000131214				133	9.35067	0.00132	-8.27606e-06	0.00133655	8.55477e-07	7.42058e-06				133	8.23531	0.00131	-2.86479e-05	0.0013673	1.20957e-05	1.65522e-05				133	8.6784	0.00132	3.37408e-05	0.00125252	-0.000107601	7.38604e-05
134	8.06725	0.00135	4.13803e-05	0.00126724	-0.00015014	0.00010876				134	6.24906	0.00133	3.69239e-05	0.00125615	-0.000167719	0.000130795				134	9.44234	0.00133	-8.27606e-06	0.00134655	-7.7457e-07	9.05063e-06				134	8.31171	0.00132	-2.80113e-05	0.00137602	1.06367e-05	1.73746e-05				134	8.78535	0.00133	3.37408e-05	0.00126252	-0.000108927	7.51864e-05
135	8.14364	0.00136	4.32901e-05	0.00127342	-0.000151562	0.000108272				135	6.31018	0.00134	3.81972e-05	0.00126361	-0.000169429	0.000131231				135	9.53402	0.00134	-7.63944e-06	0.00135528	-2.40479e-06	1.00442e-05				135	8.41866	0.00133	-2.73747e-05	0.00138475	8.59424e-06	1.87804e-05				135	8.87703	0.00134	3.43775e-05	0.00127125	-0.000110064	7.56865e-05
136	8.22003	0.00137	4.45634e-05	0.00128087	-0.000152984	0.00010842				136	6.37129	0.00135	3.94704e-05	0.00127106	-0.000171138	0.000131667				136	9.64097	0.00135	-7.00282e-06	0.00136401	-4.30654e-06	1.13094e-05				136	8.49505	0.00134	-2.6738e-05	0.00139348	7.13541e-06	1.96026e-05				136	8.9687	0.00135	3.43775e-05	0.00128125	-0.000111201	7.68231e-05
137	8.31171	0.00138	4.58366e-05	0.00128833	-0.00015469	0.000108853				137	6.44769	0.00136	4.20169e-05	0.00127597	-0.000173274	0.000131257				137	9.70209	0.00136	-7.63944e-06	0.00137528	-5.39336e-06	1.30328e-05				137	8.60201	0.00135	-2.61014e-05	0.0014022	5.09277e-06	2.10086e-05				137	9.07565	0.00136	3.50141e-05	0.00128997	-0.000112527	7.75125e-05
138	8.40338	0.00139	4.64732e-05	0.00129705	-0.000156396	0.000109923				138	6.5088	0.00137	4.26535e-05	0.00128469	-0.000174983	0.00013233				138	9.82432	0.00137	-7.63944e-06	0.00138528	-7.56682e-06	1.52063e-05				138	8.6784	0.00136	-2.54648e-05	0.00141093	3.63393e-06	2.18309e-05				138	9.1826	0.00137	3.43775e-05	0.00130125	-0.000113853	7.94752e-05
139	8.49505	0.0014	4.83831e-05	0.00130323	-0.000158102	0.000109719				139	6.55464	0.00138	4.45634e-05	0.00129087	-0.000176265	0.000131702				139	9.91599	0.00138	-7.63944e-06	0.00139528	-9.19686e-06	1.68363e-05				139	8.7548	0.00137	-2.54648e-05	0.00142093	2.1749e-06	2.32899e-05				139	9.259	0.00138	3.43775e-05	0.00131125	-0.0001148	8.04224e-05
140	8.58673	0.00141	4.96563e-05	0.00131069	-0.000159808	0.000110152				140	6.61575	0.00139	4.52e-05	0.0012996	-0.000177974	0.000132774				140	10.0229	0.00139	-7.63944e-06	0.00140528	-1.10986e-05	1.8738e-05				140	8.86175	0.00138	-2.48282e-05	0.00142966	1.32453e-07	2.46957e-05				140	9.35067	0.00139	3.43775e-05	0.00132125	-0.000115937	8.1559e-05
141	8.66312	0.00142	5.09296e-05	0.00131814	-0.00016123	0.000110301				141	6.69215	0.0014	4.71099e-05	0.00130578	-0.000180111	0.000133001				141	10.1146	0.0014	-7.00282e-06	0.00141401	-1.27288e-05	1.97317e-05				141	8.95342	0.00139	-2.41916e-05	0.00143838	-1.61819e-06	2.58097e-05				141	9.45762	0.0014	3.50141e-05	0.00132997	-0.000117263	8.22485e-05
142	8.7548	0.00143	5.28394e-05	0.00132432	-0.000162936	0.000110097				142	6.73798	0.00142	4.83831e-05	0.00132323	-0.000181393	0.00013301				142	10.2063	0.00141	-6.3662e-06	0.00142273	-1.43589e-05	2.07251e-05				142	9.04509	0.0014	-2.35549e-05	0.00144711	-3.36883e-06	2.69238e-05				142	9.5493	0.00141	3.50141e-05	0.00133997	-0.000118399	8.33852e-05
143	8.83119	0.00144	5.47493e-05	0.0013305	-0.000164358	0.000109609				143	6.7991	0.00142	4.96563e-05	0.00132069	-0.000183102	0.000133446				143	10.3285	0.00142	-6.3662e-06	0.00143273	-1.65323e-05	2.28985e-05				143	9.13677	0.00141	-2.29183e-05	0.00145584	-5.11967e-06	2.8038e-05				143	9.65625	0.00143	3.43775e-05	0.00136125	-0.000119725	8.53478e-05
144	8.90758	0.00145	5.66592e-05	0.00133668	-0.00016578	0.000109121				144	6.84494	0.00143	5.09296e-05	0.00132814	-0.000184384	0.000133454				144	10.4202	0.00143	-5.72958e-06	0.00144146	-1.81624e-05	2.3892e-05				144	9.22844	0.00142	-2.22817e-05	0.00146456	-6.87031e-06	2.9152e-05				144	9.7632	0.00144	3.50141e-05	0.00136997	-0.000121051	8.60373e-05
145	8.98398	0.00146	5.8569e-05	0.00134286	-0.000167202	0.000108633				145	6.92133	0.00144	5.22028e-05	0.00133559	-0.00018652	0.000134317				145	10.5119	0.00144	-5.09296e-06	0.00145019	-1.97926e-05	2.48856e-05				145	9.32011	0.00143	-2.16451e-05	0.00147329	-8.62095e-06	3.0266e-05				145	9.87015	0.00145	3.50141e-05	0.00137997	-0.000122377	8.73633e-05
146	9.07565	0.00147	6.11155e-05	0.00134777	-0.000168908	0.000107792				146	6.99772	0.00145	5.41127e-05	0.00134177	-0.000188657	0.000134544				146	10.6188	0.00145	-5.09296e-06	0.00146019	-2.16944e-05	2.67873e-05				146	9.42707	0.00144	-2.03718e-05	0.00148074	-1.06636e-05	3.10354e-05				146	9.99238	0.00146	3.56507e-05	0.0013887	-0.000123893	8.82422e-05
147	9.16732	0.00147	6.23887e-05	0.00134522	-0.000170614	0.000108225				147	7.04356	0.00146	5.53859e-05	0.00134923	-0.000189939	0.000134553				147	10.7105	0.00146	-3.81972e-06	0.00146764	-2.33244e-05	2.71441e-05				147	9.50346	0.00145	-2.10085e-05	0.00149202	-1.21224e-05	3.31309e-05				147	10.0535	0.00147	3.50141e-05	0.00139997	-0.000124651	8.96366e-05
148	9.259	0.00148	6.42986e-05	0.0013514	-0.00017232	0.000108022				148	7.10468	0.00147	5.72958e-05	0.00135541	-0.000191648	0.000134352				148	10.8022	0.00147	-3.81972e-06	0.00147764	-2.49545e-05	2.87742e-05				148	9.59513	0.00146	-1.97352e-05	0.00149947	-1.38731e-05	3.36083e-05				148	10.1605	0.00148	3.50141e-05	0.00140997	-0.000125977	9.09627e-05
149	9.35067	0.0015	6.62085e-05	0.00136758	-0.000174026	0.000107818				149	7.15051	0.00148	5.8569e-05	0.00136286	-0.00019293	0.000134361				149	10.9244	0.00148	-1.90986e-06	0.00148382	-2.71281e-05	2.90379e-05				149	9.70209	0.00147	-1.90986e-05	0.0015082	-1.59157e-05	3.50143e-05				149	10.2827	0.00149	3.50141e-05	0.00141997	-0.000127492	9.24782e-05
150	9.42707	0.00151	6.81183e-05	0.00137376	-0.000175448	0.00010733				150	7.22691	0.00149	5.98423e-05	0.00137032	-0.000195066	0.000135224				150	11.0313	0.00149	-2.54648e-06	0.00149509	-2.90298e-05	3.15763e-05				150	9.77848	0.00148	-1.8462e-05	0.00151692	-1.73745e-05	3.58365e-05				150	10.3896	0.0015	3.56507e-05	0.0014287	-0.000128818	9.31676e-05
151	9.51874	0.00152	7.06648e-05	0.00137867	-0.000177154	0.000106489				151	7.28802	0.0015	6.17521e-05	0.0013765	-0.000196775	0.000135023				151	11.123	0.0015	-2.54648e-06	0.00150509	-3.06599e-05	3.32064e-05				151	9.88543	0.00149	-1.78254e-05	0.00152565	-1.9417e-05	3.72424e-05				151	10.4966	0.00151	3.56507e-05	0.0014387	-0.000130144	9.44938e-05
152	9.59513	0.00152	7.25747e-05	0.00137485	-0.000178576	0.000106001				152	7.34914	0.00151	6.3662e-05	0.00138268	-0.000198485	0.000134823				152	11.2147	0.00151	-1.27324e-06	0.00151255	-3.22899e-05	3.35632e-05				152	9.99238	0.0015	-1.78254e-05	0.00153565	-2.14594e-05	3.92848e-05				152	10.5883	0.00152	3.56507e-05	0.0014487	-0.000131281	9.56304e-05
153	9.70209	0.00154	7.38479e-05	0.0013923	-0.000180567	0.000106719				153	7.41025	0.00152	6.55718e-05	0.00138886	-0.000200194	0.000134622				153	11.3216	0.00152	-6.3662e-07	0.00152127	-3.41919e-05	3.48285e-05				153	10.0993	0.00151	-1.71887e-05	0.00154438	-2.35021e-05	4.06908e-05				153	10.7105	0.00153	3.50141e-05	0.00145997	-0.000132797	9.77825e-05
154	9.77848	0.00154	7.57578e-05	0.00138848	-0.000181988	0.000106231				154	7.47137	0.00153	6.55718e-05	0.00139886	-0.000201903	0.000136331				154	11.4133	0.00153	0	0.00153	-3.58219e-05	3.58219e-05				154	10.2063	0.00152	-1.65521e-05	0.0015531	-2.55445e-05	4.20966e-05				154	10.8174	0.00154	3.50141e-05	0.00146997	-0.000134123	9.91085e-05
155	9.87015	0.00155	7.89409e-05	0.00139212	-0.000183694	0.000104753				155	7.54776	0.00154	6.87549e-05	0.00140249	-0.000204039	0.000135285				155	11.5203	0.00154	6.3662e-07	0.00153873	-3.77237e-05	3.7087e-05				155	10.3132	0.00154	-1.59155e-05	0.00157183	-2.7587e-05	4.35025e-05				155	10.9244	0.00155	3.56507e-05	0.0014787	-0.000135449	9.97981e-05
156	9.96183	0.00156	8.02141e-05	0.00139957	-0.000185401	0.000105187				156	7.60888	0.00155	6.87549e-05	0.00141249	-0.000205749	0.000136994				156	11.6425	0.00155	6.3662e-07	0.00154873	-3.98971e-05	3.92605e-05				156	10.4202	0.00155	-1.46423e-05	0.00157928	-2.96294e-05	4.42717e-05				156	11.0313	0.00156	3.56507e-05	0.0014887	-0.000136775	0.000101124
157	10.0535	0.00157	8.2124e-05	0.00140575	-0.000187107	0.000104983				157	7.67	0.00156	7.06648e-05	0.00141867	-0.000207458	0.000136793				157	11.7342	0.00156	1.27324e-06	0.00155745	-4.15273e-05	4.02541e-05				157	10.5119	0.00156	-1.46423e-05	0.00158928	-3.13803e-05	4.60225e-05				157	11.1536	0.00157	3.56507e-05	0.0014987	-0.00013829	0.00010264
158	10.1452	0.00158	8.40338e-05	0.00141193	-0.000188813	0.000104779				158	7.71583	0.00157	7.1938e-05	0.00142612	-0.00020874	0.000136802				158	11.8259	0.00157	1.27324e-06	0.00156745	-4.31574e-05	4.18841e-05				158	10.6341	0.00157	-1.27324e-05	0.00159546	-3.37145e-05	4.64469e-05				158	11.2453	0.00158	3.56507e-05	0.0015087	-0.000139427	0.000103776
159	10.2369	0.00159	8.59437e-05	0.00141811	-0.000190519	0.000104575				159	7.77695	0.00158	7.38479e-05	0.0014323	-0.000210449	0.000136601				159	11.9175	0.00158	2.54648e-06	0.00157491	-4.47874e-05	4.22409e-05				159	10.7258	0.00158	-1.27324e-05	0.00160546	-3.54652e-05	4.81976e-05				159	11.3064	0.00159	3.50141e-05	0.00151997	-0.000140185	0.000105171
160	10.3285	0.0016	8.84901e-05	0.00142302	-0.000192225	0.000103735				160	7.83806	0.00159	7.57578e-05	0.00143848	-0.000212158	0.0001364				160	12.0245	0.00159	3.1831e-06	0.00158363	-4.66892e-05	4.35061e-05				160	10.848	0.00159	-1.14592e-05	0.00161292	-3.77994e-05	4.92586e-05				160	11.398	0.0016	3.56507e-05	0.0015287	-0.000141321	0.000105671
161	10.4202	0.00161	9.04e-05	0.0014292	-0.000193931	0.000103531				161	7.8839	0.0016	7.76676e-05	0.00144466	-0.00021344	0.000135773				161	12.1467	0.0016	3.81972e-06	0.00159236	-4.88628e-05	4.50431e-05				161	10.9702	0.0016	-1.08225e-05	0.00162165	-4.01337e-05	5.09562e-05				161	11.505	0.00161	3.56507e-05	0.0015387	-0.000142647	0.000106997
162	10.5119	0.00162	9.29465e-05	0.00143411	-0.000195637	0.000102691				162	7.97557	0.00161	7.89409e-05	0.00145212	-0.000216004	0.000137063				162	12.2384	0.00161	4.45634e-06	0.00160109	-5.04929e-05	4.60365e-05				162	11.0925	0.00162	-1.01859e-05	0.00164037	-4.24679e-05	5.26538e-05				162	11.5967	0.00162	3.56507e-05	0.0015487	-0.000143784	0.000108133
163	10.6035	0.00163	9.48563e-05	0.00144029	-0.000197344	0.000102487				163	8.00613	0.00162	8.08507e-05	0.0014583	-0.000216859	0.000136008				163	12.3453	0.00162	4.45634e-06	0.00161109	-5.23946e-05	4.79383e-05				163	11.1841	0.00163	-1.01859e-05	0.00165037	-4.42188e-05	5.44047e-05				163	11.6883	0.00163	3.56507e-05	0.0015587	-0.000144921	0.00010927
164	10.6952	0.00164	9.67662e-05	0.00144647	-0.00019905	0.000102283				164	8.08252	0.00163	8.14873e-05	0.00146703	-0.000218995	0.000137508				164	12.4523	0.00163	5.72958e-06	0.00161854	-5.42964e-05	4.85668e-05				164	11.2758	0.00164	-8.27606e-06	0.00165655	-4.59694e-05	5.42455e-05				164	11.78	0.00164	3.62873e-05	0.00156743	-0.000146057	0.00010977
165	10.7869	0.00165	9.93127e-05	0.00145137	-0.000200756	0.000101443				165	8.15892	0.00164	8.46704e-05	0.00147066	-0.000221132	0.000136461				165	12.5745	0.00164	6.3662e-06	0.00162727	-5.64698e-05	5.01036e-05				165	11.3522	0.00165	-7.63944e-06	0.00166528	-4.74282e-05	5.50677e-05				165	11.887	0.00165	3.69239e-05	0.00157615	-0.000147383	0.000110459
166	10.8633	0.00166	0.000100586	0.00145883	-0.000202178	0.000101592				166	8.23531	0.00165	8.53071e-05	0.00147939	-0.000223268	0.000137961				166	12.6815	0.00165	7.63944e-06	0.00163472	-5.83717e-05	5.07323e-05				166	11.4439	0.00166	-7.00282e-06	0.00167401	-4.91791e-05	5.61819e-05				166	11.9786	0.00166	3.62873e-05	0.00158743	-0.00014852	0.000112233
167	10.955	0.00167	0.000103769	0.00146246	-0.000203884	0.000100115				167	8.28115	0.00166	8.78535e-05	0.00148429	-0.00022455	0.000136696				167	12.7731	0.00166	8.91268e-06	0.00164217	-6.00018e-05	5.10891e-05				167	11.5203	0.00167	-6.3662e-06	0.00168273	-5.06379e-05	5.70041e-05				167	12.1009	0.00167	3.62873e-05	0.00159743	-0.000150036	0.000113748
168	11.0619	0.00168	0.000105679	0.00146864	-0.000205874	0.000100195				168	8.34227	0.00167	8.91268e-05	0.00149175	-0.000226259	0.000137132				168	12.8954	0.00167	9.5493e-06	0.0016509	-6.21752e-05	5.26259e-05				168	11.6272	0.00168	-5.72958e-06	0.00169146	-5.26804e-05	5.84099e-05				168	12.2078	0.00168	3.69239e-05	0.00160615	-0.000151362	0.000114438
169	11.1383	0.00169	0.000107589	0.00147482	-0.000207296	9.97073e-05				169	8.41866	0.00168	9.10366e-05	0.00149793	-0.000228396	0.000137359				169	13.0023	0.00168	1.01859e-05	0.00165963	-6.4077e-05	5.38911e-05				169	11.7189	0.00169	-4.45634e-06	0.00169891	-5.44312e-05	5.88875e-05				169	12.3148	0.00169	3.69239e-05	0.00161615	-0.000152688	0.000115764
170	11.23	0.0017	0.000110135	0.00147973	-0.000209002	9.88669e-05				170	8.49505	0.00169	9.29465e-05	0.00150411	-0.000230532	0.000137585				170	13.1245	0.00169	1.14592e-05	0.00166708	-6.62504e-05	5.47913e-05				170	11.8106	0.00169	-3.1831e-06	0.00169637	-5.61818e-05	5.93649e-05				170	12.4217	0.0017	3.75606e-05	0.00162488	-0.000154014	0.000116453
171	11.3216	0.00171	0.000112682	0.00148464	-0.000210708	9.80267e-05				171	8.54089	0.0017	9.42197e-05	0.00151156	-0.000231814	0.000137594				171	13.2315	0.0017	1.27324e-05	0.00167454	-6.81524e-05	5.542e-05				171	11.9175	0.0017	-2.54648e-06	0.00170509	-5.82243e-05	6.07708e-05				171	12.5287	0.00171	3.81972e-05	0.00163361	-0.00015534	0.000117143
172	11.4439	0.00172	0.000115228	0.00148954	-0.000212983	9.7755e-05				172	8.61729	0.00171	9.67662e-05	0.00151647	-0.000233951	0.000137184				172	13.3385	0.00171	1.3369e-05	0.00168326	-7.00541e-05	5.66851e-05				172	12.0092	0.00171	-1.27324e-06	0.00171255	-5.99751e-05	6.12484e-05				172	12.6204	0.00172	3.88338e-05	0.00164233	-0.000156476	0.000117643
173	11.5203	0.00173	0.000118411	0.00149318	-0.000214405	9.59936e-05				173	8.66312	0.00172	9.86761e-05	0.00152265	-0.000235232	0.000136556				173	13.4301	0.00172	1.46423e-05	0.00169072	-7.16842e-05	5.70419e-05				173	12.1009	0.00172	-6.3662e-07	0.00172127	-6.17258e-05	6.23624e-05				173	12.7426	0.00173	3.88338e-05	0.00165233	-0.000157992	0.000119158
174	11.6272	0.00174	0.000121594	0.00149681	-0.000216395	9.4801e-05				174	8.73952	0.00173	9.99493e-05	0.0015301	-0.000237369	0.00013742				174	13.5524	0.00173	1.52789e-05	0.00169944	-7.38576e-05	5.85788e-05				174	12.1925	0.00173	6.3662e-07	0.00172873	-6.34764e-05	6.28398e-05				174	12.8343	0.00174	3.88338e-05	0.00166233	-0.000159129	0.000120295
175	11.7342	0.00175	0.000123504	0.00150299	-0.000218386	9.48818e-05				175	8.81591	0.00174	0.000102496	0.00153501	-0.000239505	0.00013701				175	13.6593	0.00174	1.65521e-05	0.0017069	-7.57594e-05	5.92073e-05				175	12.2995	0.00174	1.90986e-06	0.00173618	-6.55189e-05	6.3609e-05				175	12.9412	0.00174	4.0107e-05	0.00165979	-0.000160455	0.000120348
176	11.8259	0.00176	0.000126051	0.0015079	-0.000220092	9.40414e-05				176	8.87703	0.00175	0.000104406	0.00154119	-0.000241215	0.000136809				176	13.7968	0.00175	1.78254e-05	0.00171435	-7.82045e-05	6.03792e-05				176	12.3912	0.00175	3.1831e-06	0.00174363	-6.72697e-05	6.40866e-05				176	13.0482	0.00176	4.13803e-05	0.00167724	-0.000161781	0.0001204
177	11.9175	0.00177	0.000127961	0.00151408	-0.000221798	9.38376e-05				177	8.95342	0.00176	0.000106952	0.0015461	-0.000243351	0.000136399				177	13.8885	0.00176	1.8462e-05	0.00172308	-7.98348e-05	6.13728e-05				177	12.4981	0.00176	3.81972e-06	0.00175236	-6.93121e-05	6.54924e-05				177	13.1551	0.00177	4.13803e-05	0.00168724	-0.000163107	0.000121726
178	12.0092	0.00178	0.000131144	0.00151771	-0.000223504	9.23607e-05				178	9.01454	0.00177	0.000108225	0.00155355	-0.00024506	0.000136835				178	13.9954	0.00177	1.97352e-05	0.00173053	-8.17365e-05	6.20013e-05				178	12.6051	0.00177	5.09296e-06	0.00175981	-7.13546e-05	6.62616e-05				178	13.2773	0.00177	4.20169e-05	0.00168597	-0.000164622	0.000122605
179	12.1009	0.00179	0.00013369	0.00152262	-0.00022521	9.15203e-05				179	9.09093	0.00178	0.000110772	0.00155846	-0.000247197	0.000136425				179	14.1024	0.00178	2.10085e-05	0.00173798	-8.36383e-05	6.26298e-05				179	12.6967	0.00178	5.72958e-06	0.00176854	-7.31052e-05	6.73756e-05				179	13.3537	0.00178	4.32901e-05	0.00169342	-0.00016557	0.000122279
180	12.2078	0.0018	0.000136237	0.00152753	-0.000227201	9.09643e-05				180	9.16732	0.00179	0.000111408	0.00156718	-0.000249333	0.000137925				180	14.2246	0.00179	2.22817e-05	0.00174544	-8.58117e-05	6.353e-05				180	12.819	0.00179	7.63944e-06	0.00177472	-7.54397e-05	6.78002e-05				180	13.4454	0.00179	4.45634e-05	0.00170087	-0.000166706	0.000122143
181	12.2995	0.00181	0.000138783	0.00153243	-0.000228907	9.01239e-05				181	9.22844	0.0018	0.000113318	0.00157336	-0.000251042	0.000137724				181	14.3469	0.0018	2.35549e-05	0.00175289	-8.79852e-05	6.44302e-05				181	12.9107	0.0018	8.27606e-06	0.00178345	-7.71903e-05	6.89143e-05				181	13.5676	0.0018	4.58366e-05	0.00170833	-0.000168222	0.000122385
182	12.3912	0.00182	0.00014133	0.00153734	-0.000230613	8.92837e-05				182	9.28956	0.00181	0.000115228	0.00157954	-0.000252752	0.000137524				182	14.4385	0.00181	2.41916e-05	0.00176162	-8.96154e-05	6.54238e-05				182	13.0176	0.00181	8.91268e-06	0.00179217	-7.92328e-05	7.03201e-05				182	13.6899	0.00181	4.64732e-05	0.00171705	-0.000169737	0.000123264
183	12.4828	0.00183	0.000144513	0.00154097	-0.000232319	8.78067e-05				183	9.36595	0.00182	0.000117775	0.00158445	-0.000254888	0.000137113				183	14.5608	0.00182	2.54648e-05	0.00176907	-9.17888e-05	6.63241e-05				183	13.094	0.00182	1.08225e-05	0.00179835	-8.06918e-05	6.98693e-05				183	13.7968	0.00182	4.83831e-05	0.00172323	-0.000171063	0.00012268
184	12.6051	0.00184	0.000146423	0.00154715	-0.000234594	8.81717e-05				184	9.42707	0.00183	0.000117775	0.00159445	-0.000256597	0.000138823				184	14.683	0.00183	2.6738e-05	0.00177652	-9.39623e-05	6.72243e-05				184	13.2162	0.00183	1.14592e-05	0.00180708	-8.3026e-05	7.15669e-05				184	13.9038	0.00183	4.96563e-05	0.00173069	-0.000172389	0.000122733
185	12.6967	0.00185	0.000150242	0.00154952	-0.0002363	8.6058e-05				185	9.51874	0.00184	0.000119685	0.00160063	-0.000259161	0.000139477				185	14.8052	0.00184	2.80113e-05	0.00178398	-9.61358e-05	6.81245e-05				185	13.3079	0.00184	1.20958e-05	0.00181581	-8.47767e-05	7.26809e-05				185	14.026	0.00184	5.15662e-05	0.00173687	-0.000173905	0.000122339
186	12.7884	0.00186	0.000152152	0.0015557	-0.000238007	8.58544e-05				186	9.57985	0.00185	0.000123504	0.00160299	-0.00026087	0.000137366				186	14.9275	0.00185	2.92845e-05	0.00179143	-9.83092e-05	6.90247e-05				186	13.4148	0.00185	1.3369e-05	0.00182326	-8.68191e-05	7.34501e-05				186	14.133	0.00185	5.28394e-05	0.00174432	-0.000175231	0.000122391
187	12.8954	0.00187	0.000155972	0.00155806	-0.000239997	8.40252e-05				187	9.64097	0.00186	0.000124777	0.00161045	-0.000262579	0.000137802				187	15.0191	0.00186	3.05577e-05	0.00179888	-9.99393e-05	6.93815e-05				187	13.5218	0.00186	1.46423e-05	0.00183072	-8.88616e-05	7.42193e-05				187	14.2399	0.00186	5.41127e-05	0.00175177	-0.000176557	0.000122444
188	13.0023	0.00188	0.000159155	0.00156169	-0.000241987	8.28325e-05				188	9.74792	0.00187	0.000127324	0.00161535	-0.000265571	0.000138247				188	15.1261	0.00187	3.11944e-05	0.00180761	-0.000101841	7.06468e-05				188	13.644	0.00187	1.52789e-05	0.00183944	-9.1196e-05	7.59172e-05				188	14.3469	0.00187	5.60225e-05	0.00175795	-0.000177883	0.00012186
189	13.094	0.00189	0.000161701	0.0015666	-0.000243694	8.19923e-05				189	9.79376	0.00188	0.000129234	0.00162153	-0.000266853	0.000137619				189	15.233	0.00188	3.24676e-05	0.00181506	-0.000103743	7.12753e-05				189	13.751	0.00188	1.71887e-05	0.00184562	-9.32385e-05	7.60497e-05				189	14.4538	0.00188	5.72958e-05	0.00176541	-0.000179209	0.000121913
190	13.201	0.0019	0.000164248	0.0015715	-0.000245684	8.14363e-05				190	9.85487	0.00189	0.000131144	0.00162771	-0.000268562	0.000137418				190	15.3553	0.00189	3.43775e-05	0.00182125	-0.000105916	7.15389e-05				190	13.8427	0.00189	1.8462e-05	0.00185308	-9.49891e-05	7.65271e-05				190	14.5761	0.00189	5.8569e-05	0.00177286	-0.000180725	0.000122156
191	13.2926	0.00191	0.000166794	0.00157641	-0.00024739	8.05959e-05				191	9.93127	0.0019	0.000132417	0.00163517	-0.000270698	0.000138281				191	15.4775	0.0019	3.56507e-05	0.0018287	-0.00010809	7.24391e-05				191	13.9496	0.0019	1.97352e-05	0.00186053	-9.70316e-05	7.72964e-05				191	14.6983	0.0019	6.04789e-05	0.00177904	-0.00018224	0.000121761
192	13.3996	0.00192	0.000169977	0.00158005	-0.000249381	7.94033e-05				192	10.0229	0.00191	0.000134963	0.00164007	-0.000273262	0.000138299				192	15.5845	0.00191	3.62873e-05	0.00183743	-0.000109992	7.37043e-05				192	14.0566	0.00191	1.97352e-05	0.00187053	-9.9074e-05	7.93388e-05				192	14.8052	0.00191	6.23887e-05	0.00178522	-0.000183566	0.000121177
193	13.5065	0.00193	0.000172524	0.00158495	-0.000251371	7.88474e-05				193	10.0993	0.00192	0.00013751	0.00164498	-0.000275399	0.000137889				193	15.722	0.00192	3.81972e-05	0.00184361	-0.000112437	7.42396e-05				193	14.1635	0.00192	2.10085e-05	0.00187798	-0.000101117	8.01082e-05				193	14.9122	0.00192	6.3662e-05	0.00179268	-0.000184892	0.00012123
194	13.6135	0.00194	0.000175707	0.00158859	-0.000253362	7.76548e-05				194	10.1452	0.00193	0.000140056	0.00164989	-0.00027668	0.000136624				194	15.8136	0.00192	3.94704e-05	0.00184106	-0.000114067	7.45966e-05				194	14.2705	0.00192	2.22817e-05	0.00187544	-0.000103159	8.08774e-05				194	15.0344	0.00193	6.42986e-05	0.0018014	-0.000186408	0.000122109
195	13.7051	0.00195	0.00017889	0.00159222	-0.000255068	7.61778e-05				195	10.2216	0.00194	0.000143876	0.00165225	-0.000278817	0.000134941				195	15.9206	0.00194	4.13803e-05	0.00185724	-0.000115969	7.45884e-05				195	14.3774	0.00194	2.35549e-05	0.00189289	-0.000105202	8.16466e-05				195	15.1414	0.00194	6.62085e-05	0.00180758	-0.000187734	0.000121525
196	13.7968	0.00196	0.000182073	0.00159585	-0.000256774	7.47007e-05				196	10.298	0.00195	0.000145149	0.0016597	-0.000280953	0.000135804				196	16.0581	0.00195	4.20169e-05	0.00186597	-0.000118414	7.6397e-05				196	14.4844	0.00194	2.48282e-05	0.00189034	-0.000107244	8.24158e-05				196	15.2483	0.00195	6.68451e-05	0.00181631	-0.00018906	0.000122215
197	13.9038	0.00197	0.000183983	0.00160203	-0.000258765	7.47815e-05				197	10.3896	0.00196	0.000147059	0.00166588	-0.000283517	0.000136458				197	16.1651	0.00196	4.32901e-05	0.00187342	-0.000120316	7.70255e-05				197	14.5913	0.00195	2.61014e-05	0.0018978	-0.000109287	8.31852e-05				197	15.3553	0.00196	6.81183e-05	0.00182376	-0.000190386	0.000122268
198	14.026	0.00198	0.000187166	0.00160567	-0.000261039	7.38733e-05				198	10.4355	0.00197	0.000150242	0.00166952	-0.000284799	0.000134557				198	16.272	0.00197	4.52e-05	0.0018796	-0.000122217	7.70174e-05				198	14.683	0.00196	2.73747e-05	0.00190525	-0.000111037	8.36626e-05				198	15.4928	0.00197	6.87549e-05	0.00183249	-0.000192091	0.000123336
199	14.1177	0.00199	0.000190986	0.00160803	-0.000262746	7.17596e-05				199	10.5119	0.00198	0.000152152	0.0016757	-0.000286936	0.000134784				199	16.3942	0.00198	4.64732e-05	0.00188705	-0.000124391	7.79176e-05				199	14.8205	0.00197	2.80113e-05	0.00191398	-0.000113663	8.56521e-05				199	15.5997	0.00198	7.00282e-05	0.00183994	-0.000193417	0.000123389
200	14.1941	0.002	0.000192896	0.00161421	-0.000264167	7.12715e-05				200	10.5883	0.00199	0.000155335	0.00167933	-0.000289072	0.000133737				200	16.5012	0.00199	4.77465e-05	0.00189451	-0.000126293	7.85461e-05				200	14.9275	0.00198	2.99211e-05	0.00192016	-0.000115706	8.57847e-05				200	15.722	0.00199	7.13014e-05	0.0018474	-0.000194932	0.000123631
201	14.301	0.00201	0.000196079	0.00161784	-0.000266158	7.0079e-05				201	10.6646	0.002	0.000156608	0.00168678	-0.000291208	0.0001346				201	16.6234	0.00199	5.0293e-05	0.00188941	-0.000128466	7.81733e-05				201	15.0497	0.002	3.11944e-05	0.00193761	-0.00011804	8.68457e-05				201	15.8289	0.002	7.25747e-05	0.00185485	-0.000196259	0.000123684
202	14.4385	0.00202	0.000199262	0.00162148	-0.000268717	6.94551e-05				202	10.741	0.00201	0.000159155	0.00169169	-0.000293345	0.00013419				202	16.7609	0.00201	5.15662e-05	0.00190687	-0.000130911	7.93452e-05				202	15.1566	0.002	3.31042e-05	0.00193379	-0.000120082	8.69783e-05				202	15.9512	0.00201	7.32113e-05	0.00186358	-0.000197774	0.000124563
203	14.5302	0.00203	0.000202445	0.00162511	-0.000270423	6.79781e-05				203	10.8174	0.00202	0.000160428	0.00169914	-0.000295481	0.000135053				203	16.8679	0.00202	5.22028e-05	0.00191559	-0.000132813	8.06103e-05				203	15.2636	0.00201	3.31042e-05	0.00194379	-0.000122125	8.90209e-05				203	16.0734	0.00202	7.51211e-05	0.00186976	-0.00019929	0.000124168
204	14.6372	0.00204	0.000204992	0.00163002	-0.000272414	6.74221e-05				204	10.9091	0.00203	0.000163611	0.00170278	-0.000298045	0.000134434				204	16.9901	0.00202	5.41127e-05	0.00191177	-0.000134987	8.08739e-05				204	15.3858	0.00202	3.50141e-05	0.00194997	-0.000124459	8.94453e-05				204	16.1803	0.00203	7.63944e-05	0.00187721	-0.000200616	0.000124221
205	14.7441	0.00205	0.000208175	0.00163365	-0.000274404	6.62294e-05				205	10.9702	0.00204	0.000165521	0.00170896	-0.000299754	0.000134233				205	17.1123	0.00203	5.66592e-05	0.00191668	-0.00013716	8.05009e-05				205	15.4928	0.00203	3.69239e-05	0.00195615	-0.000126502	8.95779e-05				205	16.2873	0.00204	7.7031e-05	0.00188594	-0.000201942	0.000124911
206	14.8664	0.00206	0.000211994	0.00163601	-0.000276679	6.46847e-05				206	11.0619	0.00205	0.000168704	0.00171259	-0.000302318	0.000133614				206	17.2346	0.00204	5.79324e-05	0.00192414	-0.000139333	8.14011e-05				206	15.5845	0.00204	3.81972e-05	0.00196361	-0.000128252	9.00553e-05				206	16.4248	0.00205	7.83042e-05	0.00189339	-0.000203647	0.000125342
207	14.9427	0.00207	0.000215177	0.00163965	-0.000278101	6.29233e-05				207	11.123	0.00206	0.000169977	0.00172005	-0.000304027	0.00013405				207	17.3262	0.00205	5.98423e-05	0.00193032	-0.000140964	8.11213e-05				207	15.6914	0.00205	4.07437e-05	0.00196851	-0.000130295	8.95513e-05				207	16.547	0.00206	7.95775e-05	0.00190085	-0.000205162	0.000125585
208	15.0497	0.00208	0.000218361	0.00164328	-0.000280091	6.17307e-05				208	11.2147	0.00207	0.000173161	0.00172368	-0.000306591	0.000133431				208	17.4638	0.00206	6.17521e-05	0.0019365	-0.000143409	8.16566e-05				208	15.7984	0.00206	4.20169e-05	0.00197597	-0.000132338	9.03207e-05				208	16.654	0.00207	8.02141e-05	0.00190957	-0.000206488	0.000126274
209	15.1566	0.00209	0.000222817	0.00164437	-0.000282082	5.92648e-05				209	11.2605	0.00208	0.000175707	0.00172859	-0.000307873	0.000132166				209	17.6013	0.00207	6.3662e-05	0.00194268	-0.000145854	8.21919e-05				209	15.9206	0.00207	4.32901e-05	0.00198342	-0.000134672	9.13817e-05				209	16.7762	0.00208	8.2124e-05	0.00191575	-0.000208004	0.00012588
210	15.2483	0.0021	0.000225363	0.00164927	-0.000283788	5.84246e-05				210	11.3675	0.00209	0.000177617	0.00173477	-0.000310864	0.000133247				210	17.6929	0.00208	6.55718e-05	0.00194886	-0.000147484	8.19123e-05				210	16.0428	0.00208	4.45634e-05	0.00199087	-0.000137006	9.24427e-05				210	16.8984	0.00209	8.27606e-05	0.00192448	-0.000209519	0.000126759
211	15.34	0.00211	0.000228547	0.00165291	-0.000285494	5.69476e-05				211	11.4133	0.0021	0.000180163	0.00173967	-0.000312146	0.000131983				211	17.8457	0.00209	6.68451e-05	0.00195631	-0.000150201	8.33559e-05				211	16.1651	0.00209	4.71099e-05	0.00199578	-0.00013934	9.22305e-05				211	17.0054	0.0021	8.40338e-05	0.00193193	-0.000210845	0.000126812
212	15.4469	0.00212	0.000233003	0.00165399	-0.000287485	5.44817e-05				212	11.4897	0.00211	0.000182073	0.00174585	-0.000314283	0.000132209				212	17.9527	0.0021	6.87549e-05	0.00196249	-0.000152103	8.33478e-05				212	16.2567	0.0021	4.77465e-05	0.00200451	-0.000141091	9.33445e-05				212	17.1276	0.00211	8.53071e-05	0.00193939	-0.000212361	0.000127054
213	15.5539	0.00213	0.000236823	0.00165635	-0.000289475	5.26524e-05				213	11.5661	0.00212	0.00018462	0.00175076	-0.000316419	0.000131799				213	18.0749	0.00211	7.06648e-05	0.00196867	-0.000154276	8.36114e-05				213	16.3942	0.00211	4.90197e-05	0.00201196	-0.000143717	9.46973e-05				213	17.2498	0.00212	8.72169e-05	0.00194557	-0.000213876	0.000126659
214	15.6608	0.00214	0.000240006	0.00165999	-0.000291466	5.146e-05				214	11.6425	0.00213	0.000187166	0.00175567	-0.000318556	0.000131389				214	18.2124	0.00213	7.25747e-05	0.00198485	-0.000156721	8.41467e-05				214	16.5165	0.00212	5.0293e-05	0.00201941	-0.000146051	9.57583e-05				214	17.4026	0.00213	8.78535e-05	0.00195429	-0.000215771	0.000127917
215	15.7984	0.00215	0.000243825	0.00166235	-0.000294025	5.01995e-05				215	11.7189	0.00214	0.000190349	0.0017593	-0.000320692	0.000130343				215	18.3499	0.00213	7.44845e-05	0.00198103	-0.000159166	8.4682e-05				215	16.6081	0.00213	5.22028e-05	0.00202559	-0.000147802	9.55993e-05				215	17.4943	0.00214	8.91268e-05	0.00196175	-0.000216907	0.000127781
216	15.89	0.00216	0.000247645	0.00166471	-0.000295731	4.80858e-05				216	11.7953	0.00215	0.000192896	0.00176421	-0.000322829	0.000129933				216	18.4416	0.00214	7.63944e-05	0.00198721	-0.000160797	8.44021e-05				216	16.7457	0.00214	5.34761e-05	0.00203305	-0.000150428	9.69521e-05				216	17.6318	0.00215	9.10366e-05	0.00196793	-0.000218612	0.000127576
217	16.0123	0.00217	0.000251465	0.00166707	-0.000298006	4.6541e-05				217	11.8717	0.00216	0.000195442	0.00176912	-0.000324965	0.000129523				217	18.5638	0.00215	7.83042e-05	0.00199339	-0.00016297	8.46657e-05				217	16.8526	0.00215	5.60225e-05	0.00203795	-0.000152471	9.64481e-05				217	17.754	0.00216	9.16732e-05	0.00197665	-0.000220128	0.000128455
218	16.1039	0.00218	0.000255285	0.00166943	-0.000299712	4.44273e-05				218	11.9481	0.00217	0.000198625	0.00177275	-0.000327102	0.000128476				218	18.7013	0.00216	8.02141e-05	0.00199957	-0.000165415	8.5201e-05				218	16.9596	0.00216	5.60225e-05	0.00204795	-0.000154513	9.84905e-05				218	17.8763	0.00217	9.29465e-05	0.00198411	-0.000221643	0.000128697
219	16.2262	0.00219	0.000259741	0.00167052	-0.000301987	4.2246e-05				219	12.0245	0.00218	0.000200535	0.00177893	-0.000329238	0.000128703				219	18.8236	0.00217	8.2124e-05	0.00200575	-0.000167589	8.54646e-05				219	17.0971	0.00217	5.79324e-05	0.00205414	-0.000157139	9.92067e-05				219	18.0138	0.00218	9.48563e-05	0.00199029	-0.000223348	0.000128492
220	16.3178	0.0022	0.000263561	0.00167288	-0.000303693	4.01324e-05				220	12.0856	0.00219	0.000203082	0.00178384	-0.000330947	0.000127866				220	18.9458	0.00218	8.40338e-05	0.00201193	-0.000169762	8.57282e-05				220	17.1887	0.00218	5.92056e-05	0.00206159	-0.00015889	9.96841e-05				220	18.1208	0.00219	9.67662e-05	0.00199647	-0.000224674	0.000127908
221	16.4401	0.00221	0.00026738	0.00167524	-0.000305968	3.85875e-05				221	12.162	0.0022	0.000206265	0.00178747	-0.000333084	0.000126819				221	19.068	0.00219	8.72169e-05	0.00201557	-0.000171936	8.47188e-05				221	17.311	0.00219	6.11155e-05	0.00206777	-0.000161224	0.000100109				221	18.2583	0.0022	9.80394e-05	0.00200392	-0.000226379	0.00012834
222	16.5317	0.00222	0.000271837	0.00167633	-0.000307674	3.58372e-05				222	12.2384	0.00221	0.000209448	0.0017911	-0.00033522	0.000125772				222	19.1903	0.0022	8.84901e-05	0.00202302	-0.000174109	8.5619e-05				222	17.4332	0.0022	6.17521e-05	0.0020765	-0.000163558	0.000101806				222	18.3652	0.00221	0.000100586	0.00200883	-0.000227705	0.00012712
223	16.6387	0.00223	0.000276293	0.00167741	-0.000309664	3.33713e-05				223	12.33	0.00222	0.000211994	0.00179601	-0.000337784	0.00012579				223	19.3278	0.00221	9.04e-05	0.0020292	-0.000176554	8.61543e-05				223	17.5554	0.00221	6.30254e-05	0.00208395	-0.000165893	0.000102867				223	18.5027	0.00222	0.000101859	0.00201628	-0.00022941	0.000127551
224	16.7609	0.00224	0.000280749	0.0016785	-0.000311939	3.119e-05				224	12.4217	0.00223	0.000214541	0.00180092	-0.000340348	0.000125807				224	19.4347	0.00222	9.23099e-05	0.00203538	-0.000178456	8.61462e-05				224	17.6777	0.00222	6.49352e-05	0.00209013	-0.000168227	0.000103292				224	18.6249	0.00223	0.000103132	0.00202374	-0.000230926	0.000127793
225	16.8679	0.00225	0.000283932	0.00168214	-0.00031393	2.99974e-05				225	12.4828	0.00224	0.000217724	0.00180455	-0.000342057	0.000124333				225	19.5722	0.00223	9.42197e-05	0.00204156	-0.000180901	8.66815e-05				225	17.7999	0.00223	6.62085e-05	0.00209758	-0.000170561	0.000104353				225	18.7777	0.00224	0.000104406	0.00203119	-0.00023282	0.000128415
226	16.9901	0.00226	0.000288389	0.00168322	-0.000316205	2.78159e-05				226	12.5745	0.00225	0.00022027	0.00180946	-0.000344621	0.00012435				226	19.6792	0.00224	9.67662e-05	0.00204647	-0.000182803	8.60367e-05				226	17.9068	0.00224	6.68451e-05	0.00210631	-0.000172604	0.000105759				226	18.9	0.00225	0.000106316	0.00203737	-0.000234336	0.00012802
227	17.0818	0.00227	0.000292845	0.00168431	-0.000317911	2.50656e-05				227	12.6662	0.00226	0.00022409	0.00181182	-0.000347185	0.000123095				227	19.8167	0.00225	9.86761e-05	0.00205265	-0.000185248	8.6572e-05				227	18.0291	0.00225	6.87549e-05	0.00211249	-0.000174938	0.000106183				227	19.0222	0.00226	0.000108225	0.00204355	-0.000235851	0.000127626
228	17.1735	0.00228	0.000296665	0.00168667	-0.000319617	2.29522e-05				228	12.7273	0.00227	0.000226637	0.00181673	-0.000348894	0.000122257				228	19.9084	0.00226	0.000101223	0.00205755	-0.000186878	8.56556e-05				228	18.1666	0.00226	7.06648e-05	0.00211867	-0.000177564	0.000106899				228	19.1444	0.00227	0.000110135	0.00204973	-0.000237367	0.000127232
229	17.311	0.00229	0.000301121	0.00168776	-0.000322176	2.1055e-05				229	12.819	0.00228	0.00022982	0.00182036	-0.000351458	0.000121638				229	20.0459	0.00227	0.000103769	0.00206246	-0.000189323	8.55543e-05				229	18.2583	0.00227	7.1938e-05	0.00212612	-0.000179315	0.000107377				229	19.2667	0.00228	0.000112045	0.00205591	-0.000238882	0.000126837
230	17.4332	0.0023	0.000304941	0.00169012	-0.000324451	1.95101e-05				230	12.8954	0.00229	0.00023173	0.00182654	-0.000353594	0.000121865				230	20.1681	0.00228	0.000105679	0.00206864	-0.000191497	8.58179e-05				230	18.3958	0.00228	7.38479e-05	0.0021323	-0.000181941	0.000108093				230	19.3889	0.00229	0.000113318	0.00206336	-0.000240398	0.000127079
231	17.5707	0.00231	0.000309397	0.00169121	-0.00032701	1.7613e-05				231	12.9565	0.0023	0.000234913	0.00183017	-0.000355303	0.000120391				231	20.3056	0.00229	0.000107589	0.00207482	-0.000193942	8.63532e-05				231	18.518	0.00229	7.63944e-05	0.00213721	-0.000184275	0.000107881				231	19.5111	0.0023	0.000115228	0.00206954	-0.000241913	0.000126685
232	17.6471	0.00232	0.000313217	0.00169357	-0.000328432	1.5215e-05				232	13.0329	0.00231	0.000238096	0.00183381	-0.00035744	0.000119344				232	20.4126	0.0023	0.000109499	0.002081	-0.000195844	8.63452e-05				232	18.6402	0.0023	7.7031e-05	0.00214594	-0.000186609	0.000109578				232	19.6486	0.00231	0.000117138	0.00207572	-0.000243618	0.00012648
233	17.7846	0.00233	0.000317673	0.00169465	-0.000330991	1.33179e-05				233	13.1245	0.00232	0.000240642	0.00183872	-0.000360004	0.000119361				233	20.5348	0.00231	0.000112045	0.00208591	-0.000198017	8.59722e-05				233	18.7472	0.00231	7.83042e-05	0.00215339	-0.000188652	0.000110348				233	19.7709	0.00232	0.000118411	0.00208318	-0.000245134	0.000126722
234	17.861	0.00234	0.00032213	0.00169574	-0.000332413	1.02832e-05				234	13.201	0.00233	0.000243825	0.00184235	-0.00036214	0.000118315				234	20.6723	0.00232	0.000114592	0.00209082	-0.000200462	8.58709e-05				234	18.8847	0.00232	8.02141e-05	0.00215957	-0.000191278	0.000111064				234	19.8931	0.00233	0.000120321	0.00208936	-0.000246649	0.000126328
235	17.968	0.00235	0.000326586	0.00169683	-0.000334403	7.81755e-06				235	13.2773	0.00234	0.000247008	0.00184598	-0.000364277	0.000117268				235	20.7946	0.00233	0.000116501	0.002097	-0.000202636	8.61345e-05				235	19.0069	0.00233	8.2124e-05	0.00216575	-0.000193612	0.000111488				235	20.0153	0.00234	0.000121594	0.00209681	-0.000248165	0.00012657
236	18.0902	0.00236	0.000331042	0.00169792	-0.000336678	5.63604e-06				236	13.369	0.00235	0.000249555	0.00185089	-0.000366841	0.000117286				236	20.9321	0.00234	0.000119048	0.0021019	-0.000205081	8.60332e-05				236	19.1291	0.00234	8.46704e-05	0.00217066	-0.000195946	0.000111276				236	20.1528	0.00235	0.000124141	0.00210172	-0.00024987	0.000125729
237	18.2124	0.00237	0.000336135	0.00169773	-0.000338953	2.81792e-06				237	13.4607	0.00236	0.000252738	0.00185452	-0.000369404	0.000116666				237	21.039	0.00235	0.000120958	0.00210808	-0.000206983	8.60251e-05				237	19.2514	0.00235	8.65803e-05	0.00217684	-0.000198281	0.0001117				237	20.2904	0.00236	0.000125414	0.00210917	-0.000251575	0.000126161
238	18.3346	0.00238	0.000341228	0.00169754	-0.000341228	-2.0381e-10				238	13.5371	0.00237	0.000255921	0.00185816	-0.000371541	0.000115619				238	21.1765	0.00236	0.000123504	0.00211299	-0.000209428	8.59237e-05				238	19.3736	0.00236	8.84901e-05	0.00218302	-0.000200615	0.000112125				238	20.4126	0.00237	0.000127961	0.00211408	-0.00025309	0.00012513
239	18.4416	0.00239	0.000346321	0.00169736						239	13.6135	0.00238	0.000259741	0.00186052	-0.000373677	0.000113936				239	21.2987	0.00237	0.000125414	0.00211917	-0.000211601	8.61873e-05				239	19.4958	0.00237	8.97634e-05	0.00219047	-0.000202949	0.000113186				239	20.5501	0.00238	0.00012987	0.00212026	-0.000254795	0.000124925
240	18.518	0.0024	0.000351414	0.00169717						240	13.7051	0.00239	0.000262924	0.00186415	-0.000376241	0.000113317				240	21.4363	0.00238	0.000128597	0.00212281	-0.000214047	8.54494e-05				240	19.6181	0.00238	9.16732e-05	0.00219665	-0.000205284	0.00011361				240	20.7029	0.00239	0.00013178	0.00212644	-0.00025669	0.000124909
241	18.6097	0.00241	0.000357144	0.00169571						241	13.7663	0.0024	0.000266107	0.00186779	-0.00037795	0.000111843				241	21.5585	0.00239	0.000131144	0.00212771	-0.00021622	8.50764e-05				241	19.7403	0.00239	9.23099e-05	0.00220538	-0.000207618	0.000115308				241	20.8251	0.0024	0.00013369	0.00213262	-0.000258205	0.000124515
242	18.7013	0.00242	0.000364147	0.00169171						242	13.8579	0.00241	0.00026929	0.00187142	-0.000380514	0.000111224				242	21.696	0.0024	0.00013369	0.00213262	-0.000218665	8.49751e-05				242	19.8625	0.0024	9.48563e-05	0.00221029	-0.000209952	0.000115096				242	20.9626	0.00241	0.000134963	0.00214007	-0.00025991	0.000124947
243	18.793	0.00243	0.000371149	0.0016877						243	13.9496	0.00242	0.000272473	0.00187505	-0.000383078	0.000110604				243	21.8335	0.00241	0.000136237	0.00213753	-0.00022111	8.48737e-05				243	19.9848	0.00241	9.61296e-05	0.00221774	-0.000212286	0.000116157				243	21.0848	0.00241	0.00013751	0.00213498	-0.000261426	0.000123916
244	18.8389	0.00244	0.000378152	0.0016837						244	14.026	0.00243	0.000275656	0.00187869	-0.000385214	0.000109558				244	21.9405	0.00242	0.000138146	0.00214371	-0.000223012	8.48656e-05				244	20.107	0.00242	9.93127e-05	0.00222137	-0.000214621	0.000115308				244	21.2376	0.00243	0.000140056	0.00214989	-0.00026332	0.000123264
245	18.8847	0.00245	0.000388338	0.00167332						245	14.1024	0.00244	0.000278839	0.00188232	-0.000387351	0.000108511				245	22.078	0.00243	0.000140693	0.00214861	-0.000225457	8.47643e-05				245	20.2292	0.00243	0.000102496	0.00222501	-0.000216955	0.000114459				245	21.3752	0.00244	0.00014133	0.00215734	-0.000265025	0.000123695
246	18.9153	0.00246	0.000399161	0.00166168						246	14.1941	0.00245	0.000282023	0.00188595	-0.000389914	0.000107892				246	22.2002	0.00244	0.000143876	0.00215225	-0.000227631	8.37548e-05				246	20.3667	0.00244	0.000105679	0.00222864	-0.000219581	0.000113902				246	21.5127	0.00245	0.000143239	0.00216352	-0.00026673	0.00012349
247	18.9305	0.00247	0.000409983	0.00165003						247	14.2552	0.00246	0.000285206	0.00188959	-0.000391624	0.000106418				247	22.3224	0.00245	0.000146423	0.00215715	-0.000229804	8.33818e-05				247	20.489	0.00245	0.000109499	0.002231	-0.000221915	0.000112417				247	21.6349	0.00246	0.000144513	0.00217097	-0.000268245	0.000123733
248	18.9458	0.00248	0.000423352	0.0016333						248	14.3469	0.00247	0.000288389	0.00189322	-0.000394187	0.000105799				248	22.4599	0.00246	0.000148969	0.00216206	-0.00023225	8.32805e-05				248	20.6265	0.00246	0.000112682	0.00223464	-0.000224541	0.00011186				248	21.7418	0.00247	0.000147059	0.00217588	-0.000269571	0.000122512
249	18.9611	0.00249	0.000436085	0.00161783						249	14.4385	0.00248	0.000291572	0.00189686	-0.000396751	0.00010518				249	22.5822	0.00247	0.000151516	0.00216697	-0.000234423	8.29075e-05				249	20.7487	0.00247	0.000116501	0.002237	-0.000226876	0.000110374				249	21.8793	0.00247	0.000148969	0.00217206	-0.000271276	0.000122307
250	18.9916	0.0025	0.000445634	0.00160873						250	14.4997	0.00249	0.000295392	0.00189922	-0.00039846	0.000103069				250	22.7044	0.00248	0.000154062	0.00217188	-0.000236596	8.25344e-05				250	20.8709	0.00248	0.000119685	0.00224063	-0.00022921	0.000109525				250	22.0169	0.00249	0.000151516	0.00218697	-0.000272981	0.000121466
251	19.0375	0.00251	0.000452637	0.00160473						251	14.5913	0.0025	0.000299211	0.00190158	-0.000401024	0.000101813				251	22.8419	0.00249	0.000156608	0.00217678	-0.000239042	8.24331e-05				251	20.9932	0.00249	0.000123504	0.00224299	-0.000231544	0.00010804				251	22.1544	0.0025	0.000154062	0.00219188	-0.000274686	0.000120624
252	19.1291	0.00252	0.000459639	0.00160072						252	14.683	0.00251	0.000302394	0.00190521	-0.000403588	0.000101194				252	22.9642	0.0025	0.000160428	0.00217914	-0.000241215	8.07869e-05				252	21.146	0.0025	0.000126687	0.00224663	-0.000234462	0.000107775				252	22.2766	0.0025	0.000155972	0.00218806	-0.000276202	0.00012023
[truncated: 256 more rows]
[truncated: 49 more columns]
