# Supplementary material for: Mechanical properties and energy evolution characteristics of fissure sandstone under the interaction between water and fissures
Source: PLoS One. 2026 Jun 9;21(6):e0351174. doi: 10.1371/journal.pone.0351174 (PMC13249158; doi:10.1371/journal.pone.0351174)
Supplement: S1 File — (ZIP) [file pone.0351174.s001.zip › Minimum data set/2. Energy Evolution Data of the Dry Group.xlsx]

## Sheet: Sheet1
D-0°-1															D-0°-2														D-30°-1														D-30°-2
Axial Stress	Axial Strain	Individual Strain Energy	Total Strain Energy Density	Instantaneous Growth Rate of Total Strain Energy	Elastic Strain Energy Density	Instantaneous Growth Rate of Total Strain Energy	Dissipated Energy Density	Instantaneous Growth Rate of Total Strain Energy	Elastic Strain Energy / Dissipated Energy	Time（ms）	Time（s）				Axial Stress	Axial Strain	Individual Strain Energy	Total Strain Energy Density	Instantaneous Growth Rate of Total Strain Energy	Elastic Strain Energy Density	Instantaneous Growth Rate of Total Strain Energy	Dissipated Energy Density	Instantaneous Growth Rate of Total Strain Energy	Elastic Strain Energy / Dissipated Energy	Time（ms）	Time（s）			Axial Stress	Axial Strain	Individual Strain Energy	Total Strain Energy Density	Instantaneous Growth Rate of Total Strain Energy	Elastic Strain Energy Density	Instantaneous Growth Rate of Total Strain Energy	Dissipated Energy Density	Instantaneous Growth Rate of Total Strain Energy	Elastic Strain Energy / Dissipated Energy	Time（ms）	Time（s）			Axial Stress	Axial Strain	Individual Strain Energy	Total Strain Energy Density	Instantaneous Growth Rate of Total Strain Energy	Elastic Strain Energy Density	Instantaneous Growth Rate of Total Strain Energy
0	0	3.82e-06	3.82e-06		0		3.82e-06		0	0	0				0	0	0	0		0		0		0	0	0			0	0	0.00134464	0.00134464		0		0.00134464		0	0	0			0	0	0.00056536	0.00056536		0
0.01528	5e-07	2.292e-05	2.674e-05	91.68	8.11468e-06	21.6391	1.86253e-05	70.0409	0.43568	2100	2.1				0	2.65e-05	4.966e-05	4.966e-05	19.3298	0		4.966e-05		0	1999	1.999			0.06112	4.4e-05	-0.00065704	0.0006876	-29.2018	9.69025e-05		0.000590698		0.164048	2000	2			0.06112	1.85e-05	0.000515663	0.00108102	46.2764	0.000130606	7.84685
0.03056	1.5e-06	0.0001146	0.00014134	62.2093	3.24587e-05	34.7772	0.000108881	27.4321	0.298111	4100	4.1				0.01528	3.3e-05	0.000588225	0.000637885	113.935	1.02219e-05	21.0232	0.000627663	92.9122	0.0162856	3998	3.998			0	2.25e-05	0	0.0006876	-49.2323	0		0.0006876		0	4000	4			0.07639	2.6e-05	0.000687525	0.00176855	93.454	0.000204018	17.9533
0.06112	4e-06	0.000103132	0.000244472	146.102	0.000129835	42.5888	0.000114638	103.513	1.13257	6100	6.1				0.09167	4.4e-05	0.00140565	0.00204353	103.217	0.000367907	44.9703	0.00167562	58.2469	0.219564	5998	5.998			0	2.15e-05	0.00110773	0.00179533	283.794	0		0.00179533	238.937	0	6000	6			0.10695	3.35e-05	0.000714285	0.00248283	201.857	0.000399905	47.0893
0.07639	5.5e-06	0.000481275	0.000725747	254.012	0.000202814	87.8931	0.000522934	166.119	0.387838	8100	8.1				0.15279	5.55e-05	0.00091674	0.00296027	59.8063	0.00102205	37.3798	0.00193822	22.4265	0.527316	7997	7.997			0.15279	3.6e-05	0.00272349	0.00451881	339.223	0.000605561		0.00391325	236.509	0.154746	8000	8			0.15279	3.9e-05	0.00190985	0.00439268	288.818	0.000816179	92.6721
0.13751	1e-05	0.0010428	0.00176854	260.09	0.000657193	87.7793	0.00111135	172.31	0.591347	10100	10.1				0.15279	6.15e-05	0.00012987	0.00309014	80.76	0.00102205	-74.4679	0.00206809	155.228	0.494202	9996	9.996			0.32086	4.75e-05	0.0060963	0.0106151	641.715	0.00267054	284.016	0.00794457	357.7	0.336147	10000	10			0.22918	4.9e-05	0.00256683	0.00695951	232.536	0.00183632	75.2451
0.18335	1.65e-05	0.00181819	0.00358674	322.894	0.00116839	94.6549	0.00241835	228.239	0.483134	12100	12.1				0.10695	6.25e-05	0.00043545	0.00352559	718.111	0.000500778	112.434	0.00302481	605.677	0.165557	11996	11.996			0.55004	6.15e-05	0.0102674	0.0208826	733.642	0.00784796	376.05	0.0130346	357.591	0.602087	12000	12			0.25974	5.95e-05	0.00220016	0.00915967	278.736	0.0023587	60.0034
0.24446	2.5e-05	0.00302522	0.00661196	323.598	0.00207702	106.516	0.00453494	217.083	0.458003	14100	14.1				0.18335	6.55e-05	0.00243699	0.00596259	435.993	0.00147179	175.206	0.0044908	260.786	0.327734	13995	13.995			0.73339	7.75e-05	0.0117418	0.0326244	693.059	0.0139521	410.576	0.0186723	282.483	0.747206	14000	14			0.2903	6.75e-05	0.00295646	0.0121161	437.469	0.00294639	137.784
0.30558	3.6e-05	0.00328495	0.0098969	383.789	0.00324545	105.472	0.00665146	278.317	0.48793	16100	16.1				0.25974	7.65e-05	0.0036669	0.00962949	350.415	0.00295366	171.072	0.00667582	179.343	0.442442	15994	15.994			0.88617	9.2e-05	0.0093965	0.0420209	722.784	0.0203705	474.802	0.0216503	247.982	0.940887	16000	16			0.36669	7.65e-05	0.00448052	0.0165966	430.976	0.00470104	146.511
0.35141	4.6e-05	0.00477463	0.0146715	449.878	0.00429193	118.635	0.0103796	331.243	0.413497	18100	18.1				0.35141	8.85e-05	0.00439265	0.0140221	325.895	0.00540644	191.361	0.0086157	134.534	0.627511	17994	17.994			0.99313	0.000102	0.00831172	0.0503326	1054.45	0.0255847	564.184	0.0247479	490.27	1.03381	18000	18			0.41253	8.8e-05	0.0043545	0.0209511	415.196	0.00594986	123.003
0.41253	5.85e-05	0.00534762	0.0200192	450.728	0.00591474	101.264	0.0141044	349.464	0.419354	20200	20.2				0.41253	0.0001	0.00326588	0.017288	399.865	0.00745066	199.581	0.00983736	200.285	0.757384	19993	19.993			1.0848	0.00011	0.0106685	0.061001	1164.9	0.0305258	536.667	0.0304752	628.237	1.00166	20000	20			0.45837	9.8e-05	0.00457221	0.0255234	450.727	0.00734561	150.671
0.44309	7.1e-05	0.00592056	0.0259397	489.84	0.00682352	116.83	0.0191162	373.01	0.356949	22200	22.2				0.45837	0.0001075	0.00433156	0.0216196	545.872	0.00919847	222.981	0.0124211	322.891	0.740552	21992	21.992			1.16119	0.0001195	0.00971736	0.0707184	1197.21	0.0349764	639.475	0.035742	557.735	0.978579	22000	22			0.5042	0.0001075	0.00421696	0.0297403	568.375	0.00888794	184.681
0.5042	8.35e-05	0.00632544	0.0322652	542.554	0.00883548	150.676	0.0234297	391.878	0.377106	24200	24.2				0.5042	0.0001165	0.00467532	0.0262949	620.917	0.0111298	184.524	0.0151651	436.392	0.733914	23992	23.992			1.26815	0.0001275	0.0112338	0.0819522	1512.15	0.0417167	852.932	0.0402356	659.216	1.03681	24000	24			0.55004	0.0001155	0.0057296	0.0354699	666.331	0.0105775	195.894
0.55004	9.55e-05	0.00696714	0.0392323	620.542	0.0105151	172.745	0.0287172	447.797	0.36616	26200	26.2				0.53476	0.0001255	0.00650118	0.0327961	657.366	0.0125199	215.391	0.0202762	441.975	0.617469	25991	25.991			1.3751	0.000136	0.0137166	0.0956688	1675.58	0.0490497	979.641	0.0466191	695.943	1.05214	26000	26			0.59588	0.0001255	0.00626435	0.0417343	588.238	0.012414	225.665
0.61115	0.0001075	0.00792588	0.0471582	625.341	0.0129814	183.129	0.0341768	442.212	0.379829	28200	28.2				0.59588	0.000137	0.00697482	0.0397709	603.517	0.0155454	322.963	0.0242255	280.554	0.641694	27990	27.99			1.51261	0.0001455	0.0164439	0.112113	1620.52	0.0593502	949.497	0.0527625	671.018	1.12486	28000	28			0.65699	0.0001355	0.0055004	0.0472347	809.781	0.0150908	311.956
0.65699	0.00012	0.00739497	0.0545531	673.57	0.0150018	146.743	0.0395514	526.827	0.379298	30200	30.2				0.67227	0.000148	0.00660431	0.0463752	701.711	0.0197866	343.004	0.0265886	358.706	0.744175	29990	29.99			1.61956	0.000156	0.0159664	0.128079	1609.63	0.0680397	967.355	0.0600394	642.273	1.13325	30000	30			0.71811	0.0001435	0.00907566	0.0563103	919.406	0.0180292	348.91
0.68755	0.000131	0.00843393	0.0629871	784.824	0.0164298	271.168	0.0465572	513.656	0.352895	32200	32.2				0.71811	0.0001575	0.00778076	0.054156	806.151	0.022577	288.203	0.031579	517.948	0.714935	31989	31.989			1.74179	0.0001655	0.0162261	0.144305	2026.31	0.0786973	1194.07	0.065608	832.236	1.19951	32000	32			0.7945	0.0001555	0.00931247	0.0656228	700.228	0.022069	245.54
0.77922	0.0001425	0.00922461	0.0722117	843.494	0.021103	314.31	0.0511087	529.185	0.412905	34200	34.2				0.76394	0.000168	0.00834225	0.0624982	740.48	0.0255506	344.079	0.0369476	396.401	0.691538	33988	33.988			1.86402	0.0001745	0.0212605	0.165566	2046.41	0.09013	1261.05	0.0754358	785.357	1.19479	34000	34			0.82506	0.000167	0.00714289	0.0727657	778.078	0.0237994	176.305
0.82506	0.000154	0.0101758	0.0823874	912.508	0.023659	223.742	0.0587285	688.767	0.402853	36200	36.2				0.82506	0.0001785	0.00720783	0.0697061	782.642	0.0298026	402.927	0.0399034	379.715	0.746869	35988	35.988			2.00153	0.0001855	0.0196677	0.185234	2139.97	0.103918	1393.06	0.0813151	746.908	1.27797	36000	36			0.85562	0.0001755	0.00841866	0.0811843	998.22	0.0255951	310.132
0.8709	0.000166	0.0112682	0.0936556	865.907	0.0263609	266.58	0.0672947	599.327	0.391724	38200	38.2				0.8709	0.000187	0.00766237	0.0773684	1101.88	0.0332063	483.954	0.0441622	617.923	0.751917	37987	37.987			2.13904	0.000195	0.0242017	0.209435	2374	0.118688	1401.03	0.0907474	972.966	1.30789	38000	38			0.91673	0.000185	0.0095493	0.0907336	932.599	0.0293818	455.799
0.93201	0.0001785	0.00994655	0.103602	911.085	0.0301902	253.979	0.073412	657.106	0.411243	40200	40.2				0.93201	0.0001955	0.0110696	0.088438	959.896	0.0380298	498.751	0.0504081	461.144	0.754439	39986	39.986			2.26127	0.000206	0.0244653	0.2339	2342.99	0.13264	1422.05	0.101261	920.941	1.30988	40000	40			0.99313	0.000195	0.00863638	0.09937	1126.92	0.0344832	451.754
0.96257	0.000189	0.0110084	0.114611	1002.36	0.0322025	340.759	0.0824081	661.605	0.390768	42200	42.2				0.99313	0.000207	0.00812836	0.0965663	992.734	0.0431813	473.271	0.053385	519.464	0.808865	41986	41.986			2.39878	0.0002165	0.0259091	0.25981	2532.47	0.149262	1629.8	0.110548	902.673	1.3502	42000	42			1.03896	0.0002035	0.0122116	0.111582	1196.14	0.0377392	332.984
1.03896	0.0002	0.0105424	0.125153	1187.75	0.0375165	359.69	0.0876365	828.06	0.428092	44200	44.2				1.03896	0.000215	0.01123	0.107796	1248.74	0.0472586	529.792	0.0605377	718.945	0.780648	43985	43.985			2.53629	0.000227	0.0272728	0.287082	2662.34	0.166865	1622.58	0.120217	1039.76	1.38803	44000	44			1.0848	0.000215	0.0117113	0.123293	1120.57	0.0411429	371.383
1.06952	0.00021	0.0144004	0.139553	1206.7	0.039756	353.139	0.0997974	853.561	0.398367	46200	46.2				1.10008	0.0002255	0.0118717	0.119668	1213.76	0.0529824	560.653	0.0666855	653.106	0.794512	45984	45.984			2.65852	0.0002375	0.0286364	0.315719	2799.85	0.183336	1710.82	0.132383	1089.03	1.3849	45999	45.999			1.14592	0.0002255	0.0129412	0.136234	1292.67	0.0459097	455.53
1.14592	0.000223	0.0133537	0.152907	1034.6	0.0456387	340.759	0.107268	693.839	0.425462	48200	48.2				1.16119	0.000236	0.0136173	0.133285	1181.51	0.0590323	491.032	0.0742529	690.475	0.795017	47984	47.984			2.79603	0.000248	0.0301605	0.345879	2869.51	0.202792	2010.73	0.143087	858.789	1.41727	47998	47.998			1.20703	0.0002365	0.0148511	0.151085	1153.89	0.0509368	448.534
1.17647	0.0002345	0.0119939	0.164901	1198.86	0.0481045	292.446	0.116796	906.413	0.411867	50200	50.2				1.20703	0.0002475	0.0123759	0.145661	1149.47	0.0637851	529.121	0.081876	620.349	0.779046	49983	49.983			2.94882	0.0002585	0.0300994	0.375979	3080.37	0.225561	2041.74	0.150417	1038.63	1.49957	49998	49.998			1.26815	0.0002485	0.0116883	0.162774	1207.76	0.056226	516.123
1.22231	0.0002445	0.0137816	0.178683	1407.11	0.0519263	435.456	0.126756	971.658	0.409654	52200	52.2				1.26815	0.0002575	0.0123377	0.157999	1187.44	0.0704084	696.026	0.0875904	491.417	0.803837	51982	51.982			3.07105	0.0002685	0.0330482	0.409027	3294.64	0.244648	2148.08	0.164379	1146.56	1.48832	51998	51.998			1.32926	0.0002575	0.0136746	0.176448	1542.36	0.0617754	676.561
1.28343	0.0002555	0.0157678	0.19445	1250.38	0.0572491	474.105	0.137201	776.272	0.417264	54200	54.2				1.32926	0.000267	0.0108174	0.168816	1531.82	0.0773577	707.236	0.0914586	824.582	0.845821	53982	53.982			3.22384	0.000279	0.034492	0.443519	3102.7	0.269597	2179.98	0.173922	922.715	1.55011	53998	53.998			1.40566	0.0002675	0.0156303	0.192078	1442.76	0.0690806	492.409
1.34454	0.0002675	0.0129909	0.207441	1294.44	0.0628307	462.272	0.144611	832.169	0.434482	56200	56.2				1.3751	0.000275	0.0159894	0.184806	1556.49	0.0827851	469.123	0.102021	1087.37	0.811455	55981	55.981			3.34607	0.0002895	0.0306647	0.474183	3386.42	0.290428	2176.24	0.183756	1210.18	1.58051	55998	55.998			1.43621	0.0002785	0.0146677	0.206746	1350	0.072116	443.046
1.39038	0.000277	0.0148396	0.222281	1475.36	0.067188	442.979	0.155093	1032.39	0.433211	58200	58.2				1.40566	0.0002865	0.0143622	0.199168	1294.8	0.0865056	530.489	0.112662	764.307	0.767831	57980	57.98			3.4683	0.0002985	0.0353706	0.509554	3698.89	0.312034	2465.22	0.19752	1233.67	1.57976	57998	57.998			1.49733	0.0002885	0.0136822	0.220428	1589.81	0.0783846	586.394
1.43621	0.0002875	0.0146677	0.236949	1494.16	0.0716903	523.606	0.165258	970.556	0.433808	60200	60.2				1.46677	0.0002965	0.013476	0.212644	1525.47	0.0941906	826.23	0.118453	699.244	0.795171	59980	59.98			3.60581	0.0003085	0.0349084	0.544462	3749	0.337267	2638.34	0.207195	1110.66	1.62777	59998	59.998			1.54317	0.0002975	0.0165241	0.236953	1598.41	0.0832575	594.742
1.49733	0.0002975	0.0159626	0.252911	1623.1	0.0779219	540.279	0.174989	1082.82	0.445295	62200	62.2				1.52789	0.0003055	0.0155081	0.228152	1660.57	0.102204	749.297	0.125948	911.274	0.811478	61979	61.979			3.74332	0.000318	0.0381972	0.582659	4301.59	0.363481	2897.03	0.219178	1404.56	1.65838	61998	61.998			1.60428	0.000308	0.0146448	0.251597	1612.9	0.0899821	612.322
1.54317	0.000308	0.017311	0.270222	1558.45	0.082766	536.234	0.187456	1022.21	0.441522	64200	64.2				1.57372	0.0003155	0.0160428	0.244195	1551.57	0.108427	740.451	0.135767	811.119	0.798625	63978	63.978			3.89611	0.000328	0.0456838	0.628343	3749.72	0.393759	2872.87	0.234584	876.848	1.67854	63998	63.998			1.65012	0.000317	0.0168067	0.268404	1755.46	0.0951977	652.489
1.60428	0.000319	0.0161956	0.286418	1445.31	0.0894509	482.156	0.196967	963.153	0.454142	66200	66.2				1.63484	0.0003255	0.0149886	0.259183	1701.59	0.117013	920.976	0.14217	780.611	0.823048	65978	65.978			4.0489	0.0003395	0.0349351	0.663278	3764.33	0.425248	2877.58	0.23803	886.75	1.78653	65998	65.998			1.71123	0.000327	0.016547	0.284951	1815.25	0.102379	750.03
1.63484	0.000329	0.0141559	0.300574	1791.76	0.0928913	568.425	0.207682	1223.34	0.447276	68200	68.2				1.69596	0.0003345	0.0173416	0.276525	1806.53	0.125926	1079.59	0.150599	726.934	0.836166	67977	67.977			4.17113	0.000348	0.0403515	0.70363	4560.11	0.451311	3318.42	0.252319	1241.68	1.78865	67998	67.998			1.77235	0.0003365	0.0188503	0.303801	1963.53	0.109823	659.919
1.69596	0.0003375	0.0189917	0.319565	1882.83	0.0999668	738.945	0.219599	1143.88	0.455225	70200	70.2				1.77235	0.0003445	0.0169825	0.293507	1815.05	0.137525	840.151	0.155982	974.902	0.881674	69976	69.976			4.32392	0.0003575	0.0417304	0.74536	4704.08	0.48498	3421.38	0.260381	1282.7	1.86258	69998	69.998			1.81819	0.000347	0.0204202	0.324222	1752.45	0.115578	728.849
1.75707	0.0003485	0.0177235	0.337289	1753.07	0.107301	528.518	0.229988	1224.55	0.466549	72200	72.2				1.80291	0.000354	0.0184111	0.311918	1867.16	0.142309	876.837	0.16961	990.32	0.839037	71976	71.976			4.46143	0.000367	0.0476472	0.793007	4723.85	0.516317	3365.37	0.276691	1358.48	1.86605	71998	71.998			1.89458	0.000358	0.0172575	0.341479	1799.09	0.125494	803.102
1.78763	0.0003585	0.0190909	0.35638	1752.97	0.111066	560.403	0.245314	1192.57	0.452749	74300	74.3				1.8793	0.000364	0.0179985	0.329917	1815.05	0.154624	891.513	0.175293	923.54	0.882085	73975	73.975			4.61422	0.0003775	0.0468297	0.839837	4643.29	0.552287	3384.31	0.28755	1258.98	1.92066	73998	73.998			1.94042	0.000367	0.0187243	0.360203	2000.71	0.13164	787.473
1.84874	0.000369	0.0168449	0.373225	1847.18	0.118789	701.906	0.254436	1145.27	0.466872	76300	76.3				1.90986	0.0003735	0.017395	0.347312	2018.05	0.159693	693.379	0.187619	1324.67	0.851159	75975	75.975			4.75173	0.0003875	0.0483577	0.888195	4912.16	0.585695	3778.67	0.3025	1133.49	1.93619	75998	75.998			2.00153	0.0003765	0.0182888	0.378492	2397.75	0.140062	924.687
1.89458	0.000378	0.019175	0.3924	1994.7	0.124753	635.46	0.267647	1359.24	0.46611	78300	78.3				1.9557	0.0003825	0.019939	0.367251	2026.46	0.167451	1110.24	0.1998	916.218	0.838095	77974	77.974			4.9198	0.0003975	0.0498855	0.93808	4801.01	0.62786	3887.67	0.31022	913.334	2.02392	77998	77.998			2.06265	0.0003855	0.0260696	0.404562	2157.7	0.148746	714.794
1.94042	0.000388	0.0187243	0.411124	1946.49	0.130863	742.68	0.280261	1203.81	0.466931	80300	80.3				2.03209	0.0003925	0.0185638	0.385815	2090.79	0.180788	1282.93	0.205027	807.867	0.881777	79973	79.973			5.05731	0.0004075	0.0461346	0.984215	4782.89	0.663449	3797.77	0.320766	985.125	2.06832	79998	79.998			2.10848	0.000398	0.0203209	0.424883	1873.75	0.15543	719.325
2.00153	0.0003975	0.0192323	0.430356	2047.37	0.139235	780.16	0.291121	1267.21	0.478272	82300	82.3				2.09321	0.0004015	0.0211612	0.406976	2312.74	0.191827	1027.93	0.215149	1284.81	0.891598	81973	81.973			5.19482	0.0004165	0.0447404	1.02896	5651.66	0.700018	4235.41	0.328937	1416.25	2.12812	81998	81.998			2.1696	0.0004075	0.0209015	0.445784	2230.72	0.164572	976.034
2.04737	0.000407	0.0196678	0.450024	2097.03	0.145686	686.707	0.304338	1410.32	0.478697	84300	84.3				2.13904	0.0004115	0.0227808	0.429757	2145	0.200319	980.638	0.229438	1164.37	0.873083	83972	83.972			5.33233	0.000425	0.0541636	1.08312	6097.3	0.737568	4582.44	0.345551	1514.86	2.13447	83998	83.998			2.23072	0.000417	0.0214821	0.467266	2348.93	0.173975	1003.45
2.09321	0.0004165	0.0201758	0.4702	2154.32	0.152283	822.007	0.317917	1332.32	0.479	86300	86.3				2.20016	0.000422	0.0211918	0.450948	2315.89	0.21193	1177.37	0.239019	1138.52	0.886666	85971	85.971			5.50039	0.000435	0.0586365	1.14176	5658.96	0.784793	4678.92	0.356962	980.038	2.19853	85998	85.998			2.29183	0.0004265	0.0231475	0.490414	2397.61	0.183637	876.002
2.15432	0.000426	0.0207564	0.490956	2149.09	0.161304	963.363	0.329652	1185.73	0.489315	88300	88.3				2.26127	0.0004315	0.0251261	0.476075	2305.43	0.223866	1029.49	0.252208	1275.94	0.887623	87971	87.971			5.66846	0.0004455	0.0573722	1.19913	5959.13	0.833486	4371.82	0.365641	1587.31	2.27952	87998	87.998			2.33767	0.0004365	0.0236059	0.51402	2330.6	0.191057	749.213
2.21544	0.0004355	0.0200764	0.511033	2315.78	0.170586	757.815	0.340446	1557.97	0.501067	90300	90.3				2.30711	0.0004425	0.0221353	0.49821	2068.05	0.233034	903.447	0.265175	1164.61	0.878793	89970	89.97			5.80597	0.0004555	0.0647901	1.26392	5678.28	0.874415	4394.61	0.389502	1283.68	2.24496	89998	89.998			2.3835	0.0004465	0.0230061	0.537026	2393.1	0.198621	1051.38
2.24599	0.0004445	0.0227655	0.533798	2428.54	0.175323	758.371	0.358475	1670.17	0.489082	92300	92.3				2.35295	0.000452	0.0202598	0.51847	2483.67	0.242387	1228.12	0.276083	1255.54	0.877949	91969	91.969			5.97404	0.0004665	0.0544539	1.31837	5979.39	0.925773	4965.88	0.392599	1013.51	2.35806	91998	91.998			2.4599	0.000456	0.0236593	0.560685	2655.31	0.211558	1241
2.30711	0.0004545	0.0233767	0.557175	2248.29	0.184995	980.181	0.372179	1268.11	0.49706	94300	94.3				2.41406	0.0004605	0.0244462	0.542916	2604.22	0.255141	1396.59	0.287775	1207.63	0.886597	93969	93.969			6.12683	0.0004755	0.0651339	1.38351	6603.61	0.973733	4981.09	0.409772	1622.52	2.37628	93998	93.998			2.52101	0.0004655	0.0267915	0.587477	2711.24	0.2222	1077.33
2.36823	0.0004645	0.0215891	0.578764	2491.46	0.194927	1059.01	0.383837	1432.45	0.507839	96300	96.3				2.47518	0.0004705	0.0237319	0.566648	2525.52	0.268224	1185.01	0.298424	1340.51	0.8988	95968	95.968			6.27962	0.000486	0.0636366	1.44714	6613.15	1.0229	5105.3	0.424238	1507.85	2.41116	95998	95.998			2.58213	0.000476	0.0274332	0.61491	2512.47	0.233105	1050.99
2.42934	0.0004735	0.0257487	0.604513	2409.36	0.205117	923.255	0.399396	1486.11	0.513567	98300	98.3				2.52101	0.00048	0.0255157	0.592163	2447.36	0.278248	1214.36	0.313915	1233	0.886381	97967	97.967			6.44769	0.000496	0.071933	1.51907	6934.79	1.07839	5604.17	0.440683	1330.62	2.44709	97998	97.998			2.64325	0.0004865	0.0253286	0.640238	2422.28	0.244271	985.5
2.47518	0.000484	0.0212338	0.625746	2599.22	0.212931	830.107	0.412816	1769.11	0.5158	100300	100.3				2.58213	0.00049	0.0222079	0.614371	2790.26	0.291904	1493.94	0.322468	1296.32	0.905219	99967	99.967			6.63103	0.000507	0.0736976	1.59277	5994.53	1.14059	4999.83	0.452181	994.697	2.52242	99998	99.998			2.68908	0.000496	0.0231169	0.663355	2910.84	0.252815	1120.39
2.52101	0.0004925	0.0281513	0.653898	2589.18	0.220889	1105.09	0.433009	1484.09	0.510125	102300	102.3				2.64325	0.0004985	0.0294119	0.643783	2630.32	0.305886	1450.75	0.337897	1179.56	0.905265	101966	101.966			6.76854	0.000518	0.0581819	1.65095	6935.43	1.18839	5233.54	0.462567	1701.89	2.56912	101998	101.998			2.7502	0.0005045	0.0292781	0.692634	2894.34	0.264438	1395.64
2.59741	0.0005035	0.0223377	0.676235	2516.7	0.23448	1269.45	0.441756	1247.26	0.530791	104300	104.3				2.70436	0.0005095	0.0218794	0.665663	2912.64	0.320193	1523.36	0.345469	1389.28	0.926837	103965	103.965			6.92133	0.0005265	0.077059	1.72801	7262.56	1.24265	5914.91	0.485368	1347.65	2.56021	103998	103.998			2.82659	0.000515	0.0257144	0.718348	2964.89	0.279332	1390
2.65852	0.000512	0.026738	0.702973	2768.37	0.245643	910.432	0.45733	1857.93	0.537124	106300	106.3				2.76548	0.0005175	0.0334607	0.699123	3097.79	0.33483	1291.32	0.364293	1806.48	0.919123	105965	105.965			7.0894	0.0005375	0.0645609	1.79257	7082.33	1.30373	6181.56	0.488846	900.776	2.66695	105998	105.998			2.88771	0.000524	0.0321009	0.750449	3094.74	0.291543	1234.03
2.68908	0.000522	0.0244768	0.72745	2751.81	0.251323	907.068	0.476127	1844.74	0.527848	108300	108.3				2.81131	0.0005295	0.0284951	0.727618	2684.39	0.34602	1375.09	0.381599	1309.3	0.906764	107964	107.964			7.25747	0.0005465	0.0770857	1.86966	7607.9	1.36628	6490.17	0.503383	1117.73	2.71419	107998	107.998			2.94882	0.000535	0.0297938	0.780243	2649.43	0.304013	1200.14
2.7502	0.000531	0.0278076	0.755258	2959.28	0.262877	1229.82	0.49238	1729.45	0.533891	110300	110.3				2.88771	0.0005395	0.0305616	0.75818	2864.42	0.365082	1499.64	0.393098	1364.78	0.928731	109963	109.963			7.42553	0.000557	0.0712683	1.94093	7199.4	1.43029	6173.78	0.510642	1025.63	2.80096	109998	109.998			3.00994	0.000545	0.0258442	0.806087	3241.18	0.316746	1390.56
2.81131	0.000541	0.0284187	0.783676	2868.61	0.274689	1194.3	0.508987	1674.31	0.539679	112300	112.3				2.93354	0.00055	0.0281589	0.786339	2992.18	0.376762	1377.17	0.409577	1615.01	0.919883	111963	111.963			7.57832	0.0005665	0.0727198	2.01365	7731.11	1.48975	6323.28	0.523896	1407.83	2.8436	111998	111.998			3.07105	0.0005535	0.0341177	0.840204	3452.63	0.329738	1346.04
2.87243	0.000551	0.0289535	0.81263	2774.65	0.286763	1064.97	0.525867	1709.67	0.545315	114300	114.3				2.99466	0.0005595	0.0316846	0.818023	2969.64	0.392625	1398.76	0.425398	1570.88	0.92296	113962	113.962			7.73111	0.000576	0.0741713	2.08782	8731.07	1.55043	6450.77	0.53739	2280.31	2.88511	113998	113.998			3.13217	0.0005645	0.0332086	0.873413	3047.6	0.342994	1245.12
2.91827	0.000561	0.0265394	0.839169	3060.2	0.295989	1144.83	0.54318	1915.37	0.544918	116300	116.3				3.0405	0.00057	0.0277083	0.845732	2870.08	0.404737	1677.17	0.440994	1192.91	0.917784	115961	115.961			7.8839	0.0005855	0.0917191	2.17954	7663.81	1.61232	6559.66	0.567222	1104.15	2.84248	115998	115.998			3.19328	0.000575	0.0323148	0.905728	3427.68	0.356508	1501.35
2.97938	0.00057	0.0316044	0.870774	2877.52	0.308515	1298.15	0.562259	1579.37	0.548706	118300	118.3				3.11689	0.000579	0.0282583	0.87399	3437.11	0.42533	1844.19	0.44866	1592.92	0.948002	117961	117.961			8.06725	0.000597	0.0692209	2.24876	8240.28	1.68818	7020.65	0.560578	1219.63	3.0115	117998	117.998			3.26968	0.000585	0.0379527	0.943681	3172.32	0.373771	1458.85
3.0405	0.0005805	0.0245073	0.895281	3013.66	0.321303	1218.75	0.573978	1794.9	0.559782	120300	120.3				3.16273	0.000588	0.0336097	0.9076	3392.5	0.437933	1744.26	0.469667	1648.24	0.932433	119960	119.96			8.22003	0.0006055	0.0955846	2.34434	8386.38	1.75273	7180.52	0.591614	1205.86	2.96262	119998	119.998			3.33079	0.0005965	0.0302521	0.973933	3141.49	0.387873	1388.66
3.08633	0.0005885	0.0312453	0.926526	3413.13	0.331062	1464.02	0.595464	1949.11	0.555973	122300	122.3				3.23912	0.0005985	0.032544	0.940144	3197.38	0.459343	1469.21	0.4808	1728.17	0.955373	121959	121.959			8.40338	0.000617	0.072143	2.41649	7714.88	1.83179	7653.39	0.584695	61.4905	3.1329	121998	121.998			3.39191	0.0006055	0.0341483	1.00808	3443.78	0.402239	1332.17
3.16273	0.0005985	0.030191	0.956717	3122.57	0.347655	1197.03	0.609062	1925.54	0.570804	124300	124.3				3.26968	0.0006085	0.0330024	0.973146	3078.69	0.468052	1318.38	0.505094	1760.31	0.926662	123959	123.959			8.57145	0.0006255	0.0821545	2.49864	9706.75	1.9058	7919.69	0.592844	1787.06	3.21467	123998	123.998			3.43775	0.0006155	0.0312835	1.03936	3605.41	0.413185	1553.28
3.19328	0.000608	0.0306991	0.987416	3439.55	0.354404	1258.42	0.633013	2181.13	0.559869	126300	126.3				3.33079	0.0006185	0.0285715	1.00172	3491.22	0.485711	1926.94	0.516007	1564.28	0.941288	125958	125.958			8.72424	0.000635	0.0925671	2.59121	9348.95	1.97435	7620.14	0.616862	1728.81	3.20063	125998	125.998			3.51414	0.0006245	0.0372194	1.07658	3942.73	0.431751	1729.02
3.26968	0.0006175	0.0346525	1.02207	3241.79	0.371565	1559	0.650504	1682.79	0.571196	128300	128.3				3.39191	0.000627	0.0360161	1.03773	3737.09	0.5037	2154.34	0.534034	1582.75	0.943199	127958	127.958			8.90758	0.0006455	0.094412	2.68562	8636.02	2.0582	7726.46	0.62742	909.562	3.28042	127998	127.998			3.57526	0.000635	0.039664	1.11625	3379.83	0.4469	1421.25
3.33079	0.000628	0.0301834	1.05225	2942.55	0.385584	1266.93	0.666668	1675.63	0.578374	130300	130.3				3.4683	0.0006375	0.0349886	1.07272	3522.34	0.526644	2032.61	0.546079	1489.73	0.964409	129957	129.957			9.07565	0.000656	0.0869444	2.77257	9477.49	2.1366	7547.37	0.635963	1930.11	3.35963	129998	129.998			3.63637	0.000646	0.0330024	1.14925	3327.74	0.462308	1553.97
3.37663	0.000637	0.0271964	1.07945	3834.1	0.39627	1265.8	0.683178	2568.3	0.580039	132300	132.3				3.52942	0.0006475	0.0372193	1.10994	3570.79	0.545369	1376.11	0.564573	2194.68	0.965984	131956	131.956			9.22844	0.0006655	0.102605	2.87517	9412.72	2.20915	8227.66	0.666023	1185.06	3.31693	131998	131.998			3.69749	0.000655	0.0335524	1.1828	4074.37	0.47798	1755.65
3.42247	0.000645	0.0379833	1.11743	3571.24	0.407102	1342.11	0.710329	2229.12	0.573118	134300	134.3				3.55998	0.000658	0.0359818	1.14592	3365.08	0.554854	1636.72	0.59107	1728.36	0.938728	133956	133.956			9.42707	0.0006765	0.0903554	2.96553	9605.38	2.30527	8734.05	0.660257	871.336	3.49148	133998	133.998			3.7586	0.000664	0.0397862	1.22259	4220.89	0.49391	1647.39
3.48358	0.000656	0.0298702	1.1473	3273.6	0.42177	1517.83	0.725532	1755.76	0.581326	136300	136.3				3.63637	0.000668	0.0330024	1.17893	3597.17	0.578921	2299.58	0.600004	1297.58	0.964862	135955	135.955			9.59513	0.000686	0.106555	3.07208	10249.3	2.3882	8539.95	0.683885	1709.38	3.4921	135998	135.998			3.81972	0.0006745	0.0425211	1.26511	3804.08	0.510104	1905.67
3.5447	0.0006645	0.0339649	1.18127	3802.1	0.4367	1673.16	0.744567	2128.94	0.586516	138300	138.3				3.69749	0.000677	0.0353438	1.21427	4158.95	0.598546	1867.8	0.615724	2291.15	0.972101	137954	137.954			9.77848	0.000697	0.103556	3.17564	9481.97	2.48034	8285.49	0.695299	1196.48	3.5673	137998	137.998			3.91139	0.0006855	0.0392667	1.30438	3575.62	0.534882	1579.46
3.60581	0.000674	0.0344729	1.21574	3558.57	0.451887	1407.87	0.763853	2150.7	0.59159	140300	140.3				3.74332	0.0006865	0.0415967	1.25587	3907.29	0.613476	1962.29	0.642391	1945	0.954988	139954	139.954			9.94655	0.0007075	0.100306	3.27594	9115.34	2.56633	8461.3	0.709609	654.042	3.61655	139998	139.998			3.94195	0.0006955	0.0358213	1.3402	3913.6	0.543273	1560.56
3.65165	0.0006835	0.0331399	1.24888	3713.59	0.46345	1470.62	0.78543	2242.97	0.590059	142300	142.3				3.81972	0.0006975	0.0385028	1.29437	3699.67	0.638773	2185.7	0.655596	1513.97	0.974339	141953	141.953			10.1146	0.0007175	0.0865586	3.3625	10545.3	2.6538	8654.26	0.708707	1891.05	3.74456	141998	141.998			4.01834	0.0007045	0.0385371	1.37874	4424.47	0.564532	2320.58
3.71277	0.0006925	0.0355616	1.28444	3773.06	0.479094	1705.13	0.805348	2067.92	0.594891	144300	144.3				3.88083	0.0007075	0.0391903	1.33356	4352.19	0.659375	2340.98	0.674184	2011.21	0.978035	143952	143.952			10.2521	0.000726	0.10853	3.47103	10407.9	2.72644	8566.75	0.744594	1841.18	3.66165	143998	143.998			4.09474	0.000714	0.0433156	1.42205	4262.8	0.586203	1964.92
3.77388	0.000702	0.03424	1.31868	3831.9	0.494995	1733.2	0.823687	2098.7	0.60095	146300	146.3				3.95723	0.0007175	0.0478534	1.38141	3739.5	0.685592	2161.61	0.69582	1577.9	0.985301	145952	145.952			10.4202	0.0007365	0.089221	3.56025	10020.5	2.81656	9122.57	0.743689	897.956	3.78729	145998	145.998			4.15585	0.0007245	0.0419405	1.46399	4024.86	0.603831	1952.83
3.835	0.000711	0.0366502	1.35533	4095.36	0.511158	1538.02	0.844174	2557.34	0.605513	148300	148.3				4.01834	0.0007295	0.0344157	1.41583	3884.19	0.706931	2097.9	0.708898	1786.29	0.997225	147951	147.951			10.573	0.000745	0.101169	3.66142	11025.4	2.89977	9312.11	0.761655	1713.3	3.80719	147998	147.998			4.23225	0.0007345	0.0405692	1.50456	4305.7	0.626236	2318.76
3.88083	0.0007205	0.0391139	1.39445	3839.31	0.523448	1482.45	0.870997	2356.86	0.600976	150300	150.3				4.07946	0.000738	0.0452102	1.46104	4243.61	0.728599	2239.21	0.732439	2004.4	0.994757	149950	149.95			10.7258	0.0007545	0.0972882	3.75871	11781.7	2.98418	9657.84	0.774528	2123.83	3.8529	149998	149.998			4.30864	0.000744	0.043392	1.54795	4485.72	0.649047	2120.78
3.94195	0.0007305	0.0357526	1.4302	3576.87	0.540066	1762.89	0.890132	1813.98	0.606725	152300	152.3				4.14058	0.000749	0.0375402	1.49858	4098.94	0.750595	2215.76	0.747984	1883.19	1.00349	151950	151.95			10.8938	0.0007635	0.120673	3.87938	11042.4	3.07844	9060.67	0.800946	1981.76	3.8435	151998	151.998			4.36976	0.000754	0.0440796	1.59203	4330.41	0.667591	2104.48
4.00307	0.0007395	0.0322079	1.46241	4058.34	0.556943	1747.23	0.905463	2311.11	0.615092	154300	154.3				4.20169	0.000758	0.0444386	1.54302	4366.82	0.772914	2306.12	0.770103	2060.71	1.00365	153949	153.949			11.0466	0.0007745	0.100176	3.97956	11510	3.16539	9200.26	0.814164	2309.7	3.88791	153998	153.998			4.44615	0.000764	0.0425287	1.63456	4504.13	0.691136	2188.58
4.0489	0.0007475	0.0367839	1.49919	4486.15	0.569769	2031.22	0.929421	2454.93	0.613036	156300	156.3				4.26281	0.0007685	0.0407144	1.58373	4317.81	0.795564	1992.42	0.788167	2325.39	1.00939	155948	155.948			11.2147	0.0007835	0.130023	4.10958	11663.6	3.26244	9980.26	0.84714	1683.3	3.85113	155998	155.998			4.50727	0.0007735	0.0453019	1.67986	4559.96	0.710269	1725.63
4.1253	0.0007565	0.0394806	1.53867	4178.15	0.591474	2127.49	0.947197	2050.67	0.624447	158300	158.3				4.30864	0.000778	0.0456418	1.62937	4612.31	0.812763	2313.87	0.816611	2298.44	0.995288	157948	157.948			11.398	0.000795	0.10908	4.21866	11578.3	3.36999	9888.82	0.848671	1689.48	3.9709	157998	157.998			4.5531	0.0007835	0.0436173	1.72348	4869.85	0.724786	2002.31
4.18641	0.000766	0.0378152	1.57649	4229.15	0.609127	1436.69	0.967359	2792.46	0.629681	160300	160.3				4.38504	0.0007885	0.0466044	1.67598	4695.89	0.841842	3364.02	0.834136	1331.87	1.00924	159947	159.947			11.5661	0.0008045	0.134064	4.35273	11173.8	3.47011	10047.7	0.882619	1126.06	3.9316	159998	159.998			4.6295	0.000793	0.0513446	1.77482	4703.1	0.749314	2412.68
4.21697	0.000775	0.0404241	1.61691	4526.47	0.618053	1703.8	0.998857	2822.67	0.61876	162300	162.3				4.49199	0.000799	0.0520093	1.72799	4659.71	0.883407	2989.32	0.84458	1670.39	1.04597	161946	161.946			11.7494	0.000816	0.100585	4.45331	10730	3.58099	10703.3	0.872319	26.6727	4.10514	161998	161.998			4.70589	0.000804	0.0450689	1.81989	4432.36	0.774246	2452.5
4.29336	0.0007845	0.0433156	1.66023	3913.74	0.640647	2338.37	1.01958	1575.38	0.628346	164300	164.3				4.5531	0.0008105	0.0505043	1.77849	4937.11	0.907607	2440.62	0.870885	2496.49	1.04217	163946	163.946			11.9175	0.0008245	0.114015	4.56732	13428.6	3.68417	11546	0.883152	1882.64	4.17162	163998	163.998			4.78229	0.0008135	0.0457946	1.86569	5245.28	0.79959	2689.07
4.36976	0.0007945	0.0330024	1.69323	4049.12	0.663651	2382.58	1.02958	1666.54	0.644586	166300	166.3				4.6295	0.0008215	0.0605807	1.83907	4995.08	0.938321	2318.74	0.900751	2676.33	1.04171	165945	165.945			12.0856	0.000834	0.127701	4.69503	12241.8	3.78882	10052.6	0.906206	2189.25	4.18097	165998	165.998			4.85868	0.000823	0.0538657	1.91955	5049.86	0.825339	2532.13
4.43087	0.000802	0.0378572	1.73108	5042.27	0.682343	2055.21	1.04874	2987.06	0.650629	168300	168.3				4.69061	0.0008345	0.0593011	1.89837	4502.92	0.963257	2720.26	0.935117	1782.67	1.03009	167944	167.944			12.2384	0.0008445	0.117136	4.81216	11797	3.88522	10684.5	0.926937	1112.51	4.19147	167998	167.998			4.93508	0.000834	0.0496564	1.96921	5121.52	0.851499	2256.12
4.47671	0.0008105	0.0428191	1.7739	4663.03	0.696534	1852.26	1.07737	2810.77	0.646513	170400	170.4				4.79757	0.000847	0.0555234	1.9539	4350.66	1.00769	2927.75	0.946209	1422.91	1.06497	169944	169.944			12.4217	0.000854	0.118805	4.93097	13594.8	4.00251	11911.7	0.928456	1683.09	4.31093	169998	169.998			4.99619	0.000844	0.0578955	2.02711	4472.98	0.872717	2237.82
4.53783	0.00082	0.0411155	1.81502	4724.89	0.715683	2084.05	1.09934	2640.84	0.651014	172400	172.4				4.85868	0.0008585	0.0488924	2.00279	4687.95	1.03352	2418.64	0.969267	2269.31	1.06629	171943	171.943			12.5898	0.0008635	0.139496	5.07046	12449.3	4.11155	11203.2	0.958916	1246.14	4.2877	171998	171.998			5.07259	0.0008555	0.0382736	2.06538	4328.14	0.899612	2563.19
4.59894	0.000829	0.046295	1.86131	4411.57	0.735089	2056.54	1.12623	2355.04	0.652701	174400	174.4				4.9198	0.0008685	0.0518985	2.05469	5224.82	1.05969	2243.95	0.994999	2980.87	1.06501	173942	173.942			12.7731	0.0008745	0.115715	5.18618	11976.3	4.23217	11636.8	0.954002	339.574	4.43623	173998	173.998			5.1337	0.000863	0.0439611	2.10934	6847.8	0.921418	3089.7
4.66006	0.000839	0.0375249	1.89884	4196.6	0.754758	2199.64	1.14408	1996.96	0.659706	176400	176.4				4.96563	0.000879	0.0552102	2.1099	4819.42	1.07952	3108.92	1.03037	1710.5	1.0477	175942	175.942			12.9412	0.0008835	0.123812	5.30999	14185	4.34428	12760.6	0.965707	1424.37	4.49855	175998	175.998			5.2101	0.0008715	0.0656037	2.17494	5529.32	0.949047	2650.62
4.72117	0.000847	0.0380138	1.93685	5388.67	0.774682	2507.05	1.16217	2881.62	0.666582	178400	178.4				5.07259	0.00089	0.0484073	2.15831	4747.44	1.12653	3290.48	1.03177	1456.96	1.09184	177941	177.941			13.1245	0.000893	0.13861	5.4486	13277.1	4.46825	11430.2	0.980353	1846.94	4.55779	177998	177.998			5.28649	0.000884	0.050512	2.22546	4502.41	0.977081	2307.16
4.78229	0.000855	0.0482049	1.98506	5122.67	0.79487	2543.58	1.19019	2579.09	0.667853	180400	180.4				5.11842	0.0008995	0.0489153	2.20722	4901.91	1.14698	2526.53	1.06024	2375.37	1.08181	179940	179.94			13.2773	0.0009035	0.126933	5.57553	12773.1	4.57289	11057.2	1.00265	1715.95	4.56082	179998	179.998			5.34761	0.0008935	0.048541	2.274	5584.64	0.999804	3097.04
4.85868	0.000865	0.0440032	2.02906	4921.41	0.820467	2440.45	1.20859	2480.95	0.67886	182400	182.4				5.17954	0.000909	0.0442209	2.25144	5084.68	1.17453	2690.99	1.07691	2393.69	1.09066	181940	181.94			13.4454	0.000913	0.12853	5.70406	13973.9	4.68939	12340.7	1.01467	1633.27	4.62158	181998	181.998			5.43928	0.0009025	0.0547748	2.32877	5801.95	1.03438	3359.44
4.9198	0.000874	0.0495036	2.07856	4847.42	0.841239	2200.02	1.23733	2647.41	0.679885	184400	184.4				5.22538	0.0009175	0.0473034	2.29874	5437.54	1.19542	2800.32	1.10333	2637.21	1.08346	183939	183.939			13.6135	0.0009225	0.136975	5.84104	14138.8	4.80736	12174.6	1.03368	1964.29	4.65073	183998	183.998			5.51567	0.0009125	0.0554623	2.38423	5861.36	1.06363	2648.05
4.98091	0.000884	0.0425975	2.12116	4903.49	0.862267	2287.54	1.2589	2615.94	0.68494	186400	186.4				5.28649	0.0009265	0.0478534	2.3466	5347.61	1.22354	3143.31	1.12306	2204.3	1.08947	185938	185.938			13.7815	0.0009325	0.138732	5.97977	13961.1	4.92679	12569.6	1.05298	1391.49	4.67892	185997	185.997			5.57679	0.0009225	0.0617648	2.446	5244.84	1.08734	2556.93
5.04203	0.0008925	0.048117	2.16928	5386.66	0.883558	2079.46	1.28572	3307.2	0.687209	188400	188.4				5.34761	0.0009355	0.0484035	2.395	5106.54	1.252	3179.64	1.14301	1926.9	1.09535	187938	187.938			13.9649	0.0009425	0.140489	6.12026	13063.4	5.05875	12722.8	1.06151	340.648	4.76563	187996	187.996			5.65318	0.0009335	0.0483767	2.49438	5142.91	1.11733	3097.27
5.08787	0.000902	0.0488428	2.21812	5320.87	0.899697	2861.09	1.31842	2459.78	0.682403	190400	190.4				5.40872	0.0009445	0.0435142	2.43852	5956.96	1.28077	3405.16	1.15774	2551.81	1.10627	189937	189.937			14.133	0.0009525	0.12078	6.24104	14300.2	5.18125	12709.8	1.05979	1590.35	4.88895	189996	189.996			5.72958	0.000942	0.05191	2.54629	6806.74	1.14773	3497.88
5.19482	0.0009115	0.0522538	2.27038	5661.8	0.937919	3098.38	1.33246	2563.42	0.703902	192400	192.4				5.46984	0.0009525	0.0577541	2.49627	6282.71	1.30988	3164.42	1.18639	3118.3	1.10409	191936	191.936			14.2858	0.000961	0.143774	6.38481	15650.5	5.29388	13480.3	1.09093	2170.18	4.85264	191996	191.996			5.80597	0.000951	0.067208	2.61349	6022.11	1.17854	3025.81
5.25593	0.0009215	0.0581514	2.32853	5191.72	0.960116	2126.49	1.36841	3065.24	0.701628	194400	194.4				5.53095	0.000963	0.0584761	2.55475	5469.29	1.33932	3175.62	1.21543	2293.68	1.10193	193936	193.936			14.4691	0.000971	0.14576	6.53057	15409.9	5.43064	14925.6	1.09994	484.288	4.93722	193996	193.996			5.88237	0.0009625	0.0562454	2.66974	5530.41	1.20976	2992.63
5.31705	0.0009325	0.0508748	2.3794	5131.28	0.982575	2482.73	1.39683	2648.55	0.703434	196400	196.4				5.60735	0.0009735	0.0563791	2.61113	5255.56	1.37657	3288.96	1.23455	1966.6	1.11504	195935	195.935			14.683	0.000981	0.162437	6.69301	13424.7	5.59239	13834.3	1.10062	-409.583	5.08115	195996	195.996			5.95876	0.000972	0.0598932	2.72963	6178.15	1.24139	2934.43
5.39344	0.000942	0.0543164	2.43372	5755.44	1.01101	2937.52	1.42271	2817.91	0.710625	198400	198.4				5.66846	0.0009835	0.0513599	2.66249	4985.94	1.40674	3597.03	1.25575	1388.91	1.12024	197934	197.934			14.8511	0.000992	0.119481	6.81249	14237.5	5.72116	13630.4	1.09134	607.069	5.24234	197996	197.996			6.01988	0.000982	0.0605808	2.79021	5485.88	1.26698	2897.8
5.46984	0.000952	0.0579146	2.49163	6371.29	1.03986	3121.56	1.45178	3249.74	0.716266	200400	200.4				5.74486	0.0009925	0.0433729	2.70586	6179.84	1.44492	4658.04	1.26094	1521.8	1.1459	199934	199.934			15.0191	0.001	0.151032	6.96352	16874.7	5.85137	14550.5	1.11215	2324.17	5.26132	199996	199.996			6.09627	0.000992	0.0491368	2.83935	6188.79	1.29934	3984.97
5.56151	0.0009625	0.0726969	2.56433	5746.81	1.075	2506.57	1.48933	3240.24	0.721805	202400	202.4				5.82125	0.001	0.0585945	2.76445	6731.44	1.4836	4450.28	1.28086	2281.16	1.15829	201933	201.933			15.1872	0.00101	0.152712	7.11623	15359.1	5.98306	13242.4	1.13317	2116.71	5.27993	201996	201.996			6.18794	0.001	0.0622614	2.90161	6960.38	1.33871	4035.09
5.62263	0.0009755	0.0623531	2.62668	5118.11	1.09876	2494.92	1.52792	2623.19	0.719122	204400	204.4				5.89765	0.00101	0.0592057	2.82366	5951.12	1.52279	3147.84	1.30086	2803.28	1.1706	203933	203.933			15.3553	0.00102	0.154469	7.2707	15534.8	6.11622	14004.5	1.15448	1530.28	5.2978	203996	203.996			6.26434	0.00101	0.0630254	2.96464	6340.73	1.37198	3346.3
5.7143	0.0009865	0.0604814	2.68716	6342.15	1.13488	3387.16	1.55228	2954.99	0.731105	206400	206.4				5.94348	0.00102	0.0598168	2.88348	6019.88	1.54655	3188.73	1.33692	2831.15	1.1568	205932	205.932			15.5386	0.00103	0.156226	7.42693	15706.7	6.26315	14157.3	1.16378	1549.36	5.38175	205996	205.996			6.34073	0.00102	0.0637893	3.02843	6420.95	1.40564	3387.12
5.80597	0.000997	0.0758749	2.76304	5741.61	1.17159	2617.05	1.59145	3124.55	0.736173	208400	208.4				6.01988	0.00103	0.0605807	2.94406	6092.45	1.58657	4026.85	1.35749	2065.6	1.16876	207931	207.931			15.7067	0.00104	0.157907	7.58484	15878.6	6.39937	13694.9	1.18547	2183.63	5.39817	207996	207.996			6.41713	0.00103	0.0646296	3.09306	6504.98	1.43972	3775.23
5.86709	0.00101	0.0590529	2.82209	5174.89	1.19638	2441.45	1.62571	2733.43	0.735914	210400	210.4				6.09627	0.00104	0.0612683	3.00532	6161.21	1.62709	3665.54	1.37823	2495.67	1.18056	209931	209.931			15.8748	0.00105	0.159664	7.7445	16054.3	6.53705	14478.1	1.20745	1576.21	5.41394	209996	209.996			6.5088	0.00104	0.06547	3.15853	6585.2	1.48114	3820.12
5.94348	0.00102	0.0599696	2.88206	6042.79	1.22774	3796.97	1.65432	2245.82	0.74214	212400	212.4				6.15739	0.00105	0.0619559	3.06728	6229.96	1.65988	3711.53	1.4074	2518.44	1.17939	211930	211.93			16.0581	0.00106	0.161421	7.90592	16230	6.68893	14631.3	1.217	1598.71	5.49627	211996	211.996			6.5852	0.00105	0.066234	3.22476	6657.77	1.51612	3517.7
6.05043	0.00103	0.0608863	2.94295	6126.83	1.27232	3845.86	1.67063	2280.96	0.761584	214400	214.4				6.23378	0.00106	0.0626434	3.12992	6298.72	1.70132	3748.32	1.4286	2550.4	1.1909	213929	213.929			16.2262	0.00107	0.163178	8.0691	16409.5	6.82968	14798	1.23942	1611.52	5.51037	213996	213.996			6.66159	0.00106	0.0669215	3.29168	6726.52	1.5515	3198.73
6.12683	0.00104	0.0616503	3.0046	9339.21	1.30466	3253.53	1.69994	6085.68	0.767471	216400	216.4				6.2949	0.00107	0.063331	3.19325	6367.47	1.73485	3794.31	1.45841	2573.16	1.18955	215929	215.929			16.4095	0.00108	0.165012	8.23411	16589	6.98489	15608.6	1.24923	980.473	5.59137	215996	215.996			6.7227	0.00107	0.067609	3.35929	6802.92	1.58009	3235.69
6.20322	0.00105	0.125134	3.12973	6287.26	1.33739	2641.8	1.79234	3645.46	0.746171	218400	218.4				6.37129	0.00108	0.0640185	3.25727	6436.23	1.77721	3831.11	1.48007	2605.12	1.20076	217928	217.928			16.5929	0.00109	0.166769	8.40088	16760.9	7.14185	15118.8	1.25903	1642.18	5.67249	217996	217.996			6.7991	0.00108	0.0684494	3.42774	6894.59	1.61621	3999.67
6.31018	0.00107	0.0634838	3.19322	4262.81	1.38391	2674.25	1.80931	1588.55	0.764885	220400	220.4				6.43241	0.00109	0.0647061	3.32198	6504.98	1.81147	3877.1	1.51051	2627.89	1.19924	219927	219.927			16.7609	0.0011	0.16845	8.56933	16936.6	7.28726	14614.1	1.28207	2322.48	5.68399	219996	219.996			6.89077	0.00109	0.0694425	3.49718	6986.26	1.66009	4790.35
6.38657	0.00108	0.0644005	3.25762	6485.88	1.41762	4079.31	1.84	2406.57	0.770447	222400	222.4				6.5088	0.0011	0.0653936	3.38737	6569.92	1.85475	3913.89	1.53262	2656.03	1.21018	221927	221.927			16.929	0.00111	0.170283	8.73962	17123.8	7.43413	16117.2	1.30548	1006.57	5.69455	221996	221.996			6.99772	0.0011	0.0702828	3.56746	7062.66	1.71202	4098.43
6.49352	0.00109	0.0653172	3.32293	6573.74	1.4655	4128.22	1.85744	2445.52	0.788988	224400	224.4				6.56992	0.00111	0.0660047	3.45338	6638.67	1.88975	3515.77	1.56363	3122.9	1.20856	223926	223.926			17.1276	0.00112	0.172193	8.91181	17314.8	7.60961	16963.4	1.3022	351.419	5.84365	223996	223.996			7.05884	0.00111	0.0709703	3.63843	7135.23	1.74206	3397.29
6.56992	0.0011	0.0661576	3.38909	10007.7	1.50018	3842.19	1.88891	6165.47	0.794208	226500	226.5				6.63103	0.00112	0.0667687	3.52015	6715.06	1.92507	4445.6	1.59508	2269.46	1.20688	225925	225.925			17.311	0.00113	0.174103	9.08591	17509.6	7.7734	17159.7	1.31251	349.865	5.92254	225996	225.996			7.13523	0.00112	0.0717343	3.71017	7215.45	1.77997	3811.53
6.66159	0.00111	0.133996	3.52309	6730.34	1.54234	2591.06	1.98075	4139.29	0.778666	228500	228.5				6.7227	0.00113	0.0675326	3.58768	6791.46	1.97866	4486.77	1.60902	2304.68	1.22973	227925	227.925			17.5096	0.00114	0.176089	9.262	17704.4	7.9528	18043	1.3092	-338.581	6.07456	227996	227.996			7.21163	0.00113	0.0725747	3.78274	7299.48	1.81829	4242.08
6.73798	0.00113	0.0679146	3.591	4563.29	1.57792	2868.98	2.01309	1694.31	0.78383	230500	230.5				6.78382	0.00114	0.0682966	3.65598	6867.85	2.0148	4548.09	1.64117	2319.76	1.22766	229924	229.924			17.7082	0.00115	0.177999	9.44	17895.4	8.13426	17538.2	1.30574	357.189	6.22962	229996	229.996			7.3033	0.00114	0.073415	3.85616	7387.34	1.86481	4286.97
6.84494	0.00114	0.0689842	3.65999	6948.07	1.62841	5088.91	2.03158	1859.16	0.80155	232500	232.5				6.87549	0.00115	0.0690605	3.72504	6944.25	2.06962	4588.98	1.65542	2355.27	1.25021	231923	231.923			17.8916	0.00116	0.179909	9.61991	18090.2	8.30357	17735	1.31634	355.186	6.30806	231996	231.996			7.3797	0.00115	0.0743318	3.93049	7475.19	1.90403	4740.38
6.95189	0.00115	0.0699773	3.72996	10595.9	1.67969	4793.72	2.05027	5802.18	0.819256	234500	234.5				6.93661	0.00116	0.0698245	3.79486	7024.46	2.10658	4650.3	1.68828	2374.16	1.24777	233923	233.923			18.0902	0.00117	0.181895	9.8018	18285	8.48896	18641.3	1.31284	-356.262	6.46609	233996	233.996			7.48665	0.00116	0.0751721	4.00566	7551.58	1.95961	4385.47
7.04356	0.00116	0.141941	3.8719	7132.69	1.72428	3245.03	2.14762	3887.65	0.802882	236500	236.5				7.02828	0.00117	0.0706648	3.86552	7104.68	2.16263	5165.96	1.7029	1938.72	1.26997	235922	235.922			18.2888	0.00118	0.183805	9.98561	18468.3	8.67639	18113.5	1.30922	354.873	6.62716	235996	235.996			7.54776	0.00117	0.0758596	4.08152	7627.98	1.99174	3632.35
7.15051	0.00118	0.0720399	3.94394	4833.22	1.77705	3544.06	2.1669	1289.15	0.820087	238500	238.5				7.10468	0.00118	0.0714288	3.93695	7181.07	2.2099	4752.5	1.72705	2428.57	1.27958	237921	237.921			18.4722	0.00119	0.185562	10.1712	18651.7	8.85123	16831.9	1.31994	1819.8	6.70578	237996	237.996			7.62416	0.00118	0.0767	4.15822	7712.01	2.03226	4484.48
7.25747	0.00119	0.0729566	4.0169	11035.2	1.83061	4615.03	2.18629	6420.13	0.83731	240500	240.5				7.18107	0.00119	0.0721927	4.00915	7257.47	2.25768	4803.61	1.75147	2453.86	1.28902	239921	239.921			18.6402	0.0012	0.187472	10.3586	18846.5	9.01303	18491.9	1.34561	354.559	6.69809	239996	239.996			7.71583	0.00119	0.0775403	4.23576	7799.87	2.08143	4529.38
7.33386	0.0012	0.147747	4.16465	7420.44	1.86935	3121.96	2.2953	4298.48	0.814423	242500	242.5				7.25747	0.0012	0.0729567	4.0821	7330.04	2.30597	4854.71	1.77613	2475.33	1.29831	241920	241.92			18.8541	0.00121	0.189458	10.5481	19041.3	9.22107	19412.7	1.32703	-371.434	6.94864	241996	241.996			7.79223	0.0012	0.0784571	4.31422	7895.36	2.12285	5004.82
7.44081	0.00122	0.0748665	4.23951	5021.66	1.92426	3420.99	2.31525	1600.66	0.831127	244500	244.5				7.33386	0.00121	0.0736442	4.15575	7398.8	2.35477	4410.6	1.80098	2988.19	1.3075	243919	243.919			19.0375	0.00122	0.191368	10.7395	19236.1	9.40128	18870.4	1.33818	365.703	7.02541	243996	243.996			7.89918	0.00121	0.0794502	4.39367	7987.03	2.18152	5480
7.53249	0.00123	0.0757833	4.3153	7620.34	1.97198	4800.03	2.34332	2820.31	0.84153	246500	246.5				7.39498	0.00122	0.0743318	4.23008	7471.37	2.39418	4456.59	1.8359	3014.78	1.3041	245919	245.919			19.2361	0.00123	0.193354	10.9328	19427.1	9.59848	19822.1	1.33435	-394.992	7.1934	245996	245.996			7.99085	0.00122	0.0802905	4.47396	8071.07	2.23245	4690.98
7.62416	0.00124	0.0766236	4.39192	7700.55	2.02027	4448.83	2.37165	3251.73	0.851838	248500	248.5				7.47137	0.00123	0.0750957	4.30517	7543.94	2.4439	4997.47	1.86127	2546.47	1.31303	247918	247.918			19.4347	0.00124	0.195188	11.128	19610.4	9.79773	18472.1	1.33028	1138.35	7.36514	247996	247.996			8.06725	0.00123	0.0811309	4.55509	8155.1	2.27534	4744.85
7.70055	0.00125	0.0773875	4.46931	7780.77	2.06095	4089.23	2.40836	3691.54	0.855751	250500	250.5				7.54776	0.00124	0.0757832	4.38096	7616.52	2.49413	4539.38	1.88682	3077.14	1.32187	249917	249.917			19.6028	0.00125	0.197021	11.325	19793.8	9.96792	18660.5	1.35711	1133.26	7.34495	249996	249.996			8.15892	0.00124	0.0819712	4.63706	8239.13	2.32735	4789.45
7.77695	0.00126	0.0782279	4.54754	7860.98	2.10205	4547.26	2.44549	3313.72	0.859563	252500	252.5				7.60888	0.00125	0.0765472	4.4575	7692.91	2.53469	5100	1.92281	2592.91	1.31822	251917	251.917			19.8014	0.00126	0.198855	11.5239	19973.3	10.1709	18820.4	1.35295	1152.93	7.5176	251996	251.996			8.23531	0.00125	0.0828115	4.71987	8326.99	2.37113	4843.6
7.86862	0.00127	0.0789918	4.62653	7933.56	2.1519	4170.36	2.47463	3763.19	0.869584	254500	254.5				7.70055	0.00126	0.0773111	4.53482	7769.31	2.59613	5140.88	1.93868	2628.42	1.33912	253916	253.916			19.9695	0.00127	0.200612	11.7245	20156.7	10.3443	18210.7	1.38017	1945.91	7.49496	253996	253.996			8.32699	0.00126	0.0837283	4.8036	8414.84	2.42422	5337.82
7.92974	0.00128	0.0796793	4.70621	8009.95	2.18546	3793.46	2.52075	4216.49	0.866987	256500	256.5				7.76167	0.00127	0.0780751	4.61289	7849.52	2.63751	5202.2	1.97538	2647.32	1.33519	255916	255.916			20.1528	0.00128	0.202521	11.927	20351.5	10.5352	19975.5	1.39187	375.935	7.56908	255996	255.996			8.41866	0.00127	0.0845686	4.88817	8502.69	2.47789	4942.07
8.00613	0.00129	0.0805197	4.78673	8093.98	2.22777	4680.86	2.55896	3413.12	0.870575	258500	258.5				7.85334	0.00128	0.0789154	4.69181	7929.74	2.70018	5773.05	1.99163	2156.68	1.35576	257915	257.915			20.3515	0.00129	0.204508	12.1315	20550.1	10.7438	20971.4	1.38769	-421.331	7.74225	257996	257.996			8.49505	0.00128	0.0854853	4.97366	8598.19	2.52306	5455.36
8.0978	0.0013	0.08136	4.86809	8170.38	2.27907	4725.76	2.58901	3444.61	0.880287	260500	260.5				7.92974	0.00129	0.0796794	4.77149	8002.31	2.75297	5304.41	2.01852	2697.9	1.36386	259914	259.914			20.5501	0.0013	0.206494	12.338	20744.9	10.9546	21176.1	1.38344	-431.197	7.91836	259996	259.996			8.60201	0.00129	0.0864785	5.06013	8689.86	2.58699	5968.35
8.1742	0.00131	0.0820476	4.95013	8246.77	2.32228	3902.99	2.62785	4343.78	0.883719	262500	262.5				8.00613	0.0013	0.0803669	4.85185	8074.89	2.80627	4815.33	2.04559	3259.56	1.37186	261914	261.914			20.7487	0.00131	0.208404	12.5464	20939.7	11.1674	20550.8	1.37907	388.897	8.09777	261996	261.996			8.69368	0.0013	0.0873188	5.14745	8770.07	2.64243	5103.66
8.23531	0.00132	0.0828879	5.03302	8334.63	2.35713	4823.94	2.67589	3510.69	0.880879	264500	264.5				8.06725	0.00131	0.0811309	4.93298	8155.1	2.84928	5406.61	2.08371	2748.49	1.36741	263913	263.913			20.9321	0.00132	0.21039	12.7568	21130.7	11.3656	21585.4	1.39122	-454.758	8.16952	263996	263.996			8.77007	0.00131	0.0880827	5.23554	8854.11	2.68907	4684.83
8.34227	0.00133	0.0838047	5.11683	8418.66	2.41876	5306.32	2.69807	3112.34	0.89648	266500	266.5				8.15892	0.00132	0.0819712	5.01495	8239.13	2.9144	5997.55	2.10056	2241.59	1.38744	265912	265.912			21.146	0.00133	0.212224	12.969	21310.2	11.5991	20084.8	1.36997	1225.45	8.46665	265996	265.996			8.84647	0.00132	0.0889995	5.32453	8953.42	2.73612	5680.62
8.41866	0.00134	0.0845686	5.2014	8495.05	2.46326	4470.27	2.73813	4024.78	0.899613	268500	268.5				8.23531	0.00133	0.0828115	5.09777	8323.17	2.96923	6065.36	2.12854	2257.81	1.39496	267912	267.912			21.2987	0.00134	0.213981	13.183	21493.6	11.7673	19436.4	1.41573	2057.15	8.31183	267996	267.996			8.95342	0.00133	0.090069	5.4146	9052.73	2.80268	6695.69
8.49505	0.00135	0.0853325	5.28673	8567.63	2.50817	4511.13	2.77856	4056.5	0.902685	270500	270.5				8.32699	0.00134	0.0836519	5.18142	8399.56	3.0357	6121.57	2.14571	2277.99	1.41478	269911	269.911			21.4974	0.00135	0.215891	13.3989	21680.7	11.9878	21292.6	1.41111	388.13	8.49527	269996	269.996			9.06037	0.00134	0.0909857	5.50559	9144.41	2.87004	5798.15
8.57145	0.00136	0.08602	5.37275	8644.02	2.55348	4092.85	2.81926	4551.18	0.905727	272500	272.5				8.40338	0.00135	0.0843394	5.26576	8472.14	3.09166	5054.49	2.1741	3417.65	1.42204	271910	271.91			21.6807	0.00136	0.217724	13.6166	21871.7	12.1931	20622.5	1.42349	1249.22	8.56567	271996	271.996			9.13677	0.00135	0.0919025	5.59749	9236.08	2.91864	5866.71
8.63256	0.00137	0.0868604	5.45961	8731.88	2.59002	5055.99	2.86958	3675.89	0.902578	274500	274.5				8.4645	0.00136	0.0851033	5.35086	8552.35	3.13679	5672.35	2.21407	2880	1.41676	273910	273.91			21.8641	0.00137	0.21971	13.8363	22070.3	12.4002	22545.8	1.4361	-475.509	8.63468	273996	273.996			9.24372	0.00136	0.0928191	5.69031	9327.75	2.98737	5915.36
8.73952	0.00138	0.0877772	5.54739	8812.09	2.6546	5559.46	2.89278	3252.63	0.917664	276500	276.5				8.55617	0.00137	0.0859437	5.4368	8632.56	3.2051	6289.83	2.2317	2342.73	1.43617	275909	275.909			22.078	0.00138	0.221696	14.058	22261.3	12.6441	22734.8	1.41398	-473.457	8.94218	275996	275.996			9.32011	0.00137	0.0937359	5.78405	9423.25	3.03695	5984.24
8.81591	0.00139	0.0884647	5.63585	4423.23	2.70121	4209.68	2.93464	213.55	0.920459	278500	278.5				8.63256	0.00138	0.0867076	5.52351	8712.78	3.26259	5774.55	2.26092	2938.23	1.44304	277908	277.908			22.2613	0.00139	0.22353	14.2816	22448.5	12.8549	21175.3	1.42663	1273.16	9.01071	277996	277.996			9.42707	0.00138	0.0947291	5.87878	9518.74	3.10706	6541.31
8.87703	0.0014	0	5.63585	9014.53	2.7388	9444.17	2.89705	-429.633	0.945373	280500	280.5				8.70896	0.00139	0.087548	5.61106	8796.81	3.3206	6413.87	2.29046	2382.94	1.44975	279908	279.908			22.4447	0.0014	0.22544	14.507	22647.1	13.0676	22246.3	1.43944	400.78	9.07821	279996	279.996			9.51874	0.00139	0.0956458	5.97442	9606.59	3.16778	6101.44
8.9687	0.0014	0.0901454	5.726	18113.1	2.79565	11429.9	2.93034	6683.24	0.954037	282500	282.5				8.80063	0.0014	0.0883883	5.69945	8880.85	3.39087	6470.09	2.30858	2410.76	1.46881	281907	281.907			22.6433	0.00141	0.227502	14.7345	22845.7	13.2999	24238.7	1.43464	-1392.99	9.2705	281996	281.996			9.61041	0.0014	0.0964861	6.07091	9694.45	3.22908	5642.64
9.06037	0.00141	0.0909857	5.81698	9136.77	2.8531	5288.04	2.96389	3848.73	0.96262	284500	284.5				8.87703	0.00141	0.0892287	5.78868	8961.06	3.45	6537.54	2.33868	2423.52	1.47519	283906	283.906			22.8572	0.00142	0.229412	14.9639	23036.7	13.5523	22624.8	1.41158	411.924	9.60081	283996	283.996			9.68681	0.00141	0.0974029	6.16831	9789.94	3.28063	6219.3
9.13677	0.00142	0.0917497	5.90873	9213.16	2.90141	4851.9	3.00732	4361.26	0.964786	286500	286.5				8.9687	0.00142	0.0899926	5.87867	9037.46	3.52162	5989.18	2.35705	3048.27	1.49408	285906	285.906			23.0253	0.00143	0.231322	15.1952	23231.5	13.7524	22836.7	1.44288	394.784	9.53117	285996	285.996			9.79376	0.00142	0.098396	6.26671	9885.43	3.35347	6795.62
9.21316	0.00143	0.0925136	6.00124	9293.38	2.95013	4892.47	3.05111	4400.91	0.966905	288500	288.5				9.02982	0.00143	0.0907566	5.96943	9121.49	3.56978	6050.5	2.39964	3070.99	1.48763	287905	287.905			23.2392	0.00144	0.233308	15.4286	23426.3	14.0091	23931.9	1.41948	-505.61	9.86917	287996	287.996			9.88543	0.00143	0.0993127	6.36602	9977.11	3.41654	6336.83
9.28956	0.00144	0.0933539	6.0946	9381.23	2.99926	5430.83	3.09533	3950.4	0.968963	290500	290.5				9.12149	0.00144	0.0916732	6.0611	9205.52	3.64263	7321.61	2.41847	1883.92	1.50617	289904	289.904			23.4225	0.00145	0.235218	15.6638	23625	14.231	23215.2	1.43277	409.748	9.9325	289996	289.996			9.97711	0.00144	0.100229	6.46625	10072.6	3.48021	6395.6
9.38123	0.00145	0.0942707	6.18887	9469.08	3.05875	5977.8	3.13012	3491.28	0.977199	292500	292.5				9.21316	0.00145	0.0924372	6.15354	9278.1	3.71621	6152.71	2.43732	3125.39	1.52471	291904	291.904			23.6211	0.00146	0.237281	15.9011	23831.2	14.4734	25284.5	1.42767	-1453.29	10.1377	291996	291.996			10.0688	0.00145	0.101223	6.56747	10175.7	3.54445	6997.21
9.4729	0.00146	0.095111	6.28398	9553.12	3.11882	5529.01	3.16516	4024.11	0.98536	294500	294.5				9.27428	0.00146	0.0931248	6.24666	9350.67	3.76568	5587.99	2.48098	3762.69	1.51782	293903	293.903			23.835	0.00147	0.239344	16.1404	24029.8	14.7367	25497.7	1.4037	-1467.82	10.4984	293996	293.996			10.1757	0.00146	0.102292	6.66976	10282.7	3.62015	7609.78
9.5493	0.00147	0.0959514	6.37993	9640.97	3.16933	5582.56	3.2106	4058.41	0.987146	296500	296.5				9.35067	0.00147	0.0938887	6.34055	9430.89	3.82797	6254.91	2.51258	3175.97	1.52352	295902	295.902			24.0337	0.00148	0.241253	16.3817	24220.8	14.9833	23806.2	1.39832	414.594	10.7153	295996	295.996			10.2827	0.00147	0.103362	6.77313	10385.8	3.69665	7689.76
9.64097	0.00148	0.0968681	6.4768	9732.64	3.23047	6143.31	3.24633	3589.33	0.995116	298500	298.5				9.42707	0.00148	0.0947291	6.43528	9518.74	3.89078	6942.28	2.5445	2576.46	1.5291	297902	297.902			24.217	0.00149	0.243163	16.6248	24411.8	15.2128	24002.4	1.412	409.399	10.774	297996	297.996			10.3896	0.00148	0.104355	6.87748	10485.1	3.77395	7209.77
9.73264	0.00149	0.0977848	6.57458	9816.68	3.2922	6202.06	3.28239	3614.61	1.00299	300500	300.5				9.51874	0.00149	0.0956458	6.53092	9610.41	3.96682	7640.47	2.56411	1969.94	1.54706	299901	299.901			24.4156	0.0015	0.245073	16.8699	24602.8	15.4634	24184.1	1.40651	418.716	10.9942	299996	299.996			10.4813	0.00149	0.105348	6.98283	10584.4	3.84084	7284.04
9.82432	0.0015	0.0985488	6.67313	9893.07	3.35451	5208.9	3.31862	4684.18	1.01082	302500	302.5				9.61041	0.0015	0.0965625	6.62749	9698.27	4.04359	7714.48	2.5839	1983.79	1.56492	301900	301.9			24.599	0.00151	0.246983	17.1169	24801.4	15.6965	24380.9	1.42037	420.544	11.051	301996	301.996			10.5883	0.0015	0.106341	7.08917	10679.9	3.91963	7347.33
9.88543	0.00151	0.0993127	6.77245	9984.75	3.39637	5257.58	3.37607	4727.17	1.00601	304500	304.5				9.70209	0.00151	0.0974029	6.72489	9782.3	4.12111	7133.4	2.60378	2648.9	1.58274	303900	303.9			24.7976	0.00152	0.249046	17.3659	25007.7	15.951	26544.1	1.41492	-1536.37	11.2735	303996	303.996			10.6799	0.00151	0.107258	7.19643	10771.6	3.98779	6846.13
9.97711	0.00152	0.100382	6.87283	5019.11	3.45966	7428.9	3.41316	-2409.79	1.01362	306500	306.5				9.77848	0.00152	0.0982431	6.82313	9858.69	4.18626	7200.43	2.63687	2658.26	1.58758	305899	305.899			25.0115	0.00153	0.251108	17.617	25206.3	16.2274	26756.6	1.38964	-1550.29	11.6774	305996	305.996			10.7716	0.00152	0.108174	7.3046	10867.1	4.05655	6904.89
10.0993	0.00153	0	6.87283	20458.4	3.54495	14993.4	3.32788	5464.99	1.06523	308500	308.5				9.87015	0.00153	0.0989307	6.92206	9931.27	4.26512	5928.33	2.65695	4002.94	1.60527	307898	307.898			25.2101	0.00154	0.253018	17.87	25401.1	16.4861	24971.3	1.38391	429.825	11.9127	307996	307.996			10.8633	0.00153	0.109168	7.41377	10970.2	4.12589	7548.92
10.191	0.00153	0.204584	7.07741	15382	3.6096	5948.13	3.46781	9433.88	1.04089	310500	310.5				9.91599	0.00154	0.0996947	7.02176	10015.3	4.30483	6653.51	2.71693	3361.8	1.58444	309898	309.898			25.3935	0.00155	0.255004	18.125	25595.9	16.7268	26182.8	1.39824	-586.844	11.9628	309996	309.996			10.9702	0.00154	0.110237	7.52401	11069.5	4.20753	8203.93
10.2674	0.00155	0.103056	7.18047	6903.5	3.66392	3634.87	3.51655	3268.64	1.04191	312500	312.5				10.0229	0.00155	0.100611	7.12237	5030.57	4.39819	8033.36	2.72418	-3002.79	1.6145	311897	311.897			25.6074	0.00156	0.256914	18.382	25786.9	17.0098	25349.8	1.37217	437.152	12.3962	311996	311.996			11.0772	0.00155	0.111154	7.63516	11161.2	4.28997	7090.98
10.3438	0.00156	0.104049	7.28452	10458.4	3.71864	7156.66	3.56587	3301.73	1.04284	314500	314.5				10.0993	0.00156	0	7.12237	20489	4.46549	16238.4	2.65688	4250.55	1.68073	313896	313.896			25.7755	0.00157	0.258824	18.6408	25985.5	17.2338	25562.4	1.40698	423.167	12.2488	313996	313.996			11.1536	0.00156	0.112071	7.74723	11264.4	4.34935	7159.54
10.466	0.00157	0.105119	7.38964	10557.7	3.80705	7769.31	3.58259	2788.39	1.06265	316500	316.5				10.2063	0.00156	0.20489	7.32726	15408.7	4.56057	8180.09	2.76669	7228.66	1.64839	315896	315.896			25.9894	0.00158	0.260887	18.9017	26184.2	17.521	27803	1.38064	-1618.83	12.6905	315996	315.996			11.2605	0.00157	0.113216	7.86045	11371.3	4.43316	9028.71
10.5577	0.00158	0.106035	7.49567	10645.6	3.87403	6727.83	3.62164	3917.73	1.06969	318500	318.5				10.2827	0.00158	0.103285	7.43055	6911.15	4.62909	5047.91	2.80145	1863.24	1.65239	317895	317.895			26.188	0.00159	0.262797	19.1645	26379	17.7899	25940.2	1.37461	438.796	12.9418	317996	317.996			11.3828	0.00158	0.11421	7.97466	11470.6	4.52992	7888.83
10.6494	0.00159	0.106876	7.60255	10733.4	3.9416	6216.23	3.66094	4517.18	1.07666	320600	320.6				10.3744	0.00159	0.104049	7.53459	10443.1	4.71201	6929.46	2.82259	3513.65	1.66939	319894	319.894			26.3713	0.0016	0.264783	19.4293	26581.4	18.0398	27190.4	1.38941	-608.991	12.9838	319996	319.996			11.4592	0.00159	0.115203	8.08986	11573.8	4.59093	7973.72
10.7258	0.0016	0.107792	7.71034	10832.7	3.99836	6844.29	3.71198	3988.43	1.07715	322600	322.6				10.4355	0.0016	0.104813	7.63941	10527.1	4.76768	6990.33	2.87172	3536.82	1.66022	321894	321.894			26.5852	0.00161	0.266846	19.6961	26787.7	18.3337	28440.7	1.36243	-1652.97	13.4566	321996	321.996			11.5814	0.0016	0.116272	8.20613	11673.1	4.6894	8649.55
10.8327	0.00161	0.108862	7.8192	10935.9	4.07849	8053.28	3.74071	2882.57	1.0903	324600	324.6				10.5271	0.00161	0.10573	7.74514	10618.8	4.85181	8450.35	2.89332	2168.46	1.6769	323893	323.893			26.7839	0.00162	0.268908	19.965	26994	18.6087	28669.6	1.35635	-1675.6	13.7196	323996	323.996			11.6731	0.00161	0.117189	8.32332	11764.7	4.76393	7482.34
10.9397	0.00162	0.109855	7.92906	11027.5	4.15942	7546.93	3.76964	3480.6	1.1034	326600	326.6				10.6188	0.00162	0.106647	7.85178	10714.3	4.93669	8523.94	2.91509	2190.37	1.69349	325892	325.892			26.9978	0.00163	0.270971	20.236	27184.9	18.9071	28882.1	1.32891	-1697.16	14.2274	325997	325.997			11.7647	0.00162	0.118106	8.44143	11864	4.83904	7541.52
11.0313	0.00163	0.110695	8.03975	11115.4	4.22943	6439.35	3.81032	4676.03	1.10999	328600	328.6				10.7105	0.00163	0.10764	7.95942	10809.8	5.02229	9320.2	2.93713	1489.6	1.70993	327892	327.892			27.1964	0.00164	0.272728	20.5087	27368.3	19.1863	24770.8	1.32241	2597.49	14.5086	327996	327.996			11.8564	0.00163	0.119175	8.5606	11974.8	4.91476	8878.49
11.1077	0.00164	0.111612	8.15136	11210.9	4.28821	7087.68	3.86316	4123.19	1.11003	330600	330.6				10.8174	0.00164	0.108556	8.06798	10897.7	5.1231	8671.12	2.94488	2226.54	1.73966	329891	329.891			27.3492	0.00165	0.274638	20.7833	27566.9	19.4025	27136.1	1.38086	430.774	14.051	329996	329.996			11.9786	0.00164	0.120321	8.68092	12085.6	5.01661	9591.86
11.2147	0.00165	0.112605	8.26397	11310.2	4.37118	7736.79	3.89279	3573.4	1.12289	332600	332.6				10.8938	0.00165	0.109397	8.17738	10985.5	5.19572	8021.56	2.98166	2963.95	1.74256	331891	331.891			27.5784	0.00166	0.2767	21.06	27769.4	19.729	29487.1	1.33103	-1717.69	14.8224	331996	331.996			12.0856	0.00165	0.121391	8.80231	12192.5	5.10659	9038.04
11.3064	0.00166	0.113598	8.37757	11409.5	4.44294	7810.62	3.93462	3598.88	1.12919	334600	334.6				10.9855	0.00166	0.110313	8.28769	5515.67	5.28353	8817.81	3.00416	-3302.14	1.75873	333890	333.89			27.7617	0.00167	0.278687	21.3387	27971.8	19.9922	28623.1	1.34651	-651.346	14.8474	333996	333.996			12.1925	0.00166	0.12246	8.92477	12295.7	5.19737	9118.02
11.4133	0.00167	0.114592	8.49216	11501.2	4.5274	7873.51	3.96476	3627.66	1.14191	336600	336.6				11.0772	0.00167	0	8.28769	11199.4	5.37207	16290.5	2.91562	-5091.05	1.84252	335889	335.889			27.9756	0.00168	0.280749	21.6195	28166.6	20.3015	29928.5	1.318	-1761.89	15.4033	335996	335.996			12.2995	0.00167	0.123453	9.04823	12398.8	5.28895	8536.07
11.505	0.00168	0.115432	8.60759	11585.2	4.60041	6716.03	4.00718	4869.18	1.14804	338600	338.6				11.1536	0.00167	0.111994	8.39968	22498.1	5.44643	16425.4	2.95325	6072.77	1.84421	337889	337.889			28.1743	0.00169	0.282583	21.9021	28346.1	20.5908	26784.5	1.31127	1561.61	15.7029	337996	337.996			12.3912	0.00168	0.124523	9.17275	12505.8	5.3681	9278.42
11.5814	0.00169	0.116272	8.72386	11676.9	4.66172	6769.58	4.06215	4907.3	1.1476	340600	340.6				11.2453	0.00168	0.112987	8.51267	17039.8	5.53633	9785.22	2.97635	7254.55	1.86011	339888	339.888			28.3423	0.0017	0.28434	22.1864	28533.3	20.8372	25842.5	1.34923	2690.79	15.4437	339996	339.996			12.5134	0.00169	0.125592	9.29834	12608.9	5.47452	9346.54
11.6731	0.0017	0.117265	8.84113	11776.2	4.73581	8063.36	4.10532	3712.83	1.15358	342600	342.6				11.3522	0.00169	0.227808	8.74048	11418.4	5.64214	6066.92	3.09834	5351.49	1.82102	341887	341.887			28.5257	0.00171	0.286326	22.4727	28731.9	21.1076	29410.4	1.36509	-678.437	15.4625	341996	341.996			12.6051	0.0017	0.126585	9.42493	12712	5.55503	8758.44
11.78	0.00171	0.118259	8.95939	11875.5	4.82298	8127.06	4.1364	3748.45	1.16598	344600	344.6				11.4286	0.00171	0.114744	8.85522	3824.81	5.71833	5610.03	3.13689	-1785.22	1.82293	343887	343.887			28.7396	0.00172	0.288312	22.761	28922.9	21.4254	29599.3	1.33566	-676.385	16.041	343996	343.996			12.712	0.00171	0.127655	9.55258	12819	5.64969	9506.95
11.8717	0.00172	0.119252	9.07864	11978.6	4.89835	8200.89	4.18029	3777.75	1.17177	346600	346.6				11.5203	0.00172	0	8.85522	23285	5.81044	16942.5	3.04479	6342.48	1.90832	345886	345.886			28.9229	0.00173	0.290146	23.0512	29113.9	21.6996	27511.9	1.35156	1601.96	16.0552	345996	345.996			12.819	0.00172	0.128725	9.68131	12929.8	5.74517	9586.94
11.9786	0.00173	0.120321	9.19896	12085.6	4.987	8905.18	4.21196	3180.41	1.18401	348600	348.6				11.5967	0.00172	0.23285	9.08807	17505.8	5.88776	8538.72	3.20031	8967.05	1.83974	347885	347.885			29.1063	0.00174	0.292132	23.3433	29316.3	21.9756	30008.6	1.3677	-692.303	16.0675	347996	347.996			12.9259	0.00173	0.12987	9.81118	13040.5	5.84143	10363.1
12.0856	0.00174	0.121391	9.32035	12184.9	5.07645	8984.69	4.2439	3200.21	1.19618	350600	350.6				11.6883	0.00174	0.117265	9.20534	3908.84	5.98121	5729.61	3.22413	-1820.77	1.85514	349885	349.885			29.3202	0.00175	0.294195	23.6375	29518.8	22.2998	31367.3	1.33771	-1848.5	16.6701	349996	349.996			13.0482	0.00174	0.13094	9.94212	6547	5.95243	9746.46
12.1925	0.00175	0.122307	9.44266	12276.6	5.16669	7759.88	4.27596	4516.7	1.20831	352600	352.6				11.7647	0.00175	0	9.20534	11909.9	6.05965	18912.1	3.14569	-7002.23	1.92633	351884	351.884			29.5188	0.00176	0.296181	23.9337	29721.2	22.603	30418	1.33073	-696.765	16.9854	351996	351.996			13.1398	0.00175	0	9.94212	26646.3	6.03636	19675.7
12.2689	0.00176	0.123224	9.56588	12372.1	5.23165	7828.04	4.33423	4544.03	1.20705	354600	354.6				11.8717	0.00175	0.119099	9.32444	23903.8	6.17033	19034.8	3.15411	4869.04	1.95629	353883	353.883			29.7174	0.00177	0.298244	24.2319	29927.5	22.9082	31808.7	1.32378	-1881.24	17.3051	353996	353.996			13.2621	0.00175	0.266464	10.2086	20045.9	6.14918	11334.8
12.3759	0.00177	0.124217	9.6901	6210.86	5.32326	8537.99	4.36684	-2327.13	1.21902	356600	356.6				11.9481	0.00176	0.119939	9.44438	18090.2	6.24999	8796.78	3.19438	9293.41	1.95656	355883	355.883			29.9313	0.00178	0.300306	24.5322	30129.9	23.2391	32021.3	1.29311	-1891.34	17.9716	355996	355.996			13.3843	0.00177	0.134454	10.343	8996.71	6.26306	7626.5
12.4676	0.00178	0	9.6901	25271.3	5.40241	18560	4.28769	6711.23	1.25998	358600	358.6				12.0397	0.00177	0.241865	9.68624	8062.15	6.34627	6984.42	3.33997	1077.74	1.90009	357882	357.882			30.1299	0.00179	0.302293	24.8345	30332.4	23.5486	31047.8	1.28595	-715.387	18.3122	357996	357.996			13.5065	0.00178	0.135447	10.4785	13598.2	6.37798	9363.68
12.5898	0.00178	0.252713	9.94281	18999.3	5.50886	9348.6	4.43396	9650.68	1.24242	360600	360.6				12.1467	0.00179	0	9.68624	6149.75	6.45953	11375.6	3.22671	-5225.82	2.00189	359881	359.881			30.3286	0.0018	0.304355	25.1389	30534.8	23.8601	32462.7	1.2788	-1927.9	18.6582	359996	359.996			13.5829	0.00179	0.136517	10.615	13709	6.45033	10180.7
12.6815	0.0018	0.127273	10.0701	8517.97	5.58938	5387.45	4.48071	3130.52	1.24743	362600	362.6				12.2537	0.00179	0.122995	9.80924	37066.6	6.57378	21297.6	3.23546	15768.9	2.03179	361881	361.881			30.5425	0.00181	0.306341	25.4452	30729.6	24.1978	31457.1	1.24739	-727.488	19.3987	361996	361.996			13.7204	0.0018	0.137663	10.7527	13815.9	6.58159	10975.2
12.7731	0.00181	0.128266	10.1984	6413.31	5.67048	8822.77	4.52787	-2409.46	1.25235	364600	364.6				12.3453	0.0018	0.247671	10.0569	12414.1	6.6725	6052.24	3.3844	6361.84	1.97155	363880	363.88			30.7258	0.00182	0.308251	25.7535	30924.4	24.4892	30451.5	1.26425	472.93	19.3706	363996	363.996			13.8121	0.00181	0.138656	10.8913	13922.9	6.66983	9596.62
12.8801	0.00182	0	10.1984	13032.9	5.76584	19150.7	4.43252	-6117.8	1.3008	366600	366.6				12.4217	0.00182	0.124752	10.1817	4158.4	6.75535	6655.63	3.42631	-2497.22	1.97161	365879	365.879			30.9244	0.00183	0.310238	26.0637	31126.9	24.8069	31866.5	1.25685	-739.589	19.7373	365996	365.996			13.9191	0.00182	0.139802	11.0311	14037.5	6.77353	11159.4
12.987	0.00182	0.130329	10.3287	26165.1	5.86199	17920.7	4.46669	8244.41	1.31238	368600	368.6				12.5287	0.00183	0	10.1817	25332.4	6.87217	21775.9	3.30949	3556.44	2.07651	367879	367.879			31.1231	0.00184	0.3123	26.376	31321.7	25.1266	33312.9	1.24946	-1991.23	20.11	367996	367.996			14.0413	0.00183	0.140948	11.1721	14152.1	6.89302	11245.1
13.0787	0.00183	0.131322	10.46	13185.7	5.94504	9034.16	4.51496	4151.51	1.31674	370600	370.6				12.6204	0.00183	0.253324	10.435	19045.1	6.97311	10130.1	3.46188	8915.05	2.01426	369878	369.878			31.337	0.00185	0.314134	26.6902	31505	25.4731	29778.4	1.21703	1726.69	20.9306	369996	369.996			14.1482	0.00184	0.142094	11.3142	14266.6	6.99843	11342.5
13.1857	0.00184	0.132391	10.5924	13288.8	6.04267	9802.51	4.54972	3486.29	1.32814	372600	372.6				12.712	0.00185	0.127579	10.5626	4252.62	7.07477	6802.8	3.48779	-2550.18	2.02844	371877	371.877			31.4898	0.00186	0.315967	27.0061	31703.7	25.7221	29982.6	1.28399	1721.04	20.0329	371996	371.996			14.2705	0.00185	0.143239	11.4574	14377.4	7.11987	11428.2
13.2926	0.00185	0.133385	10.7258	13388.1	6.14109	9170.82	4.58469	4217.29	1.33948	374600	374.6				12.8037	0.00186	0	10.5626	25882.4	7.17719	20555.6	3.38537	5326.83	2.12006	373877	373.877			31.7037	0.00187	0.318106	27.3242	31909.9	26.0728	35182.7	1.25145	-3272.72	20.8341	373996	373.996			14.3774	0.00186	0.144309	11.6017	7215.45	7.22699	10752
13.3843	0.00186	0.134378	10.8602	13487.4	6.22609	9245.12	4.63407	4242.31	1.34355	376700	376.7				12.8954	0.00186	0.258824	10.8214	19457.6	7.28033	10350.8	3.54106	9106.83	2.05598	375876	375.876			31.9176	0.00188	0.320092	27.6443	16004.6	26.4258	32874.1	1.21854	-16869.5	21.6865	375996	375.996			14.4844	0.00187	0	11.6017	29320.2	7.33491	21664.9
13.4913	0.00187	0.135371	10.9955	13586.7	6.32599	9308.41	4.66953	4278.33	1.35474	378700	378.7				12.987	0.00188	0.130329	10.9517	8719.15	7.38421	6949.98	3.56751	1769.17	2.06985	377875	377.875			32.1009	0.00189	0	27.6443	64782.4	26.7303	63628	0.91406	1154.43	29.2434	377996	377.996			14.5913	0.00187	0.293202	11.8949	22047.4	7.44364	12484.5
13.5829	0.00188	0.136364	11.1319	13686.1	6.41225	9381.77	4.71964	4304.28	1.35863	380700	380.7				13.0787	0.00189	0.131246	11.083	6562.28	7.48883	10498.6	3.59413	-3936.27	2.08363	379875	379.875			32.2995	0.00189	0.647824	28.2921	48682.3	27.0621	31995.7	1.23008	16686.6	22.0002	379996	379.996			14.7288	0.00189	0.147747	12.0427	4924.89	7.5846	7855.49
13.6899	0.00189	0.137357	11.2692	13789.2	6.51363	9445.53	4.75562	4343.66	1.36967	382700	382.7				13.1704	0.0019	0	11.083	13330.8	7.59418	22918.5	3.48878	-9587.72	2.17674	381874	381.874			32.4829	0.00191	0.325822	28.618	21787.7	27.3702	21461.6	1.24779	326.033	21.9349	381996	381.996			14.8205	0.0019	0	12.0427	29977.2	7.6793	20593.8
13.7815	0.0019	0.138427	11.4077	13896.1	6.60116	10257.3	4.80651	3638.8	1.37338	384700	384.7				13.2773	0.0019	0.133308	11.2163	40191.1	7.71801	24867.7	3.49825	15323.4	2.20625	383874	383.874			32.6815	0.00192	0.327808	28.9458	32880.1	27.7059	33677.1	1.23986	-796.934	22.346	383996	383.996			14.9275	0.0019	0.299772	12.3424	22540.2	7.79054	11966.9
13.9038	0.00191	0.139496	11.5472	13999.3	6.71878	10325	4.82839	3674.26	1.39151	386700	386.7				13.3843	0.00191	0.268603	11.4849	8953.42	7.84285	7755.05	3.64202	1198.37	2.15344	385873	385.873			32.8801	0.00193	0.329795	29.2756	33078.8	28.0437	33881.7	1.23185	-802.979	22.7655	385996	385.996			15.0497	0.00192	0.151032	12.4935	5034.39	7.91864	8035.04
13.9954	0.00192	0.140489	11.6877	14106.2	6.80766	9666.55	4.87999	4439.67	1.39501	388700	388.7				13.476	0.00193	0	11.4849	13628.8	7.95067	10817.4	3.53421	2811.32	2.24963	387872	387.872			33.0788	0.00194	0.331781	29.6074	33273.6	28.3835	34086.4	1.2238	-812.853	23.1929	387996	387.996			15.1566	0.00193	0	12.4935	30680	8.03159	24301
14.1024	0.00193	0.141635	11.8293	14220.8	6.91211	11239	4.91719	2981.77	1.4057	390700	390.7				13.5676	0.00193	0.272575	11.7574	20496.6	8.0592	12720	3.69824	7776.6	2.1792	389872	389.872			33.2774	0.00195	0.333691	29.941	33460.7	28.7254	32965.4	1.2156	495.334	23.6307	389996	389.996			15.2789	0.00193	0.3068	12.8003	23067.3	8.16165	13059.1
14.2246	0.00194	0.142781	11.9721	14327.8	7.03245	11324.2	4.93963	3003.53	1.42368	392700	392.7				13.6899	0.00195	0.137357	11.8948	9190.25	8.20507	8537.64	3.68974	652.607	2.22375	391871	391.871			33.4607	0.00196	0.335524	30.2766	33651.7	29.0429	31827.5	1.23371	1824.2	23.5411	391996	391.996			15.4011	0.00195	0.154546	12.9548	5151.53	8.29277	8223.12
14.3316	0.00195	0.143774	12.1158	14430.9	7.13859	9888.53	4.97726	4542.36	1.43424	394700	394.7				13.7815	0.00196	0.13835	12.0332	13880.9	8.31533	11991.3	3.71782	1889.54	2.23661	393870	393.87			33.6441	0.00197	0.33751	30.6141	16875.5	29.362	34684.7	1.25208	-17809.2	23.4506	393996	393.996			15.5081	0.00196	0	12.9548	31382.8	8.40834	26535
14.4233	0.00196	0.144844	12.2607	14537.8	7.23022	10734.4	5.03048	3803.43	1.43728	396700	396.7				13.8885	0.00197	0.139267	12.1724	13976.4	8.44489	11135.7	3.72753	2840.64	2.26555	395870	395.87			33.858	0.00198	0	30.6141	68327.1	29.7365	75146.8	0.877525	-6819.63	33.8868	395996	395.996			15.6456	0.00196	0.313828	13.2686	23586.8	8.55812	12517.8
14.5455	0.00197	0.145913	12.4066	14641	7.35328	10802.1	5.05333	3838.91	1.45514	398700	398.7				13.9649	0.00198	0.14026	12.3127	14079.5	8.53805	12163.4	3.77463	1916.05	2.26195	397869	397.869			34.0719	0.00198	0.683271	31.2973	34163.6	30.1135	35094.1	1.18388	-930.495	25.4361	397996	397.996			15.7372	0.00198	0.157907	13.4265	5263.57	8.6587	7288.98
14.6372	0.00198	0.146906	12.5535	14740.3	7.44626	10109.5	5.10726	4630.76	1.45798	400700	400.7				14.0871	0.00199	0.14133	12.454	7066.48	8.68816	13178.5	3.76585	-6112.01	2.30709	399868	399.868			34.2552	0.002	0	31.2973	17276.6	30.4384	33948.6	0.858916	-16672	35.4382	399996	399.996			15.8442	0.00199	0	13.4265	32070.3	8.77679	25402.8
14.7441	0.00199	0.147899	12.7014	14839.6	7.55547	10173.3	5.14594	4666.28	1.46824	402700	402.7				14.1788	0.002	0	12.454	14308.7	8.80162	20854.9	3.65239	-6546.27	2.40982	401868	401.868			34.4539	0.002	0.345532	31.6429	69312.6	30.7924	71006.8	0.850446	-1694.21	36.2074	401996	401.996			15.9664	0.00199	0.320704	13.7472	24113.9	8.91273	14506.1
14.8358	0.002	0.148893	12.8503	7444.63	7.64972	10247.2	5.20058	-2802.52	1.47094	404700	404.7				14.2552	0.002	0.143087	12.5971	28716.6	8.89671	22909.1	3.70039	5807.5	2.40427	403867	403.867			34.6525	0.00201	0.347594	31.9905	34862.6	31.1485	37089.7	0.841973	-2227.18	36.9946	403996	403.996			16.1039	0.00201	0.161574	13.9088	10809.8	9.06691	9167.47
14.9427	0.00201	0	12.8503	15118.4	7.76041	23816.8	5.08989	-8698.35	1.52467	406700	406.7				14.3621	0.00201	0.14408	12.7412	14453.8	9.03071	12482.9	3.71047	1970.89	2.43384	405866	405.866			34.8664	0.00202	0.349657	32.3401	35057.4	31.5342	37302.3	0.805902	-2244.92	39.1291	405996	405.996			16.2109	0.00202	0.16272	14.0715	8136	9.18775	12995.8
15.065	0.00201	0.151184	13.0015	30343.8	7.88789	23987.2	5.1136	6356.66	1.54253	408700	408.7				14.4538	0.00202	0.144997	12.8862	14553.1	9.14637	11602.4	3.7398	2950.76	2.44568	407866	407.866			35.065	0.00203	0.351491	32.6916	35240.7	31.8945	33339.9	0.797075	1900.85	40.0145	407996	407.996			16.3331	0.00203	0	14.0715	33017.6	9.32683	26161.8
15.1719	0.00202	0.152254	13.1537	15282.7	8.00029	11279.1	5.15346	4003.56	1.55241	410700	410.7				14.5455	0.00203	0.146066	13.0322	14656.3	9.26275	13635.7	3.76948	1020.53	2.4573	409865	409.865			35.2331	0.00204	0.353324	33.0449	35431.7	32.201	33527.9	0.843919	1903.82	38.1565	409996	409.996			16.4401	0.00203	0.330177	14.4017	16508.8	9.44937	14064.1
15.2789	0.00203	0.1534	13.3071	15393.5	8.11348	12176.7	5.19367	3216.8	1.56219	412700	412.7				14.6677	0.00204	0.147059	13.1793	14751.8	9.41908	12734.7	3.76021	2017.02	2.50493	411864	411.864			35.4317	0.00205	0.35531	33.4003	35630.3	32.5651	36511	0.835151	-880.712	38.9931	411996	411.996			16.5776	0.00205	0	14.4017	16760.9	9.60811	15047.2
15.4011	0.00204	0.154469	13.4616	15496.6	8.24382	11438.7	5.21779	4057.91	1.57994	414700	414.7				14.7441	0.00205	0.147976	13.3273	14847.2	9.51745	11847.7	3.80983	2999.58	2.49813	413864	413.864			35.6303	0.00206	0.357296	33.7576	35825.1	32.9312	36715.7	0.826305	-890.577	39.8536	413996	413.996			16.6998	0.00205	0.335218	14.7369	25202.5	9.75031	14273
15.4928	0.00205	0.155463	13.6171	15595.9	8.34225	10700.2	5.27483	4895.74	1.58152	416700	416.7				14.8511	0.00206	0.148969	13.4762	14942.7	9.65604	12908.1	3.82021	2034.64	2.52762	415863	415.863			35.829	0.00207	0.359206	34.1168	36019.9	33.2994	35492.7	0.81734	527.24	40.7412	415996	415.996			16.822	0.00207	0.168832	14.9058	11298.7	9.89357	9584.97
15.5997	0.00206	0.156456	13.7735	15695.2	8.45782	10763.5	5.31571	4931.77	1.5911	418700	418.7				14.9427	0.00207	0.149886	13.6261	22582.2	9.77561	11994.2	3.85052	10588	2.53878	417862	417.862			36.0123	0.00208	0.361193	34.4779	36222.4	33.6411	37125.1	0.83685	-902.678	40.1997	417996	417.996			16.9443	0.00208	0.17013	15.0759	8506.51	10.0379	15394.1
15.6914	0.00207	0.157449	13.931	15798.4	8.55752	10837.8	5.37346	4960.52	1.59255	420700	420.7				15.0344	0.00208	0.301758	13.9279	10058.6	9.89592	8720.11	4.03197	1338.48	2.45437	419862	419.862			36.2262	0.00209	0.363255	34.8412	36424.8	34.0419	38757.4	0.799286	-2332.61	42.5904	419996	419.996			17.0818	0.00209	0	15.0759	17249.8	10.2014	29172.8
15.7984	0.00208	0.158518	14.0895	15909.1	8.67458	11745.4	5.41492	4163.74	1.60198	422700	422.7				15.1414	0.0021	0	13.9279	7647.08	10.0372	14180.1	3.89067	-6533.03	2.57981	421861	421.861			36.4248	0.0021	0.365242	35.2064	36627.3	34.4162	37534.4	0.790198	-907.139	43.554	421996	421.996			17.1887	0.00209	0.172498	15.2484	34629.6	10.3296	27558.7
15.9053	0.00209	0.159664	14.2492	16023.7	8.79243	12675.1	5.45674	3348.61	1.6113	424700	424.7				15.2483	0.0021	0.152942	14.0808	30695.3	10.1795	26507.1	3.90131	4188.14	2.60926	423860	423.86			36.6235	0.00211	0.367304	35.5738	36833.5	34.7926	39198.9	0.781144	-2365.34	44.5406	423996	423.996			17.311	0.0021	0.173797	15.4222	26184.2	10.477	15727.7
16.0275	0.0021	0.16081	14.41	16138.3	8.92808	12760.3	5.48189	3378.01	1.62865	426700	426.7				15.34	0.00211	0.154011	14.2348	15446.9	10.3023	14379.8	3.93255	1067.18	2.61974	425860	425.86			36.8374	0.00212	0.369367	35.9431	37036	35.2002	39411.4	0.742891	-2375.44	47.3828	425996	425.996			17.4485	0.00211	0.349886	15.7721	11662.9	10.6441	9308.24
16.1345	0.00211	0.161956	14.5719	16252.9	9.04763	12857.7	5.5243	3395.24	1.63779	428700	428.7				15.4622	0.00212	0.154928	14.3898	15527.2	10.4671	12387.3	3.92265	3139.84	2.66838	427859	427.859			37.036	0.00213	0.371353	36.3145	37230.8	35.5808	38164.2	0.733635	-933.402	48.4994	427996	427.996			17.5402	0.00213	0	15.7721	8865.57	10.7563	13128.6
16.2567	0.00212	0.163102	14.735	16367.5	9.18524	12942.9	5.5498	3424.64	1.65506	430700	430.7				15.5233	0.00213	0.155615	14.5454	15615	10.55	9350.1	3.99535	6264.91	2.64058	429858	429.858			37.2346	0.00214	0.373263	36.6877	37418	35.9635	36885.5	0.724223	532.5	49.6581	429996	429.996			17.6624	0.00213	0.177311	15.9494	35584.5	10.9067	32092.3
16.3637	0.00213	0.164248	14.8993	16478.3	9.30649	13040.8	5.59279	3437.48	1.66402	432700	432.7				15.5997	0.00214	0.156685	14.7021	15725.8	10.6541	14637.3	4.04795	1088.47	2.63198	431858	431.858			37.418	0.00215	0.375096	37.0628	37608.9	36.3185	35591.6	0.744285	2017.35	48.7966	431996	431.996			17.7999	0.00214	0.178534	16.1279	17914.5	11.0772	15200.1
16.4859	0.00214	0.165317	15.0646	16585.2	9.44605	12245.2	5.61855	4340.03	1.68123	434700	434.7				15.7372	0.00215	0.157831	14.8599	15832.7	10.8428	15767.2	4.01712	65.4906	2.69914	433857	433.857			37.6013	0.00216	0.377083	37.4399	37811.4	36.6753	38763.5	0.76457	-952.059	47.9686	433996	433.996			17.9068	0.00215	0.179756	16.3077	18044.3	11.2107	15317.7
16.5776	0.00215	0.166387	15.231	16699.8	9.55139	12335.5	5.67959	4364.32	1.6817	436700	436.7				15.8289	0.00216	0.158824	15.0187	15935.9	10.9695	13771.7	4.04926	2164.12	2.70901	435856	435.856			37.8152	0.00217	0.379145	37.8191	38013.8	37.0938	40457.8	0.725243	-2443.99	51.1467	435996	435.996			18.0444	0.00216	0.181131	16.4888	18178	11.3836	17350.1
16.6998	0.00216	0.167609	15.3986	16822	9.69276	14188.7	5.70583	2633.3	1.69875	438700	438.7				15.9359	0.00217	0.159893	15.1786	16042.8	11.1182	14924.2	4.0604	1118.65	2.7382	437856	437.856			38.0138	0.00218	0.381132	38.2002	38212.5	37.4845	39171.8	0.71569	-959.369	52.3753	437996	437.996			18.1819	0.00217	0.18243	16.6712	18307.9	11.5577	16504
16.822	0.00217	0.168832	15.5674	16944.3	9.83517	14292.6	5.73226	2651.68	1.71576	440700	440.7				16.0428	0.00218	0.160963	15.3396	16142.1	11.2679	15023.6	4.07163	1118.5	2.76743	439855	439.855			38.2125	0.00219	0.383118	38.5833	38411.1	37.8773	39376.5	0.706056	-965.415	53.6462	439996	439.996			18.3041	0.00218	0.183728	16.855	27704.4	11.7136	16628.9
16.9443	0.00218	0.170054	15.7375	17066.5	9.97861	14396.4	5.75887	2670.06	1.73274	442700	442.7				16.1498	0.00219	0.16188	15.5015	16237.6	11.4187	12951.5	4.08277	3286.14	2.7968	441854	441.854			38.4111	0.0022	0.385104	38.9684	38613.5	38.272	39581.2	0.696382	-967.65	54.9584	441996	441.996			18.4416	0.00219	0.37036	17.2253	12345.3	11.8903	12483.3
17.0665	0.00219	0.171276	15.9088	17188.7	10.1231	14500.3	5.78566	2688.44	1.74969	444700	444.7				16.2262	0.0022	0.162873	15.6643	16340.8	11.527	14130.5	4.13735	2210.27	2.78608	443854	443.854			38.6097	0.00221	0.387167	39.3556	38816	38.6689	41324.4	0.686703	-2508.39	56.3109	443996	443.996			18.5944	0.00221	0	17.2253	9381.23	12.0881	16864.8
17.1887	0.0022	0.172498	16.0813	8624.92	10.2686	14604.7	5.81263	-5979.82	1.7666	446700	446.7				16.3484	0.00221	0.163942	15.8283	16443.9	11.7013	15295.5	4.12698	1148.4	2.83532	445853	445.853			38.8236	0.00222	0.389153	39.7447	39007	39.0985	39990.5	0.646214	-983.572	60.504	445996	445.996			18.7013	0.00221	0.187625	17.413	56531.8	12.2276	29981.4
17.311	0.00221	0	16.0813	34973.3	10.4152	29417.2	5.66606	5556.15	1.83817	448700	448.7				16.4401	0.00222	0.164935	15.9932	16550.8	11.8329	14302.5	4.16032	2248.34	2.84423	447852	447.852			39.007	0.00223	0.390986	40.1357	39198	39.4687	37103	0.667032	2094.92	59.1706	447996	447.996			18.8236	0.00222	0.377694	17.7906	12589.8	12.388	10725.4
17.4332	0.00221	0.349734	16.431	26283.5	10.5628	13879.9	5.8682	12403.5	1.80001	450700	450.7				16.547	0.00223	0.166081	16.1593	16665.4	11.9873	16610.4	4.17194	55.0181	2.87332	449852	449.852			39.1903	0.00224	0.392973	40.5287	39396.6	39.8406	40399.9	0.688112	-1003.31	57.8984	449996	449.996			18.9458	0.00224	0	17.7906	19144.4	12.5494	17211.6
17.5402	0.00223	0.175936	16.6069	5864.54	10.6928	8693.15	5.91413	-2828.61	1.80801	452700	452.7				16.6693	0.00224	0.167227	16.3265	16776.2	12.1651	16717.7	4.16142	58.4804	2.9233	451851	451.851			39.4042	0.00225	0.394959	40.9236	39591.4	40.2767	40588.8	0.646965	-997.433	62.2548	451996	451.996			19.0833	0.00224	0.382889	18.1735	19144.4	12.7322	17323.3
17.6471	0.00224	0	16.6069	35706.7	10.8236	31902.9	5.78334	3803.82	1.87151	454700	454.7				16.7762	0.00225	0.168297	16.4948	16883.2	12.3217	15711.2	4.17311	1172	2.95264	453850	453.85			39.5876	0.00226	0.396869	41.3205	39786.2	40.6524	39232	0.668163	554.223	60.8419	453996	453.996			19.2055	0.00226	0	18.1735	9698.27	12.8958	16415.3
17.7999	0.00224	0.357067	16.964	17853.4	11.0118	16048	5.95217	1805.36	1.85005	456700	456.7				16.8832	0.00226	0.169366	16.6642	16993.9	12.4793	15811.3	4.18486	1182.61	2.98202	455850	455.85			39.7862	0.00227	0.398855	41.7194	39984.8	41.0613	40999.2	0.65805	-1014.39	62.3985	455996	455.996			19.3278	0.00226	0.193965	18.3675	58449.3	13.0605	35117
17.9068	0.00226	0	16.964	9048.91	11.1445	15227.3	5.81944	-6178.34	1.91505	458700	458.7				16.9901	0.00227	0.170512	16.8347	17108.5	12.6379	17055	4.19677	53.5259	3.01135	457849	457.849			39.9848	0.00228	0.400841	42.1202	40187.3	41.4723	41202.8	0.647876	-1015.59	64.0128	457996	457.996			19.4653	0.00227	0.390528	18.758	13017.6	13.247	11779.7
18.0444	0.00226	0.180978	17.145	36317.9	11.3164	30636.2	5.8286	5681.63	1.94152	460700	460.7				17.1123	0.00228	0.171658	17.0064	17211.7	12.8204	17162.3	4.18593	49.3482	3.06274	459849	459.849			40.1834	0.00229	0.402904	42.5231	40389.7	41.8854	43007.4	0.637738	-2617.67	65.678	459996	459.996			19.5875	0.00229	0	18.758	19801.4	13.4139	18848.6
18.1513	0.00227	0.182201	17.3272	18281.2	11.4509	15435	5.87626	2846.22	1.94867	462700	462.7				17.2193	0.00229	0.172575	17.1789	17307.1	12.9812	13810	4.19775	3497.13	3.09241	461848	461.848			40.3973	0.0023	0.40489	42.928	40584.5	42.3325	41612.2	0.595522	-1027.69	71.0846	461996	461.996			19.7403	0.00229	0.396029	19.1541	29763.3	13.624	18966.1
18.2888	0.00228	0.183423	17.5106	18403.4	11.6251	15526.5	5.88553	2876.94	1.97519	464700	464.7				17.2957	0.0023	0.173568	17.3525	17414.1	13.0966	15060.6	4.25587	2353.54	3.0773	463847	463.847			40.5807	0.00231	0.4068	43.3348	40775.5	42.7176	40217	0.617184	558.464	69.2137	463996	463.996			19.8625	0.00231	0.199237	19.3533	6641.22	13.7932	11317.4
18.3958	0.00229	0.184645	17.6952	18529.5	11.7614	15643.3	5.9338	2886.16	1.98211	466700	466.7				17.4179	0.00231	0.174714	17.5272	17524.9	13.2824	17468.9	4.24482	55.9566	3.12908	465847	465.847			40.7793	0.00232	0.40871	43.7435	40970.3	43.1368	40397.6	0.606692	572.658	71.1017	465996	465.996			19.9848	0.00232	0	19.3533	20175.8	13.9635	34161.2
18.5333	0.0023	0.185944	17.8812	18655.5	11.9379	16723.9	5.94325	1931.65	2.00865	468700	468.7				17.5249	0.00232	0.175783	17.703	17631.8	13.446	16411.5	4.25699	1220.29	3.15857	467846	467.846			40.9627	0.00233	0.410696	44.1542	41165.1	43.5256	42226.2	0.628638	-1061.12	69.238	467996	467.996			20.107	0.00232	0.201758	19.555	40481.4	14.1348	36532.3
18.6555	0.00231	0.187166	18.0683	18785.4	12.0959	15850.4	5.97243	2935.01	2.02529	470700	470.7				17.6318	0.00233	0.176853	17.8798	17738.8	13.6106	16511.7	4.26923	1227.09	3.18807	469845	469.845			41.1766	0.00234	0.412606	44.5668	41352.3	43.9814	40777.2	0.585469	575.095	75.1216	469996	469.996			20.2445	0.00233	0.203056	19.7581	20370.6	14.3288	18377.1
18.7777	0.00232	0.188541	18.2569	18919.1	12.2549	17963.3	6.00195	955.804	2.04183	472800	472.8				17.7388	0.00234	0.177923	18.0578	17853.4	13.7762	16612.6	4.28153	1240.75	3.21759	471845	471.845			41.3446	0.00235	0.41444	44.9813	41539.4	44.3411	39341.1	0.640139	2198.3	69.2679	471996	471.996			20.3667	0.00234	0.204355	19.9625	30790.8	14.5024	18502
18.9305	0.00233	0.18984	18.4467	19045.1	12.4552	17068.7	5.99155	1976.44	2.07879	474800	474.8				17.8457	0.00235	0.179145	18.2369	17971.8	13.9429	19116.8	4.29405	-1145.01	3.24702	473844	473.844			41.5433	0.00236	0.416349	45.3976	41730.4	44.7682	41154.6	0.629435	575.842	71.1244	473996	473.996			20.5042	0.00235	0.41146	20.3739	13715.3	14.6988	13143.5
19.0375	0.00234	0.191062	18.6378	19171.2	12.5963	16187.9	6.04148	2983.28	2.08497	476800	476.8				17.9832	0.00236	0.180291	18.4172	18078.7	14.1586	18020.8	4.25863	57.9242	3.32467	475843	475.843			41.7266	0.00237	0.418259	45.8159	41929.1	45.1642	41351.4	0.651656	577.669	69.3068	475996	475.996			20.6418	0.00237	0	20.3739	10420.2	14.8967	19847.5
19.175	0.00235	0.192361	18.8302	19297.2	12.7789	17303.2	6.05121	1994.06	2.1118	478800	478.8				18.0749	0.00237	0.181284	18.5985	18181.9	14.3033	15724.1	4.2952	2457.75	3.33006	477843	477.843			41.9252	0.00238	0.420322	46.2362	42127.7	45.5952	44872.3	0.640989	-2744.63	71.1326	477996	477.996			20.7793	0.00237	0.208404	20.5823	41803	15.0958	37725.5
19.2972	0.00236	0.193583	19.0237	19423.3	12.9424	16395.6	6.08136	3027.68	2.1282	480800	480.8				18.1819	0.00238	0.182353	18.7808	18292.6	14.473	17026.8	4.30779	1265.85	3.35974	479842	479.842			42.1391	0.00239	0.422232	46.6584	42311	46.0617	41729.8	0.596764	581.173	77.1858	479996	479.996			20.9015	0.00238	0.209626	20.792	21027.5	15.2739	17864.1
19.4195	0.00237	0.194882	19.2186	19557	13.1068	17537.6	6.11177	2019.33	2.14453	482800	482.8				18.2888	0.00239	0.183499	18.9643	18403.4	14.6438	18358.1	4.32052	45.3347	3.38936	481841	481.841			42.3072	0.0024	0.423989	47.0824	42498.2	46.4298	38572.3	0.652612	3925.93	71.1446	481996	481.996			21.0237	0.00239	0.210925	21.0029	21161.2	15.4531	19098.6
19.557	0.00238	0.196257	19.4149	19686.8	13.2931	18693.5	6.12175	993.354	2.17146	484800	484.8				18.411	0.0024	0.184569	19.1489	18510.4	14.8402	17227.9	4.3087	1282.46	3.44425	483841	483.841			42.4905	0.00241	0.425975	47.5084	42693	46.8331	43801.8	0.675282	-1108.76	69.3534	483996	483.996			21.1612	0.0024	0.2123	21.2152	21298.8	15.6559	20347
19.6945	0.00239	0.197479	19.6124	19805.2	13.4807	16720.1	6.13164	3085.12	2.19855	486800	486.8				18.5027	0.00241	0.185638	19.3345	18625	14.9884	17342.4	4.34617	1282.58	3.44864	485840	485.84			42.7045	0.00242	0.427885	47.9363	42884	47.3058	42290	0.630437	593.999	75.0366	485996	485.996			21.2987	0.00241	0.213675	21.4289	21436.3	15.86	20479.2
19.8014	0.0024	0.198625	19.811	19927.5	13.6275	15778.5	6.18345	4149	2.20387	488800	488.8				18.6249	0.00242	0.186861	19.5214	18743.4	15.1871	19933.6	4.33435	-1190.27	3.50389	487839	487.839			42.8725	0.00243	0.429795	48.3661	43078.8	47.6789	42501.9	0.687162	576.856	69.3852	487996	487.996			21.4363	0.00242	0.21505	21.6439	32387.4	16.0655	20611.5
19.9236	0.00241	0.199924	20.0109	20061.2	13.7963	17992.8	6.21462	2068.36	2.21997	490800	490.8				18.7472	0.00243	0.188007	19.7094	18854.1	15.387	18802.7	4.32236	51.4799	3.55987	489839	489.839			43.0864	0.00244	0.431781	48.7978	43273.6	48.1559	44383.2	0.641974	-1109.6	75.0122	489996	489.996			21.5738	0.00243	0.432698	22.0766	14423.3	16.2723	13056.2
20.0612	0.00242	0.201299	20.2122	20194.8	13.9874	19175.4	6.22482	1019.44	2.24704	492800	492.8				18.8541	0.00244	0.189076	19.8985	18964.9	15.5631	17656.3	4.33538	1308.56	3.58979	491838	491.838			43.2698	0.00245	0.433691	49.2315	43468.4	48.5666	42880.4	0.66497	588	73.0357	491996	491.996			21.696	0.00245	0	22.0766	10939.7	16.4572	18543.1
20.1987	0.00243	0.202598	20.4148	20320.9	14.1798	18227.3	6.235	2093.62	2.27422	494800	494.8				18.9611	0.00245	0.190222	20.0887	19083.3	15.7402	19032.6	4.34854	50.7106	3.61965	493837	493.837			43.4684	0.00246	0.435677	49.6672	43663.2	49.0135	44792.5	0.653734	-1129.34	74.9747	493996	493.996			21.8182	0.00245	0.218793	22.2954	43888.6	16.6431	37295.2
20.3209	0.00244	0.20382	20.6186	30710.5	14.3519	17265.3	6.26669	13445.2	2.29019	496800	496.8				19.0833	0.00246	0.191444	20.2802	19197.9	15.9438	20425	4.33639	-1227.13	3.67673	495837	495.837			43.667	0.00247	0.437587	50.1048	43846.6	49.4624	43258.9	0.642383	587.687	76.9983	495996	495.996			21.9405	0.00246	0.220092	22.5155	22078	16.8301	19931.1
20.4431	0.00245	0.410391	21.029	13679.7	14.5251	13036.7	6.50391	642.933	2.23329	498800	498.8				19.2055	0.00247	0.192514	20.4727	19301	16.1487	17972	4.32399	1329.08	3.73467	497836	497.836			43.8504	0.00248	0.439344	50.5441	44026.1	49.8787	39966.1	0.665488	4059.93	74.9505	497996	497.996			22.078	0.00247	0.221467	22.737	22211.7	17.0417	21228.5
20.5959	0.00247	0	21.029	20786.9	14.743	19672	6.28598	1114.95	2.34538	500800	500.8				19.2972	0.00248	0.193507	20.6662	19408	16.3032	16787	4.36297	2620.99	3.73672	499835	499.835			44.0184	0.00249	0.441178	50.9853	44217.1	50.2617	41884.4	0.723582	2332.63	69.4624	499996	499.996			22.2155	0.00248	0.222766	22.9597	22345.3	17.2547	20167
20.7182	0.00247	0.415738	21.4447	31252.9	14.9185	18710	6.52621	12542.9	2.28594	502800	502.8				19.4042	0.00249	0.194653	20.8608	19518.8	16.4844	19477.2	4.37641	41.5784	3.76665	501835	501.835			44.2171	0.0025	0.443164	51.4285	44419.5	50.7163	45564	0.71214	-1144.51	71.2168	501996	501.996			22.3377	0.00249	0.224141	23.1839	22486.7	17.4451	21492.9
20.8557	0.00249	0.209321	21.6541	13998	15.1172	14033.4	6.53684	-35.4167	2.31262	504800	504.8				19.5264	0.0025	0.195722	21.0566	19625.7	16.6927	18272.5	4.36381	1353.27	3.82527	503834	503.834			44.4157	0.00251	0.445226	51.8737	44625.8	51.173	47537.3	0.700692	-2911.56	73.0322	503996	503.996			22.4905	0.0025	0.225593	23.4095	22628	17.6845	22818.9
21.0084	0.0025	0.210619	21.8647	21126.9	15.3395	18944.5	6.52514	2182.36	2.35084	506800	506.8				19.6181	0.00251	0.196792	21.2533	19736.5	16.8499	18386.9	4.40348	1349.57	3.82649	505833	505.833			44.6296	0.00252	0.447289	52.321	44820.6	51.6671	47749.9	0.653909	-2929.31	79.0127	505996	505.996			22.628	0.00251	0.226968	23.6364	22761.7	17.9015	21757.4
21.1154	0.00251	0.211918	22.0766	21264.4	15.4961	19082.4	6.58048	2181.94	2.35486	508800	508.8				19.7403	0.00252	0.197938	21.4513	19851.1	17.0605	19799.1	4.3908	51.9553	3.88551	507833	507.833			44.8282	0.00253	0.449123	52.7701	45007.7	52.128	42626.8	0.642105	2380.96	81.183	507996	507.996			22.7655	0.00252	0.228266	23.8647	22887.8	18.1197	20666.5
21.2682	0.00252	0.213369	22.29	21401.9	15.7212	21450.9	6.56878	-49.0422	2.39332	510800	510.8				19.8473	0.00253	0.199084	21.6504	19965.7	17.2458	19921.8	4.40452	43.9037	3.91549	509832	509.832			44.9963	0.00254	0.451032	53.2212	45202.6	52.5196	44606.2	0.701528	596.344	74.8646	509996	509.996			22.8878	0.00253	0.229489	24.0942	23017.6	18.3148	19562.5
21.4057	0.00253	0.214668	22.5046	21539.4	15.9251	19316.9	6.5795	2222.48	2.42042	512800	512.8				19.9695	0.00254	0.20023	21.8506	20080.3	17.4589	20029.1	4.39167	51.1835	3.97546	511832	511.832			45.2102	0.00255	0.453019	53.6742	45393.5	53.0201	46571.7	0.654032	-1178.12	81.0665	511996	511.996			23.01	0.00254	0.230864	24.325	23159	18.5109	22139.3
21.5279	0.00254	0.21612	22.7208	21680.7	16.1075	21743.8	6.61323	-63.1016	2.43565	514800	514.8				20.0764	0.00255	0.201376	22.052	20191	17.6464	20151.7	4.40554	39.3144	4.00551	513831	513.831			45.3935	0.00256	0.454852	54.129	45576.9	53.4511	43177.9	0.677966	2399	78.8403	513996	513.996			23.1628	0.00255	0.232315	24.5574	23300.3	18.7576	23500.4
21.696	0.00255	0.217495	22.9383	21814.4	16.36	20708.9	6.57824	1105.55	2.48699	516800	516.8				20.1987	0.00256	0.202445	22.2544	20298	17.862	18902	4.39246	1395.95	4.0665	515830	515.83			45.5769	0.00257	0.456686	54.5857	45760.2	53.8837	43352.3	0.702012	2407.95	76.7561	515996	515.996			23.3003	0.00256	0.23369	24.791	23437.8	18.9809	22403.8
21.8029	0.00256	0.218793	23.1571	21948.1	16.5217	19703.1	6.63534	2244.99	2.48996	518800	518.8				20.2904	0.00257	0.203515	22.4579	20412.6	18.0245	19016.5	4.43346	1396.07	4.06555	517830	517.83			45.7602	0.00258	0.458519	55.0442	45935.9	54.3181	43527.9	0.726125	2408.08	74.8055	517996	517.996			23.4378	0.00257	0.235065	25.0261	23571.5	19.2056	22536
21.9557	0.00257	0.220169	23.3772	22081.8	16.7541	20971.7	6.62314	1110.05	2.52963	520800	520.8				20.4126	0.00258	0.204737	22.6627	20531	18.2423	21846.9	4.42038	-1315.88	4.12686	519829	519.829			45.9436	0.00259	0.4602	55.5044	46111.6	54.7543	40046.9	0.750174	6064.76	72.9887	519996	519.996			23.5753	0.00258	0.236364	25.2625	23705.2	19.4317	21401.8
22.078	0.00258	0.221467	23.5987	22219.3	16.9411	19937.6	6.65754	2281.71	2.54465	522800	522.8				20.5348	0.00259	0.205883	22.8685	20641.8	18.4614	20596.3	4.40714	45.4597	4.18897	521828	521.828			46.0964	0.0026	0.462033	55.9665	46302.6	55.119	43875.5	0.84742	2427.16	65.0434	521996	521.996			23.6975	0.00259	0.237739	25.5002	23842.7	19.6337	22800.4
22.2155	0.00259	0.222919	23.8216	22360.6	17.1528	22422.1	6.66877	-61.4813	2.57211	524800	524.8				20.6418	0.0026	0.206952	23.0755	20748.7	18.6542	19330.4	4.42129	1418.31	4.21918	523828	523.828			46.3103	0.00261	0.464019	56.4305	46489.8	55.6318	47705.3	0.798717	-1215.45	69.6514	523996	523.996			23.8503	0.0026	0.239114	25.7393	23972.6	19.8877	22917.9
22.3683	0.0026	0.224294	24.0459	22490.5	17.3896	21366.1	6.65631	1124.45	2.61249	526900	526.9				20.7487	0.00261	0.208022	23.2835	20859.5	18.848	19430.6	4.43551	1428.92	4.24935	525827	525.827			46.4936	0.00262	0.465777	56.8963	46669.3	56.0732	42374.5	0.823111	4294.85	68.1234	525996	525.996			23.9725	0.00261	0.240337	25.9797	24102.4	20.092	20489.7
22.4905	0.00261	0.225516	24.2714	22620.4	17.5802	19108.7	6.69126	3511.66	2.62733	528900	528.9				20.8557	0.00262	0.209168	23.4927	20977.9	19.0428	20934.5	4.44987	43.4167	4.27941	527826	527.826			46.6617	0.00263	0.46761	57.3639	46852.7	56.4793	44398.7	0.884614	2454.01	63.8462	527996	527.996			24.0948	0.00262	0.241712	26.2214	24239.9	20.2975	23182.4
22.6127	0.00262	0.226891	24.4983	22765.5	17.7718	21628.9	6.72655	1136.59	2.64203	530900	530.9				20.9779	0.00263	0.21039	23.7031	21100.1	19.2667	22452.8	4.43638	-1352.69	4.34289	529826	529.826			46.8603	0.00264	0.469443	57.8333	47032.2	56.9611	44559.7	0.872191	2472.46	65.3081	529996	529.996			24.2476	0.00263	0.243087	26.4645	24369.8	20.5557	23299.9
22.7655	0.00263	0.228419	24.7267	22910.7	18.0127	24178.4	6.71399	-1267.7	2.68286	532900	532.9				21.1001	0.00264	0.211612	23.9147	21218.5	19.4919	22582.7	4.42282	-1364.19	4.40712	531825	531.825			47.0284	0.00265	0.471201	58.3045	47207.9	57.3705	42875.9	0.934063	4332.04	61.4203	531996	531.996			24.3698	0.00264	0.244309	26.7088	24495.9	20.7635	20829.2
22.9183	0.00264	0.229794	24.9565	23044.4	18.2553	21891.8	6.70119	1152.55	2.72419	534900	534.9				21.2224	0.00265	0.212758	24.1275	21329.3	19.7184	21286.2	4.40909	43.1442	4.4722	533824	533.824			47.2117	0.00266	0.472958	58.7775	47391.2	57.8186	43029.1	0.958832	4362.18	60.3011	533996	533.996			24.492	0.00265	0.245608	26.9544	24633.4	20.9723	22248.2
23.0405	0.00265	0.231093	25.1876	23178	18.4506	20806.5	6.73705	2371.51	2.73867	536900	536.9				21.3293	0.00266	0.213828	24.3413	21443.9	19.9176	19974.3	4.42368	1469.63	4.5025	535824	535.824			47.3798	0.00267	0.474867	59.2523	47574.6	58.231	46967.8	1.02131	606.75	57.0162	535996	535.996			24.6295	0.00266	0.247059	27.2014	24778.5	21.2084	25004.5
23.178	0.00266	0.232468	25.4201	23315.6	18.6715	22154.7	6.74862	1160.87	2.76671	538900	538.9				21.4363	0.00267	0.21505	24.5563	21562.3	20.1178	22958.8	4.43849	-1396.52	4.53259	537823	537.823			47.5937	0.00268	0.476624	59.729	47742.7	58.758	43349.4	0.970967	4393.26	60.5149	537996	537.996			24.7823	0.00267	0.248511	27.4499	24916	21.4724	25144.1
23.3156	0.00267	0.233843	25.6539	23445.4	18.8937	22286.1	6.76026	1159.3	2.79481	540900	540.9				21.5738	0.00268	0.216196	24.7725	21676.9	20.3768	21623.4	4.39575	53.4722	4.63556	539822	539.822			47.7312	0.00269	0.478229	60.2072	47914.6	59.098	39746.1	1.10917	8168.44	53.2812	539996	539.996			24.9198	0.00268	0.24981	27.6998	25049.7	21.7113	22623.7
23.4531	0.00268	0.235065	25.889	23571.5	19.1172	19913.6	6.77181	3657.92	2.82305	542900	542.9				21.6654	0.00269	0.217342	24.9899	21795.3	20.5503	21761.4	4.43955	33.9116	4.62891	541822	541.822			47.9145	0.0027	0.480062	60.6873	48094.1	59.5529	45577.1	1.13434	2516.99	52.5003	541996	541.996			25.0421	0.00269	0.251185	27.9509	25191	21.9248	24093.2
23.56	0.00269	0.236364	26.1254	23709	19.2919	21289.3	6.83342	2419.7	2.82317	544900	544.9				21.8029	0.0027	0.218564	25.2084	21913.7	20.812	23319.5	4.39643	-1405.81	4.73385	543821	543.821			48.0979	0.00271	0.481819	61.1691	48269.8	60.0096	43838.1	1.15951	4431.68	51.7542	543996	543.996			25.1949	0.0027	0.252636	28.2036	25336.2	22.1932	25562.8
23.7128	0.0027	0.237816	26.3632	23850.3	19.543	23917.4	6.8202	-67.1119	2.86545	546900	546.9				21.9099	0.00271	0.21971	25.4281	22032.1	21.0167	21992.3	4.41144	39.8227	4.76414	545820	545.82			48.266	0.00272	0.483576	61.6527	48449.3	60.4297	44004	1.22297	4445.32	49.4123	545996	545.996			25.3324	0.00271	0.254088	28.4577	25481.3	22.4361	25718.7
23.8503	0.00271	0.239191	26.6024	23987.8	19.7703	22797.3	6.83208	1190.56	2.89374	548900	548.9				22.0321	0.00272	0.220933	25.6491	22150.5	21.2519	23580.2	4.39722	-1429.67	4.83302	547820	547.82			48.4493	0.00273	0.48541	62.1381	48628.8	60.8896	46084.5	1.24842	2544.33	48.7734	547996	547.996			25.4852	0.00272	0.255539	28.7132	25618.8	22.7076	25858.3
23.9878	0.00272	0.240566	26.8429	24125.3	19.9989	22928.7	6.84402	1196.63	2.9221	550900	550.9				22.1544	0.00273	0.222078	25.8712	22261.3	21.4883	22221.3	4.38285	40.0054	4.90282	549819	549.819			48.6327	0.00274	0.487167	62.6252	48804.5	61.3514	44325.6	1.27386	4478.96	48.1619	549996	549.996			25.6227	0.00273	0.256838	28.97	25748.7	22.9533	23261
24.1253	0.00273	0.241941	27.0849	24262.9	20.2289	23060.2	6.85601	1202.7	2.95053	552900	552.9				22.2613	0.00274	0.223148	26.0943	22372.1	21.6963	20847.1	4.39802	1525.02	4.93319	551818	551.818			48.8007	0.00275	0.488924	63.1142	48980.3	61.7762	44491.5	1.338	4488.8	46.1706	551996	551.996			25.7449	0.00274	0.258137	29.2282	25886.2	23.1728	23385.9
24.2629	0.00274	0.243316	27.3282	24400.4	20.4601	23191.6	6.86807	1208.77	2.97902	554900	554.9				22.3683	0.00275	0.224294	26.3186	22486.7	21.9053	22451.3	4.41335	35.4161	4.96341	553818	553.818			48.9841	0.00276	0.490681	63.6048	49159.8	62.2412	44644.7	1.36363	4515.12	45.6437	553996	553.996			25.8824	0.00275	0.259588	29.4878	26035.2	23.421	26277
24.4004	0.00275	0.244691	27.5729	24537.9	20.6927	23323	6.88019	1214.84	3.00758	556900	556.9				22.4905	0.00276	0.22544	26.544	22597.5	22.1453	22559.6	4.39873	37.8916	5.03447	555817	555.817			49.1521	0.00277	0.492515	64.0973	49343.1	62.669	46768.8	1.4283	2574.29	43.8767	555996	555.996			26.0352	0.00276	0.261116	29.7489	26184.2	23.6983	27815.2
24.5379	0.00276	0.246066	27.8189	24679.2	20.9266	23454.5	6.89237	1224.73	3.0362	558900	558.9				22.5975	0.00277	0.226509	26.7705	22708.2	22.3564	21162.8	4.4141	1545.39	5.06478	557816	557.816			49.3508	0.00278	0.494348	64.5917	49522.7	63.1766	46927.4	1.41512	2595.23	44.644	557996	557.996			26.188	0.00277	0.262567	30.0115	26325.5	23.9773	26571.6
24.6754	0.00277	0.247518	28.0665	24824.3	21.1618	24904	6.90468	-79.6878	3.06484	560900	560.9				22.7044	0.00278	0.227655	26.9982	22830.5	22.5686	22788.5	4.42964	41.9215	5.0949	559816	559.816			49.5188	0.00279	0.496105	65.0878	49698.4	63.6076	45146.1	1.4802	4552.31	42.9722	559996	559.996			26.3255	0.00278	0.263943	30.2754	26463	24.2297	25312.6
24.8282	0.00278	0.248969	28.3154	24961.9	21.4247	25042.8	6.89077	-80.9191	3.10918	562900	562.9				22.8266	0.00279	0.228954	27.2272	22956.5	22.8122	25966.3	4.41494	-3009.76	5.16705	561815	561.815			49.7022	0.0028	0.497862	65.5857	49870.2	64.0795	45300.5	1.50616	4569.71	42.5448	561996	561.996			26.463	0.00279	0.265318	30.5407	26600.5	24.4835	25444.8
24.9657	0.00279	0.250268	28.5657	25091.7	21.6626	22530.7	6.90306	2561.08	3.13812	564900	564.9				22.9642	0.0028	0.230176	27.4573	23071.1	23.0879	24561.4	4.36944	-1490.27	5.28394	563814	563.814			49.8702	0.00281	0.499543	66.0852	50034.5	64.5136	43482.8	1.5716	6551.74	41.0497	563996	563.996			26.6005	0.0028	0.266693	30.8074	26738	24.7386	25577
25.0879	0.0028	0.251567	28.8173	25225.4	21.8753	22654.8	6.94199	2570.63	3.15115	566900	566.9				23.0711	0.00281	0.231246	27.6886	23185.7	23.3034	21605.4	4.38514	1580.28	5.31419	565814	565.814			50.0383	0.00282	0.501147	66.5864	50206.4	64.9492	41639.6	1.6372	8566.77	39.6709	565996	565.996			26.738	0.00281	0.268068	31.0755	26879.4	24.9951	25709.2
25.2254	0.00281	0.252942	29.0702	25362.9	22.1157	24111.7	6.95448	1251.27	3.18007	568900	568.9				23.178	0.00282	0.232468	27.921	23311.7	23.52	24823	4.40105	-1511.26	5.34418	567813	567.813			50.1911	0.00283	0.502981	67.0893	50385.9	65.3464	47771.6	1.74293	2614.26	37.4922	567996	567.996			26.8755	0.00282	0.269519	31.345	27024.5	25.2528	27285
25.3629	0.00282	0.254317	29.3245	25504.3	22.3575	24243.1	6.96702	1261.16	3.20905	570900	570.9				23.3156	0.00283	0.233767	28.1548	23437.8	23.7999	26504.9	4.35491	-3067.09	5.46507	569812	569.812			50.405	0.00284	0.504738	67.5941	50554	65.9046	45913.4	1.68948	4640.61	39.0087	569996	569.996			27.0283	0.00283	0.270971	31.616	27169.7	25.5408	27424.5
25.5004	0.00283	0.255768	29.5803	25645.6	22.6006	25736.5	6.9797	-90.8956	3.23805	572900	572.9				23.4378	0.00284	0.234989	28.3898	23556.2	24.0501	25084.6	4.33971	-1528.44	5.54187	571812	571.812			50.5425	0.00285	0.506342	68.1004	50718.2	66.2647	42084.7	1.83575	8633.54	36.0969	571996	571.996			27.1658	0.00284	0.272422	31.8884	27311	25.8013	27579.6
25.6532	0.00284	0.257143	29.8374	25786.9	22.8722	24506	6.9652	1280.94	3.28379	574900	574.9				23.56	0.00285	0.236135	28.6259	23667	24.3016	23632.7	4.32434	34.2429	5.61972	573811	573.811			50.7259	0.00286	0.508023	68.6084	50882.5	66.7463	44215.5	1.86215	6667.01	35.8436	573996	573.996			27.3186	0.00285	0.273797	32.1622	27448.5	26.0924	26252.8
25.7755	0.00285	0.258595	30.096	25928.3	23.0907	26029.4	7.00532	-101.135	3.29617	576900	576.9				23.667	0.00286	0.237205	28.8631	23777.8	24.5227	22164.5	4.34039	1613.28	5.64989	575810	575.81			50.8787	0.00287	0.509627	69.1181	51039.1	67.149	42353	1.96909	8686.04	34.1016	575996	575.996			27.4409	0.00286	0.275173	32.4374	27589.8	26.3264	26399.7
25.9435	0.00286	0.25997	30.356	26061.9	23.3928	24768.9	6.96318	1293.09	3.3595	578900	578.9				23.7739	0.00287	0.23835	29.1015	23888.5	24.7449	23861.7	4.35661	26.8597	5.67985	577810	577.81			51.0467	0.00288	0.511155	69.6292	51191.9	67.5933	40451.2	2.03588	10740.7	33.2011	577996	577.996			27.5937	0.00287	0.276624	32.714	27735	26.6204	27998.3
26.0505	0.00287	0.261269	30.6173	26199.4	23.5861	23537.5	7.03118	2661.92	3.3545	580900	580.9				23.8962	0.00288	0.23942	29.3409	23995.5	25	22363.7	4.34093	1631.72	5.75913	579809	579.809			51.1842	0.00289	0.512683	70.1419	51340.8	67.958	40584.4	2.1839	10756.5	31.1177	579996	579.996			27.7312	0.00288	0.278076	32.9921	27872.5	26.8863	28153.4
26.2033	0.00288	0.26272	30.88	13136	23.8636	26430.2	7.01642	-13294.2	3.4011	582900	582.9				23.9878	0.00289	0.240489	29.5814	24113.9	25.1922	22478.2	4.38924	1635.67	5.73952	581809	581.809			51.3523	0.0029	0.514134	70.656	51440.2	68.405	38652.8	2.251	12787.3	30.3887	581996	581.996			27.8839	0.00289	0.279374	33.2714	27998.5	27.1834	25300.6
26.3408	0.00289	0	30.88	53139.9	24.1147	53168.7	6.7653	-28.7705	3.56447	584900	584.9				24.1101	0.0029	0.241788	29.8232	24239.9	25.4495	27425.7	4.37364	-3185.79	5.81884	583808	583.808			51.4745	0.00291	0.514669	71.1707	98063.6	68.7311	14261.4	2.43965	83802.3	28.1725	583996	583.996			27.9909	0.0029	0.280597	33.552	28132.2	27.3924	23936.3
26.4936	0.00289	0.531399	31.4114	39923.7	24.3953	28137.8	7.01613	11785.9	3.47702	586900	586.9				24.2476	0.00291	0.243011	30.0662	24362.2	25.7407	25936	4.32553	-1573.87	5.95088	585807	585.807			51.4592	0.00292	1.4466	72.6173	36165.1	68.6903	-406177	3.92705	442342	17.4916	585996	585.996			28.1284	0.00291	0.282048	33.8341	28277.4	27.6622	28556.5
26.6464	0.00291	0.267075	31.6785	17850.8	24.6774	16970.2	7.00102	880.648	3.52484	588900	588.9				24.3545	0.00292	0.244233	30.3104	24488.2	25.9683	26083.2	4.34217	-1594.99	5.98049	587807	587.807			44.981	0.00295	0	72.6173	0	52.484	-540210	20.1333	540210	2.60682	587996	587.996			28.2812	0.00292	0.2835	34.1176	28418.7	27.9635	28696.1
26.7686	0.00292	0.26845	31.9469	26917.6	24.9044	25601.3	7.04255	1316.26	3.53627	590900	590.9				24.492	0.00293	0.245532	30.556	24610.4	26.2623	27842.7	4.29363	-3232.27	6.11659	589806	589.806			44.981	0.00295	0	72.6173	#DIV/0!	52.484	#DIV/0!	20.1333	#DIV/0!	2.60682	589996	589.996			28.4187	0.00293	0.284875	34.4024	28563.9	28.2361	27325.3
26.9214	0.00293	0.269901	32.2168	13495.1	25.1895	27154.7	7.02734	-13659.7	3.5845	592900	592.9				24.6143	0.00294	0.246677	30.8026	24728.9	26.5251	24689.5	4.27752	39.3611	6.20105	591805	591.805			45.2102	0.00295	0.909551	73.5269	68399.7	53.0201	89893.7	20.5067	-21494	2.5855	591996	591.996			28.5562	0.00294	0.286403	34.6889	28712.8	28.51	30523.8
27.0589	0.00294	0	32.2168	27265.2	25.4475	48840.6	6.76936	-21575.4	3.75921	594900	594.9				24.7212	0.00295	0.2479	31.0505	24847.3	26.7561	26474.6	4.29441	-1627.33	6.23045	593805	593.805			45.745	0.00297	0.458443	73.9853	30598.5	54.2818	57803.8	19.7035	-27205.3	2.75494	593996	593.996			28.7243	0.00295	0.287854	34.9767	28850.3	28.8465	29130.3
27.1811	0.00294	0.272652	32.4895	82070.5	25.6779	54895.3	6.81159	27175.2	3.76974	596900	596.9				24.8587	0.00296	0.249046	31.2996	24958	27.0546	24919.5	4.24497	38.5892	6.37333	595804	595.804			45.9436	0.00298	0.459512	74.4448	45928.3	54.7543	25442.3	19.6906	20486	2.78074	595996	595.996			28.8465	0.00296	0.289153	35.2659	28984	29.0926	26203.5
27.3492	0.00295	0.548053	33.0375	18268.4	25.9964	17408.3	7.04111	860.143	3.69209	598900	598.9				24.9504	0.00297	0.250115	31.5497	25072.6	27.2545	23379.6	4.29519	1693	6.34536	597803	597.803			45.9589	0.00299	0.459054	74.9039	45794.6	54.7907	-10915.3	20.1132	56709.9	2.72412	597996	597.996			28.984	0.00297	0.290528	35.5564	29125.4	29.3706	27868.8
27.4561	0.00297	0	33.0375	13846.5	26.2001	26273.1	6.83739	-12426.6	3.83189	600900	600.9				25.0726	0.00298	0.251337	31.801	25194.9	27.5222	26834.4	4.27883	-1639.49	6.43217	599803	599.803			45.8519	0.003	0.456838	75.3607	44790	54.536	-52569.1	20.8248	97359.2	2.6188	599995	599.995			29.1215	0.00298	0.291979	35.8484	29274.3	29.65	29563.5
27.6242	0.00297	0.27693	33.3144	55515.8	26.5219	58644.7	6.79258	-3128.92	3.90454	602900	602.9				25.1949	0.00299	0.25256	32.0536	25317.1	27.7912	26966.3	4.2624	-1649.18	6.52009	601802	601.802			45.5158	0.00301	0.438962	75.7997	21948.1	53.7393	-408659	22.0604	430607	2.43601	601994	601.994			29.2743	0.00299	0.293507	36.1419	29427.1	29.9619	31274.7
27.7617	0.00298	0.278228	33.5927	27887.8	26.7866	25054.8	6.8061	2833.02	3.93567	604900	604.9				25.3171	0.003	0.253782	32.3074	25439.3	28.0615	27097.1	4.24585	-1657.77	6.60917	603801	603.801			42.2766	0.00302	0	75.7997	43216.3	46.3628	-667014	29.4369	710230	1.57499	603994	603.994			29.4271	0.003	0.295035	36.4369	29576.1	30.2755	31439
27.8839	0.00299	0.279527	33.8722	28021.5	27.023	25178.9	6.84924	2842.57	3.9454	606900	606.9				25.4393	0.00301	0.255004	32.5624	25561.6	28.3331	27226.8	4.22924	-1665.26	6.69935	605801	605.801			42.5975	0.00302	0.432163	76.2318	87265.3	47.0692	348113	29.1627	-260848	1.61402	605994	605.994			29.5799	0.00301	0.296487	36.7334	29725	30.5907	30014.2
28.0215	0.003	0.280902	34.1531	28162.8	27.2902	26784.2	6.86295	1378.54	3.97644	608900	608.9				25.5616	0.00302	0.256227	32.8186	25683.8	28.6061	27357.6	4.21255	-1673.85	6.79068	607800	607.8			43.8351	0.00303	0.44049	76.6723	44194.1	49.8439	187620	26.8284	-143426	1.85788	607994	607.994			29.7174	0.00302	0.298014	37.0314	29874	30.8757	31765.4
28.159	0.00301	0.282354	34.4355	28307.9	27.5587	28417.8	6.87681	-109.904	4.00748	610900	610.9				25.6838	0.00303	0.257449	33.0761	25809.8	28.8803	27488.5	4.19576	-1678.62	6.8832	609799	609.799			44.2629	0.00304	0.443393	77.1157	66554.8	50.8216	66455.9	26.2942	98.8353	1.93281	609994	609.994			29.8855	0.00303	0.299466	37.3309	30019.2	31.226	30308.9
28.3117	0.00302	0.283805	34.7193	28456.9	27.8585	28556.6	6.86075	-99.6733	4.06056	612900	612.9				25.806	0.00304	0.258748	33.3348	25935.9	29.1558	29354.3	4.17897	-3418.42	6.97679	611799	611.799			44.4157	0.00305	0.887703	78.0034	29590.1	51.173	7024.15	26.8304	22565.9	1.90728	611994	611.994			30.0077	0.00304	0.300917	37.6318	30168.1	31.4819	30479.4
28.4493	0.00303	0.285333	35.0046	28609.7	28.1298	30231.1	6.87481	-1621.38	4.09172	614900	614.9				25.9435	0.00305	0.25997	33.5948	26054.3	29.4674	27750.1	4.1274	-1695.79	7.13946	613798	613.798			44.3546	0.00307	0	78.0034	0	51.0323	-7037.02	26.9711	7037.02	1.89211	613994	613.994			30.1758	0.00305	0.302445	37.9342	30313.3	31.8356	32222.5
28.6173	0.00304	0.286861	35.2915	28758.7	28.4631	30377.1	6.82833	-1618.45	4.16839	616900	616.9				26.0505	0.00306	0.261116	33.8559	26172.7	29.7108	26145.9	4.14506	26.8328	7.16778	615797	615.797			44.3546	0.00307	0	78.0034	#DIV/0!	51.0323	#DIV/0!	26.9711	#DIV/0!	1.89211	615994	615.994			30.3133	0.00306	0.30382	38.2381	30454.6	32.1264	29146.9
28.7548	0.00305	0.288312	35.5798	28900	28.7373	29020	6.84244	-120.036	4.19986	618900	618.9				26.1727	0.00307	0.262338	34.1182	26298.8	29.9903	28011.7	4.12793	-1712.97	7.26521	617797	617.797			44.3546	0.00307	0	78.0034	#DIV/0!	51.0323	#DIV/0!	26.9711	#DIV/0!	1.89211	617994	617.994			30.4508	0.00307	0.305272	38.5433	30603.6	32.4185	30913.6
28.9076	0.00306	0.289687	35.8695	29033.7	29.0435	27616.7	6.82593	1416.99	4.25488	620900	620.9				26.2949	0.00308	0.263637	34.3819	26421	30.2711	29910.3	4.1108	-3489.3	7.3638	619796	619.796			44.3546	0.00307	1.62017	79.6236	49677.4	51.0323	-404540	28.5913	454217	1.78489	619994	619.994			30.6036	0.00308	0.3068	38.8501	30760.2	32.7446	32694.8
29.0299	0.00307	0.290986	36.1604	29171.2	29.2897	26213.3	6.87078	2957.84	4.26293	623000	623				26.4324	0.00309	0.264783	34.6467	26535.6	30.5885	26499.6	4.05815	35.9556	7.53756	621795	621.795			36.654	0.00311	0.366922	79.9905	7338.44	34.8507	-320723	45.1398	328061	0.772061	621994	621.994			30.7564	0.00309	0.308404	39.1585	30913	33.0724	34509.7
29.1674	0.00308	0.292438	36.4529	29316.3	29.5678	29436.3	6.88508	-119.91	4.29447	625000	625				26.5241	0.0031	0.265929	34.9126	26650.2	30.8011	26637.6	4.11152	12.569	7.49141	623795	623.795			36.7304	0.00312	0	79.9905	36921.4	34.9961	37873.9	44.9944	-952.477	0.777789	623994	623.994			30.9244	0.0031	0.309856	39.4684	31050.5	33.4348	31363.4
29.3202	0.00309	0.293889	36.7468	29461.5	29.8784	29575	6.86839	-113.502	4.35013	627000	627				26.6616	0.00311	0.267075	35.1797	26760.9	31.1213	26728.4	4.0584	32.5175	7.66836	625794	625.794			36.8526	0.00312	0.369214	80.3597	73988	35.2294	49670.2	45.1303	24317.8	0.780616	625994	625.994			31.0467	0.00311	0.311154	39.7795	31184.2	33.6997	28200.5
29.4577	0.0031	0.295341	37.0421	29606.6	30.1593	29729.1	6.88281	-122.51	4.38183	629000	629				26.7533	0.00312	0.268144	35.4478	26875.5	31.3356	25068	4.11217	1807.54	7.62022	627793	627.793			36.9902	0.00313	0.370666	80.7304	37139.1	35.4928	27859.7	45.2376	9279.44	0.784588	627994	627.994			31.1842	0.00312	0.312529	40.0921	31325.5	33.9989	29984.3
29.6105	0.00311	0.296792	37.3389	29755.6	30.473	29867.9	6.86594	-112.281	4.43828	631000	631				26.8755	0.00313	0.269367	35.7172	26997.8	31.6226	28763.9	4.09455	-1766.17	7.7231	629793	629.793			37.1429	0.00314	0.372117	81.1025	37280.4	35.7866	27963.2	45.3159	9317.22	0.789715	629994	629.994			31.3217	0.00313	0.313981	40.4061	31474.5	34.2994	31797.6
29.748	0.00312	0.29832	37.6372	29908.4	30.7567	31610.4	6.88057	-1701.98	4.47008	633000	633				26.9978	0.00314	0.270589	35.9878	27120	31.9109	28894.8	4.07684	-1774.76	7.82736	631792	631.792			37.2805	0.00315	0.373492	81.476	37410.3	36.0521	26595.8	45.4239	10814.5	0.793681	631994	631.994			31.4745	0.00314	0.315509	40.7216	31623.4	34.6348	33626.3
29.916	0.00313	0.299848	37.9371	30053.6	31.1052	31756.4	6.8319	-1702.87	4.55293	635000	635				27.12	0.00315	0.271811	36.2596	27242.2	32.2005	29025.6	4.05905	-1783.35	7.93301	633791	633.791			37.418	0.00316	0.374714	81.8507	37528.7	36.3185	23719	45.5322	13809.7	0.797646	633994	633.994			31.6273	0.00315	0.31696	41.0385	31768.6	34.9719	32092.2
30.0536	0.00314	0.301223	38.2383	30194.9	31.3918	28726.6	6.84651	1468.26	4.58508	637000	637				27.2422	0.00316	0.273033	36.5326	27364.5	32.4914	29156.4	4.04118	-1791.94	8.04009	635791	635.791			37.5249	0.00317	0.37586	82.2266	37651	36.5265	22313.7	45.7001	15337.2	0.799265	635994	635.994			31.7648	0.00316	0.318412	41.3569	31913.7	35.2766	32247.3
30.1911	0.00315	0.302675	38.541	30343.8	31.6797	30469.1	6.86126	-125.259	4.61718	639000	639				27.3645	0.00317	0.274256	36.8069	27486.7	32.7836	29288.4	4.02321	-1801.72	8.14862	637790	637.79			37.6472	0.00318	0.377159	82.6037	37773.2	36.7648	25370.4	45.8389	12402.8	0.802044	637994	637.994			31.9176	0.00317	0.319863	41.6768	32055.1	35.6168	32386.8
30.3438	0.00316	0.304202	38.8452	30492.8	32.0012	32226	6.844	-1733.14	4.6758	641000	641				27.4867	0.00318	0.275478	37.0823	27612.7	33.0772	29419.2	4.00514	-1806.49	8.25868	639790	639.79			37.7847	0.00319	0.378305	82.982	37868.7	37.0339	22449	45.9482	15419.7	0.805993	639994	639.994			32.0551	0.00318	0.321238	41.998	32196.4	35.9244	30821.7
30.4966	0.00317	0.305654	39.1508	30638	32.3242	30760.9	6.8266	-122.981	4.73504	643000	643				27.6089	0.00319	0.276777	37.3591	27735	33.372	31404.5	3.98708	-3669.53	8.37003	641789	641.789			37.8763	0.0032	0.379069	83.3611	37937.4	37.2138	15005.7	46.1473	22931.8	0.806413	641994	641.994			32.1926	0.00319	0.32269	42.3207	32345.4	36.2333	32681.5
30.6341	0.00318	0.307105	39.4579	30786.9	32.6164	30916.2	6.84155	-129.224	4.7674	645000	645				27.7464	0.0032	0.277923	37.637	27845.8	33.7053	27816.9	3.93175	28.8642	8.57259	643788	643.788			37.9374	0.00321	0.37968	83.7408	38002.4	37.334	12028.6	46.4068	25973.8	0.804494	643994	643.994			32.3454	0.0032	0.324218	42.6449	32498.2	36.578	34556.7
30.7869	0.00319	0.308633	39.7666	30935.9	32.9425	32697.6	6.82401	-1761.69	4.82744	647000	647				27.8381	0.00321	0.278992	37.916	27960.3	33.9284	26083.9	3.98766	1876.46	8.50834	645788	645.788			37.9986	0.00322	0.380368	84.1212	38075	37.4544	13556.8	46.6668	24518.2	0.802592	645994	645.994			32.4982	0.00321	0.325746	42.9707	32647.1	36.9244	34720
30.9397	0.0032	0.310085	40.0766	31081.1	33.2703	31209.1	6.80631	-128.003	4.88816	649000	649				27.9603	0.00322	0.280215	38.1962	28082.6	34.227	29925	3.96928	-1842.4	8.62296	647787	647.787			38.075	0.00323	0.381132	84.5023	38101.7	37.6051	15090.5	46.8972	23011.2	0.801864	647994	647.994			32.651	0.00322	0.327197	43.2979	32792.3	37.2724	33131.2
31.0772	0.00321	0.311536	40.3882	31230	33.5667	31363.2	6.82145	-133.192	4.92076	651000	651				28.0826	0.00323	0.281437	38.4777	28208.6	34.5269	30055.8	3.95081	-1847.17	8.73918	649786	649.786			38.1514	0.00324	0.380902	84.8832	38067.3	37.7562	-4524.71	47.127	42592	0.801158	649994	649.994			32.7885	0.00323	0.328649	43.6265	32937.4	37.587	33285.1
31.23	0.00322	0.313064	40.7012	31382.8	33.8976	33168.2	6.80365	-1785.37	4.98227	653000	653				28.2048	0.00324	0.282736	38.7604	28338.5	34.8281	32082.1	3.93234	-3743.62	8.85684	651786	651.786			38.0291	0.00325	0.380444	85.2636	38075	37.5146	-9061.15	47.749	47136.1	0.785664	651994	651.994			32.9412	0.00324	0.3301	43.9566	33078.8	37.9381	33424.7
31.3828	0.00323	0.314592	41.0158	31535.6	34.2301	33330.5	6.78575	-1794.85	5.04441	655000	655				28.3423	0.00325	0.284034	39.0444	28460.7	35.1685	32221.1	3.87594	-3760.38	9.07354	653785	653.785			38.0597	0.00326	0.381055	85.6447	38151.3	37.575	12077	48.0697	26074.3	0.781676	653994	653.994			33.0788	0.00325	0.331475	44.2881	33223.9	38.2555	31806
31.5356	0.00324	0.31612	41.332	31692.2	34.5642	33492.7	6.76775	-1800.52	5.10719	657000	657				28.4645	0.00326	0.28518	39.3296	28579.1	35.4725	28554	3.85713	25.1509	9.1966	655784	655.784			38.1514	0.00327	0.381972	86.0267	38231.6	37.7562	18144.1	48.2705	20087.5	0.78218	655994	655.994			33.2163	0.00326	0.333003	44.6211	33372.9	38.5742	35503.5
31.6884	0.00325	0.317724	41.6497	31848.8	34.8999	35345.3	6.74974	-3496.46	5.17056	659000	659				28.5715	0.00327	0.286403	39.616	28709	35.7396	30596.7	3.87644	-1887.66	9.21968	657784	657.784			38.243	0.00328	0.382659	86.4093	38304.1	37.9378	13633.1	48.4715	24671	0.782684	657994	657.994			33.3843	0.00327	0.334455	44.9556	33514.2	38.9656	33860
31.8564	0.00326	0.319252	41.9689	31994	35.2711	33816.2	6.69782	-1822.2	5.26606	661000	661				28.709	0.00328	0.287778	39.9038	28835.1	36.0844	34567.3	3.81938	-5732.28	9.44773	659783	659.783			38.2889	0.00329	0.383423	86.7927	38395.8	38.0288	15187.4	48.7639	23208.5	0.779856	659994	659.994			33.5066	0.00328	0.33583	45.2914	33659.4	39.2514	32232
31.994	0.00327	0.320627	42.2896	32135.3	35.5763	30581.4	6.71329	1553.94	5.29938	663000	663				28.8465	0.00329	0.288924	40.1927	28945.8	36.4309	28920.7	3.7618	25.1594	9.68444	661782	661.782			38.3958	0.0033	0.384493	87.1772	38495.1	38.2416	21304.1	48.9356	17191	0.781467	661994	661.994			33.6594	0.00329	0.337358	45.6288	33816	39.6102	35960.6
32.1315	0.00328	0.322079	42.6116	32284.3	35.8827	32426.9	6.7289	-142.632	5.33263	665000	665				28.9382	0.0033	0.289993	40.4827	29052.8	36.6628	27114.1	3.81988	1938.7	9.59791	663782	663.782			38.5028	0.00331	0.38541	87.5626	38590.6	38.4549	18305	49.1077	20285.7	0.783073	663994	663.994			33.8122	0.0033	0.338962	45.9677	33976.4	39.9706	37938.7
32.2843	0.00329	0.323607	42.9352	32437	36.2248	34287.8	6.71044	-1850.8	5.39828	667000	667				29.0604	0.00331	0.291063	40.7738	29163.6	36.9732	27199.9	3.80057	1963.63	9.72833	665781	665.781			38.5792	0.00332	0.386403	87.949	38697.6	38.6077	19889.5	49.3414	18808.1	0.782461	665994	665.994			33.9802	0.00331	0.340566	46.3083	34129.2	40.369	38110.1
32.437	0.0033	0.325134	43.2604	32593.7	36.5685	34450.1	6.69188	-1856.46	5.4646	669000	669				29.1521	0.00332	0.292208	41.066	29282	37.2068	29273.3	3.85915	8.69841	9.6412	667780	667.78			38.7014	0.00333	0.387549	88.3366	38812.2	38.8527	23003.1	49.4839	15809.1	0.785159	667994	667.994			34.133	0.00332	0.342018	46.6503	34274.3	40.7328	34635.4
32.5898	0.00331	0.326739	43.5871	32757.9	36.9138	36351.6	6.67331	-3593.73	5.53156	671000	671				29.2896	0.00333	0.293431	41.3594	29400.4	37.5587	31332.6	3.80075	-1932.18	9.88192	669780	669.78			38.8083	0.00334	0.388695	88.7253	38926.8	39.0677	23075.7	49.6575	15851	0.786743	669994	669.994			34.2705	0.00333	0.343469	46.9938	34419.5	41.0617	34789.3
32.7579	0.00332	0.328419	43.9155	32922.2	37.2955	38270.2	6.62001	-5348.05	5.63376	673000	673				29.3966	0.00334	0.294577	41.654	29515	37.8335	29504.5	3.82051	10.4617	9.90274	671779	671.779			38.9306	0.00335	0.389841	89.1151	39037.5	39.3142	23140.3	49.8009	15897.2	0.789428	671994	671.994			34.4233	0.00334	0.344921	47.3387	34560.8	41.4286	34928.8
32.926	0.00333	0.330024	44.2456	49656.3	37.6792	36708.3	6.56635	12948	5.73823	675000	675				29.5188	0.00335	0.295723	41.9497	29629.6	38.1488	29610.5	3.80096	19.0239	10.0366	673778	673.778			39.0375	0.00336	0.39091	89.506	39136.8	39.5306	21661.2	49.9755	17475.7	0.790999	673994	673.994			34.5608	0.00335	0.346296	47.685	34702.1	41.7603	33231
33.0788	0.00334	0.663103	44.9087	33206.1	38.0297	23420.3	6.87897	9785.75	5.5284	677100	677.1				29.6257	0.00336	0.296869	42.2466	29748	38.4257	29733.2	3.82089	14.7922	10.0567	675778	675.778			39.1445	0.00337	0.391827	89.8979	39224.7	39.7475	18609.1	50.1504	20615.5	0.792565	675994	675.994			34.6983	0.00336	0.347747	48.0327	34851.1	42.0933	35224.6
33.2315	0.00336	0.333079	45.2417	22261.3	38.3818	23529.3	6.85992	-1267.96	5.59508	679100	679.1				29.748	0.00337	0.298091	42.5447	29874	38.7434	31838.2	3.80125	-1964.18	10.1923	677777	677.777			39.2209	0.00338	0.392667	90.2905	39312.5	39.9027	17101.5	50.3878	22211	0.791913	677994	677.994			34.8511	0.00337	0.349275	48.382	35003.9	42.4648	37233.8
33.3843	0.00337	0.33476	45.5765	33563.9	38.7356	39019.9	6.84093	-5456.03	5.66233	681100	681.1				29.8702	0.00338	0.29939	42.8441	29996.2	39.0625	33975.9	3.78161	-3979.69	10.3296	679776	679.776			39.3125	0.00339	0.393584	90.6841	39404.2	40.0895	18697.4	50.5946	20706.9	0.792366	679994	679.994			35.0039	0.00338	0.350803	48.7328	35152.9	42.8379	37397
33.5677	0.00338	0.336517	45.913	33735.8	39.1622	40989.6	6.7508	-7253.83	5.80112	683100	683.1				30.0077	0.00339	0.300535	43.1446	30110.8	39.423	30085.8	3.72166	25.0688	10.5928	681776	681.776			39.4042	0.0034	0.394501	91.0786	39488.3	40.2767	18741	50.8019	20747.3	0.792818	681994	681.994			35.1567	0.00339	0.352254	49.0851	35298	43.2127	35674.4
33.7358	0.00339	0.338198	46.2512	33900	39.5554	39411.4	6.69585	-5511.42	5.90744	685100	685.1				30.0994	0.0034	0.301681	43.4463	30229.3	39.6642	30223.7	3.78211	5.50817	10.4873	683775	683.775			39.4959	0.00341	0.395265	91.4739	39564.6	40.4643	15647.6	51.0096	23917.1	0.793269	683994	683.994			35.2942	0.0034	0.353706	49.4388	35439.3	43.5514	35829.4
33.9038	0.0034	0.339802	46.591	34064.2	39.9505	37798.7	6.64057	-3734.49	6.01612	687100	687.1				30.2369	0.00341	0.302904	43.7492	30343.8	40.0274	32346.5	3.72177	-2002.61	10.7549	685774	685.774			39.557	0.00342	0.396028	91.8699	39648.7	40.5896	15683.9	51.2803	23964.8	0.791525	685994	685.994			35.447	0.00341	0.355081	49.7939	35576.9	43.9293	34068.4
34.0566	0.00341	0.341483	46.9325	34228.5	40.3113	39805.3	6.62117	-5576.8	6.08826	689100	689.1				30.3438	0.00342	0.303973	44.0532	30454.6	40.3111	28417.5	3.74205	2037.17	10.7725	687774	687.774			39.6487	0.00343	0.396945	92.2669	39740.4	40.778	18856.2	51.4889	20884.2	0.791976	687994	687.994			35.5692	0.00342	0.356456	50.1503	35725.8	44.2328	34215.3
34.24	0.00342	0.343087	47.2756	34385.1	40.7466	38157.7	6.52904	-3772.61	6.24082	691100	691.1				30.4508	0.00343	0.305119	44.3583	30576.9	40.5958	30561	3.76251	15.8336	10.7895	689773	689.773			39.7403	0.00344	0.397862	92.6647	39832	40.9668	18900.8	51.698	20931.2	0.792425	689994	689.994			35.722	0.00343	0.35806	50.5084	35882.4	44.6136	40081.1
34.3775	0.00343	0.344615	47.6202	34553.2	41.0745	36527.2	6.54571	-1974.01	6.27502	693100	693.1				30.573	0.00344	0.306418	44.6647	30699.1	40.9223	34775.2	3.74237	-4076.09	10.9349	691772	691.772			39.832	0.00345	0.398779	93.0635	39916.1	41.156	18944.4	51.9075	20971.6	0.792872	691994	691.994			35.8901	0.00344	0.359588	50.868	36023.8	45.0344	38327.5
34.5455	0.00344	0.346449	47.9667	34736.5	41.4771	44046.1	6.48956	-9309.58	6.39136	695100	695.1				30.7105	0.00345	0.307564	44.9723	30809.8	41.2913	30791	3.68099	18.8818	11.2174	693771	693.771			39.9237	0.00346	0.399543	93.463	40000.1	41.3456	15817.1	52.1174	24183	0.793318	693994	693.994			36.0276	0.00345	0.360887	51.2288	36149.8	45.3802	32709.8
34.7442	0.00345	0.348282	48.3149	52410.4	41.9554	44260.3	6.35952	8150.06	6.59726	697100	697.1				30.8022	0.00346	0.308633	45.2809	30920.6	41.5382	28859.7	3.74275	2060.94	11.0983	695770	695.77			39.9848	0.00347	0.400459	93.8635	40087.9	41.4723	19031.6	52.3912	21056.3	0.79159	695994	695.994			36.1498	0.00346	0.362109	51.591	36279.7	45.6886	30896.5
34.9122	0.00346	0.699925	49.0149	35052.3	42.3623	27191.4	6.65256	7860.92	6.36782	699100	699.1				30.9244	0.00347	0.309779	45.5907	31039	41.8685	31020.9	3.72221	18.11	11.2483	697769	697.769			40.1071	0.00348	0.4013	94.2648	40160.5	41.7263	17467.9	52.5385	22692.7	0.794204	697994	697.994			36.2721	0.00347	0.363484	51.9544	36428.7	45.9981	34891.1
35.0803	0.00348	0.351643	49.3665	23504	42.7712	27321.4	6.59535	-3817.44	6.48505	701100	701.1				31.0314	0.00348	0.311001	45.9017	31165.1	42.1586	33228.2	3.74311	-2063.07	11.263	699769	699.769			40.1529	0.00349	0.401911	94.6667	40229.3	41.8217	12735.9	52.845	27493.4	0.791403	699994	699.994			36.4248	0.00348	0.365089	52.3195	36577.6	46.3864	40869.6
35.2484	0.00349	0.353477	49.72	35431.7	43.182	44941.8	6.53803	-9510.11	6.60473	703100	703.1				31.1689	0.00349	0.3123	46.214	31291.1	42.533	35436.8	3.68095	-4145.63	11.5549	701768	701.768			40.2293	0.0035	0.402675	95.0694	40305.7	41.981	15944.3	53.0884	24361.4	0.790776	701994	701.994			36.5929	0.00349	0.366464	52.686	36711.3	46.8155	35155.6
35.447	0.0035	0.355157	50.0751	35596	43.67	41376.1	6.40515	-5780.13	6.81795	705100	705.1				31.2911	0.0035	0.313523	46.5275	31413.4	42.8673	33491.2	3.6602	-2077.8	11.7117	703767	703.767			40.3057	0.00351	0.403439	95.4728	40374.4	42.1406	15974.6	53.3322	24399.9	0.790152	703994	703.994			36.6999	0.0035	0.367763	53.0538	36856.5	47.0895	33348
35.5845	0.00351	0.356762	50.4319	35764	44.0095	39708.2	6.42243	-3944.2	6.85246	707100	707.1				31.4134	0.00351	0.314745	46.8422	31535.6	43.2029	33620.6	3.63939	-2085.02	11.8709	705767	705.767			40.3821	0.00352	0.40405	95.8769	40416.4	42.3005	12798.8	53.5764	27617.6	0.789536	705994	705.994			36.8526	0.00351	0.369367	53.4231	37016.9	47.4824	41348.2
35.7679	0.00352	0.358519	50.7904	35935.9	44.4642	43675.6	6.32626	-7739.65	7.0285	709100	709.1				31.5356	0.00352	0.315967	47.1582	31654	43.5397	33751.4	3.6185	-2097.43	12.0325	707766	707.766			40.4279	0.00353	0.404279	96.2812	40431.7	42.3966	4803.45	53.8846	35628.3	0.786803	707994	707.994			37.0207	0.00352	0.370971	53.7941	37169.7	47.9165	41519.6
35.9359	0.00353	0.360199	51.1506	54190.3	44.883	41981.7	6.26764	12208.6	7.16107	711100	711.1				31.6578	0.00353	0.317113	47.4753	31761	43.8779	31756.8	3.59744	4.18012	12.197	709765	709.765			40.4279	0.00354	0.404355	96.6855	40435.5	42.3966	1602.71	54.2889	38832.8	0.780943	709994	709.994			37.1735	0.00353	0.372423	54.1665	37311	48.3128	37721.3
36.104	0.00354	0.723607	51.8742	36233.9	45.3038	26835.6	6.57043	9398.21	6.8951	713100	713.1				31.7648	0.00354	0.318106	47.7934	31864.1	44.1749	27615.2	3.61858	4248.92	12.2078	711765	711.765			40.4432	0.00355	0.404355	97.0899	40416.4	42.4286	0	54.6613	40416.4	0.77621	711994	711.994			37.311	0.00354	0.373798	54.5403	37452.3	48.6709	35875.4
36.2568	0.00356	0.363408	52.2376	24285.8	45.6881	26960.6	6.54959	-2674.82	6.97572	715100	715.1				31.8564	0.00355	0.319176	48.1126	31978.7	44.4302	29846.9	3.68242	2131.74	12.0655	713764	713.764			40.4279	0.00356	0.403973	97.4938	40366.8	42.3966	-8006.44	55.0973	48373.2	0.769486	713994	713.994			37.4485	0.00355	0.375249	54.9156	37597.5	49.0303	38016
36.4248	0.00357	0.365165	52.6028	36604.4	46.1126	44496.6	6.49019	-7892.28	7.10497	717100	717.1				31.9787	0.00356	0.320398	48.433	32100.9	44.7718	34227.1	3.66122	-2126.14	12.2287	715763	715.763			40.3668	0.00357	0.403362	97.8972	40286.6	42.2685	-12798.8	55.6287	53085.4	0.759832	715994	715.994			37.6013	0.00356	0.376701	55.2923	37738.8	49.4312	38155.5
36.6082	0.00358	0.366922	52.9697	36772.4	46.578	44701.9	6.39174	-7929.48	7.28722	719100	719.1				32.1009	0.00357	0.32162	48.7546	32227	45.1147	34357.9	3.6399	-2130.91	12.3945	717763	717.763			40.3057	0.00358	0.402369	98.2996	40175.8	42.1406	-20747.6	56.159	60923.4	0.75038	717994	717.994			37.7388	0.00357	0.378076	55.6703	37876.3	49.7934	36286.8
36.7762	0.00359	0.368526	53.3383	36936.7	47.0067	41003.2	6.3316	-4066.47	7.42413	721100	721.1				32.2231	0.00358	0.322919	49.0775	32353	45.459	36651.6	3.6186	-4298.6	12.5626	719762	719.762			40.1682	0.00359	0.401147	98.7007	59996.3	41.8535	-25481.4	56.8472	85477.7	0.736246	719994	719.994			37.8763	0.00358	0.379451	56.0498	38017.7	50.157	36419
36.929	0.0036	0.370207	53.7085	37108.6	47.398	43161.1	6.31041	-6052.51	7.51109	723100	723.1				32.3607	0.00359	0.324141	49.4017	32467.6	45.8478	34618.1	3.55393	-2150.51	12.9006	721761	721.761			40.0612	0.0036	0.79878	99.4995	39343.1	41.631	-24303.5	57.8685	63646.6	0.719406	721994	721.994			38.0138	0.00359	0.380902	56.4307	38166.6	50.5218	38589.7
37.1124	0.00361	0.371964	54.0804	55970.3	47.8699	45317.7	6.21055	10652.6	7.70783	725100	725.1				32.4676	0.0036	0.325211	49.7269	32574.6	46.1513	30405	3.57559	2169.59	12.9073	723761	723.761			39.8167	0.00362	0.381514	99.881	36333.2	41.1244	-236638	58.7566	272971	0.699912	723994	723.994			38.1666	0.0036	0.38243	56.8131	38311.8	50.9288	40776
37.2805	0.00362	0.747443	54.8279	37428.1	48.3044	30361.1	6.52346	7067.05	7.40472	727100	727.1				32.5746	0.00361	0.32628	50.0532	32685.3	46.4559	30505.1	3.59732	2180.21	12.914	725760	725.76			36.486	0.00363	0.708481	100.589	12607.6	34.5318	-349854	66.0577	362462	0.522753	725994	725.994			38.3194	0.00361	0.383805	57.1969	38449.3	51.3373	36830.3
37.4638	0.00364	0.375402	55.2033	25082.8	48.7807	29166.7	6.42256	-4083.93	7.59521	729100	729.1				32.6815	0.00362	0.327426	50.3806	32799.9	46.7614	32799.2	3.61919	0.683668	12.9204	727760	727.76			34.3622	0.00365	-0.330253	100.259	3.38932e+06	30.6288	-848417	69.6304	4.23774e+06	0.439876	727994	727.994			38.4417	0.00362	0.38518	57.5821	38590.6	51.6654	36977.2
37.6166	0.00365	0.377083	55.5804	37792.3	49.1794	43964.3	6.40094	-6172.03	7.68315	731100	731.1				32.8037	0.00363	0.328572	50.7092	32910.7	47.1118	32908	3.59733	2.70763	13.0963	729759	729.759			31.6884	0.00364	34.2235	134.483	15917.9	26.0477	-14246	108.435	30163.8	0.240214	729994	729.994			38.5944	0.00363	0.386632	57.9687	38731.9	52.0769	39163.5
37.7999	0.00366	0.378763	55.9591	37952.7	49.66	44141.5	6.29912	-6188.79	7.88364	733100	733.1				32.9107	0.00364	0.329642	51.0388	33021.5	47.4196	30821.3	3.61925	2200.13	13.1021	731758	731.758			0	0.0058	0	134.483	36945.8	0	7155.95	134.483	29789.8	0	730698	730.698			38.7319	0.00364	0.388007	58.3567	38865.6	52.4486	37241.7
37.9527	0.00367	0.380291	56.3394	38105.5	50.0622	40306.8	6.27717	-2201.27	7.97529	735100	735.1				33.0177	0.00365	0.330788	51.3696	33136.1	47.7283	33136.5	3.64133	-0.450867	13.1074	733758	733.758							23186.7		0		23186.7			0			38.8695	0.00365	0.389306	58.7461	38999.3	52.8217	35290.5
38.1055	0.00368	0.381819	56.7212	38265.9	50.4661	40470.4	6.2551	-2204.43	8.068	737100	737.1				33.1399	0.00366	0.331934	51.7015	33254.5	48.0823	33243.8	3.61924	10.649	13.2852	735757	735.757														0			38.9917	0.00366	0.390681	59.1367	39144.5	53.1545	37506.1
38.2583	0.00369	0.3835	57.1047	38430.2	50.8716	44714	6.23308	-6283.83	8.16156	739100	739.1				33.2468	0.00367	0.333156	52.0347	33372.9	48.3932	35599.3	3.64155	-2226.38	13.2892	737756	737.756														0			39.1445	0.00367	0.392209	59.5289	39289.6	53.5718	41820.7
38.4417	0.0037	0.385104	57.4898	38579.2	51.3604	42843.3	6.12942	-4264.15	8.37933	741100	741.1				33.3843	0.00368	0.334302	52.369	33483.7	48.7943	33473.8	3.57471	9.87963	13.6499	739756	739.756														0			39.2973	0.00368	0.393584	59.9225	39423.3	53.9909	37770.6
38.5792	0.00371	0.386479	57.8763	38720.5	51.7285	36875.8	6.1478	1844.69	8.41415	743100	743.1				33.476	0.00369	0.335371	52.7044	33594.4	49.0626	31365.1	3.64174	2229.34	13.4723	741755	741.755														0			39.4195	0.00369	0.394883	60.3174	39557	54.3273	35803.8
38.7167	0.00372	0.387931	58.2642	38869.5	52.0979	39071.1	6.16631	-201.597	8.4488	745100	745.1				33.5983	0.0037	0.336517	53.0409	33712.8	49.4216	33705.2	3.6193	7.63967	13.655	743754	743.754														0			39.557	0.0037	0.396258	60.7137	39694.5	54.7069	38035
38.8695	0.00373	0.389459	58.6537	39022.2	52.5099	41281.7	6.14377	-2259.48	8.54686	747100	747.1				33.7052	0.00371	0.33774	53.3786	33835.1	49.7367	36089.8	3.6419	-2254.77	13.6568	745754	745.754														0			39.6945	0.00371	0.397633	61.1113	39828.2	55.088	38167.2
39.0222	0.00374	0.390986	59.0447	39167.4	52.9236	41442.6	6.12112	-2275.24	8.64605	749100	749.1				33.8427	0.00372	0.338962	53.7176	33949.7	50.1434	36204.3	3.5742	-2254.65	14.0293	747753	747.753														0			39.832	0.00372	0.398931	61.5102	39961.9	55.4703	36164.6
39.175	0.00375	0.392362	59.437	39304.9	53.3388	37430.8	6.09826	1874.14	8.74656	751100	751.1				33.9497	0.00373	0.340031	54.0576	34052.8	50.4608	31792.9	3.5968	2259.93	14.0293	749752	749.752														0			39.9543	0.00373	0.400307	61.9105	40095.6	55.8113	38431.6
39.2973	0.00376	0.393737	59.8308	59213.3	53.6722	37576.8	6.15861	21636.5	8.71499	753100	753.1				34.0566	0.00374	0.341025	54.3986	34155.9	50.7792	29609.6	3.6194	4546.34	14.0297	751752	751.752														0			40.1071	0.00374	0.401605	62.3121	40221.6	56.2389	36400.5
39.45	0.00377	0.790529	60.6213	26351	54.0903	27931.3	6.53099	-1580.36	8.2821	755100	755.1				34.1483	0.00375	0.342094	54.7407	34278.2	51.053	31994.7	3.68773	2283.48	13.844	753751	753.751														0			40.214	0.00375	0.402828	62.715	40351.5	56.5393	34383.1
39.6028	0.00379	0	60.6213	39816.7	54.5101	42060.6	6.1112	-2243.88	8.91971	757100	757.1				34.2705	0.00376	0.343469	55.0842	34408	51.4191	41280.6	3.66507	-6872.59	14.0295	755750	755.75														0			40.3515	0.00376	0.404203	63.1192	40481.4	56.9266	38798.9
39.7556	0.00379	0.796335	61.4176	59793.9	54.9315	37985.7	6.48611	21808.1	8.4691	759100	759.1				34.4233	0.00377	0.344691	55.4289	34518.8	51.8786	36809.3	3.55028	-2290.55	14.6125	757750	757.75														0			40.489	0.00377	0.405425	63.5246	40596	57.3152	34592.1
39.8779	0.00381	0.399543	61.8172	26682	55.2698	25421.2	6.54736	1260.83	8.44155	761100	761.1				34.515	0.00378	0.345685	55.7746	34621.9	52.1553	30021.5	3.61926	4600.46	14.4105	759749	759.749														0			40.596	0.00378	0.406494	63.9311	40706.7	57.6184	30359.1
40.0307	0.00382	0.400918	62.2181	40160.5	55.6942	38248.6	6.52394	1911.92	8.53689	763100	763.1				34.6219	0.00379	0.346754	56.1213	34728.9	52.4791	32422.4	3.64229	2306.46	14.4083	761748	761.748														0			40.7029	0.00379	0.40764	64.3387	40821.3	57.9224	32619.7
40.1529	0.00383	0.402293	62.6204	20114.6	56.0348	38394.6	6.5856	-18280	8.50869	765100	765.1				34.7289	0.0038	0.347824	56.4692	34835.8	52.8038	32522.6	3.66539	2313.25	14.4061	763748	763.748														0			40.8252	0.0038	0.408786	64.7475	40928.3	58.2708	32706.8
40.3057	0.00384	0	62.6204	81039.1	56.4621	81317.7	6.15834	-278.587	9.16839	767100	767.1				34.8358	0.00381	0.348893	56.8181	34942.8	53.1295	32624.3	3.68855	2318.52	14.4039	765747	765.747														0			40.9321	0.00381	0.409779	65.1573	41031.4	58.5766	28420
40.4432	0.00384	0.810392	63.4308	60851.9	56.848	40813	6.58281	20038.9	8.63582	769100	769.1				34.9428	0.00382	0.349963	57.168	35049.7	53.4563	32724.4	3.71176	2325.31	14.4019	767746	767.746														0			41.0238	0.00382	0.410849	65.5681	41134.6	58.8392	30690.5
40.596	0.00386	0.406647	63.8374	13554.9	57.2783	27301.2	6.55912	-13746.3	8.73263	771100	771.1				35.0497	0.00383	0.351032	57.5191	35156.7	53.784	32823.1	3.73506	2333.63	14.3998	769746	769.746														0			41.146	0.00383	0.411842	65.98	41210.9	59.1904	28556.5
40.7335	0.00387	0	63.8374	81879.5	57.667	77870	6.17042	4009.48	9.34572	773200	773.2				35.1567	0.00384	0.352102	57.8712	35263.6	54.1127	32923.2	3.75843	2340.43	14.3977	771745	771.745														0			41.2224	0.00384	0.412377	66.3924	41256.8	59.4104	15405.2
40.871	0.00387	0.818795	64.6562	40939.7	58.057	39066.4	6.59921	1873.3	8.79757	775200	775.2				35.2636	0.00385	0.353171	58.2243	35370.6	54.4425	33024.9	3.78187	2345.68	14.3956	773744	773.744														0			41.253	0.00385	0.412759	66.8051	41287.3	59.4985	11021.1
41.0085	0.00389	0	64.6562	20611.2	58.4483	39197.9	6.20789	-18586.7	9.41517	777200	777.2				35.3706	0.00386	0.354241	58.5786	35477.6	54.7732	33125.1	3.80534	2352.47	14.3938	775744	775.744														0			41.2988	0.00386	0.412988	67.2181	41295	59.6308	6615.1
41.146	0.00389	0.412224	65.0685	82582.3	58.841	83044.3	6.22748	-461.98	9.44861	779200	779.2				35.4776	0.00387	0.35531	58.9339	35580.7	55.105	33223.7	3.82892	2356.99	14.3918	777743	777.743														0			41.2988	0.00387	0.412912	67.631	41272.1	59.6308	-2205.85
41.2988	0.0039	0.413599	65.4821	41428.7	59.2788	39460.8	6.20327	1967.91	9.55606	781200	781.2				35.5845	0.00388	0.356303	59.2902	35676.2	55.4377	30936.7	3.85248	4739.47	14.3901	779742	779.742														0			41.2835	0.00388	0.41253	68.0436	80191.2	59.5867	-11021.1
41.421	0.00391	0.414974	65.897	41573.8	59.6302	39606.8	6.26683	1967.02	9.5152	783200	783.2				35.6762	0.00389	0.35722	59.6474	35760.2	55.7237	28638	3.92371	7122.21	14.2018	781742	781.742														0			41.2224	0.00389	1.19129	69.2348	29782.3	59.4104	-214407
41.5738	0.00392	0.416502	66.3135	41722.8	60.0709	44153.9	6.24261	-2431.13	9.62273	785200	785.2				35.7679	0.0039	0.357984	60.0054	35829	56.0105	23915.8	3.99493	11913.1	14.0204	783741	783.741														0			38.1972	0.00392	0	69.2348	0	51.0104	-280000
41.7266	0.00393	0.417954	66.7315	41864.1	60.5133	42092.5	6.21821	-228.412	9.73162	787200	787.2				35.829	0.00391	0.358595	60.364	35882.4	56.202	19173.2	4.16197	16709.2	13.5037	785740	785.74														0			38.1972	0.00392	0	69.2348	#DIV/0!	51.0104	#DIV/0!
41.8641	0.00394	0.419329	67.1508	42005.4	60.9128	40015.7	6.23804	1989.73	9.76473	789200	789.2				35.8901	0.00392	0.359054	60.723	35882.4	56.3939	14397.9	4.32911	21484.5	13.0267	787740	787.74														0			38.8695	0.00392	0.392209	69.6271	78915.4	52.8217	373886
42.0016	0.00395	0.42078	67.5716	63269.8	61.3136	42385.4	6.25801	20884.4	9.79762	791200	791.2				35.9206	0.00393	0.358595	61.0816	53544.8	56.49	-14387.2	4.59166	67932	12.3027	789739	789.739														0			39.5723	0.00393	0.396945	70.024	39786.2	54.7492	130301
42.1544	0.00396	0.844616	68.4162	28153.9	61.7605	29846.1	6.65573	-1692.18	9.2793	793200	793.2				35.7984	0.00394	0.712301	61.7939	35482.6	56.1062	-50910.6	5.68775	86393.2	9.86438	791738	791.738														0			39.8167	0.00394	0.398779	70.4228	39939	55.4277	50967.5
42.3072	0.00398	0	68.4162	42513.5	62.209	42676.9	6.20724	-163.391	10.022	795200	795.2				35.4317	0.00396	0.352178	62.1461	23366.5	54.9626	-82092.5	7.18346	105459	7.65128	793738	793.738														0			39.939	0.00395	0.400001	70.8228	40053.6	55.7686	34135
42.4447	0.00398	0.850269	69.2665	63839	62.614	40570.7	6.65246	23268.3	9.41216	797200	797.2				35.0039	0.00397	0.348817	62.4949	17440.8	53.6434	-103295	8.85152	120736	6.06036	795737	795.737														0			40.0612	0.00396	0.40107	71.2238	40149.1	56.1104	29947.8
42.5822	0.004	0.42651	69.693	28479.8	63.0204	27134.7	6.67261	1345.07	9.44464	799200	799.2				34.7594	0.00398	0	62.4949	34851.1	52.8967	-56046.5	9.59818	90897.6	5.51113	797737	797.737														0			40.1529	0.00397	0.401911	71.6258	40244.6	56.3675	23589.6
42.7197	0.00401	0.427885	70.1209	42864.9	63.4281	40833.6	6.69281	2031.32	9.47704	801200	801.2				34.8206	0.00398	0.348511	62.8434	69778.6	53.0829	37267.2	9.7605	32511.4	5.43855	799736	799.736														0			40.2293	0.00398	0.40298	72.0287	40363	56.5822	30109.2
42.8572	0.00402	0.429413	70.5503	43013.8	63.8371	45533.2	6.71323	-2519.37	9.50914	803200	803.2				34.8817	0.00399	0.349275	63.1927	34965.7	53.2694	23342	9.92329	11623.7	5.36812	801735	801.735														0			40.3668	0.00399	0.404279	72.433	40489	56.9697	36650.2
43.0253	0.00403	0.430864	70.9812	43159	64.3387	43387.4	6.64243	-228.444	9.68603	805200	805.2				34.9733	0.004	0.350039	63.5427	35042.1	53.5498	23384.4	9.99297	11657.7	5.35874	803735	803.735														0			40.489	0.004	0.405501	72.8385	40611.2	57.3152	34605.1
43.1475	0.00404	0.432316	71.4135	43308	64.7048	43557	6.70866	-249.049	9.64496	807200	807.2				35.0345	0.00401	0.350803	63.8936	35122.3	53.7371	23445.7	10.1564	11676.6	5.29094	805734	805.734														0			40.6112	0.00401	0.406724	73.2452	40729.7	57.6618	34709.6
43.3156	0.00405	0.433844	71.8473	43456.9	65.2099	45987.6	6.63744	-2530.64	9.82454	809200	809.2				35.1261	0.00402	0.351643	64.2452	35202.5	54.0187	25841	10.2265	9361.52	5.28222	807733	807.733														0			40.7335	0.00402	0.40787	73.6531	40844.2	58.0094	32631.9
43.4531	0.00406	0.435295	72.2826	43605.9	65.6246	43849.9	6.65805	-244.008	9.85642	811200	811.2				35.2025	0.00403	0.352407	64.5976	35282.7	54.2539	23547.9	10.3437	11734.8	5.24513	809733	809.733														0			40.8404	0.00403	0.409015	74.0621	40962.7	58.3144	32729.8
43.6059	0.00407	0.436823	72.7194	43751.1	66.0869	46312.1	6.63256	-2561.07	9.964	813200	813.2				35.2789	0.00404	0.353248	64.9508	35366.8	54.4896	25964.7	10.4612	9402.1	5.20874	811732	811.732														0			40.9627	0.00404	0.410238	74.4724	41084.9	58.664	35010
43.7587	0.00408	0.438198	73.1576	43888.6	66.5508	41812	6.60683	2076.52	10.073	815200	815.2				35.3706	0.00405	0.354088	65.3049	35447	54.7732	26020.9	10.5317	9426.1	5.20079	813731	813.731														0			41.0849	0.00405	0.41146	74.8838	41207.1	59.0146	35115.9
43.8809	0.00409	0.439573	73.5972	44029.9	66.9231	41958.1	6.6741	2071.81	10.0273	817200	817.2				35.447	0.00406	0.354852	65.6598	35519.6	55.0101	23709.9	10.6497	11809.7	5.1654	815731	815.731														0			41.2071	0.00406	0.412682	75.2965	41333.2	59.3663	35220.3
44.0337	0.0041	0.441025	74.0382	44167.4	67.39	44420.3	6.64827	-252.89	10.1365	819200	819.2				35.5234	0.00407	0.355539	66.0153	35599.8	55.2474	21381.5	10.7679	14218.3	5.13075	817730	817.73														0			41.3294	0.00407	0.413981	75.7105	41463	59.7191	37538.2
44.1712	0.00411	0.442323	74.4805	44301.1	67.8115	39868.3	6.66904	4432.81	10.1681	821200	821.2				35.5845	0.00408	0.356456	66.3718	35687.6	55.4377	28588.9	10.9341	7098.7	5.07017	819729	819.729														0			41.4669	0.00408	0.41528	76.1258	41585.3	60.1171	37649.2
44.2935	0.00412	0.443699	74.9242	44438.6	68.1873	42352.4	6.73692	2086.2	10.1214	823200	823.2				35.7067	0.00409	0.357297	66.7291	35756.4	55.8192	26245.7	10.9099	9510.64	5.11639	821729	821.729														0			41.5891	0.00409	0.416426	76.5422	41707.5	60.472	33317.5
44.4462	0.00413	0.445074	75.3693	44572.3	68.6586	42469.2	6.71076	2103.06	10.2311	825200	825.2				35.7526	0.0041	0.357831	67.0869	35817.5	55.9626	16744.2	11.1243	19073.3	5.03066	823728	823.728														0			41.696	0.0041	0.417724	76.9599	41841.2	60.7835	37885.1
44.5685	0.00414	0.446372	75.8157	44702.2	69.0367	40240.7	6.77898	4461.47	10.1839	827300	827.3				35.8137	0.00411	0.358519	67.4454	35878.6	56.1541	21565.5	11.2913	14313.1	4.97319	825727	825.727														0			41.8488	0.00411	0.4191	77.379	41967.2	61.2297	40223.9
44.706	0.00415	0.447671	76.2634	44828.2	69.4634	40351	6.79999	4477.18	10.2152	829300	829.3				35.8901	0.00412	0.359054	67.8045	35928.3	56.3939	16794.3	11.4106	19134	4.94225	827727	827.727														0			41.9711	0.00412	0.420245	77.7993	42078	61.5879	33623.5
44.8282	0.00416	0.448893	76.7123	44954.3	69.8437	38087.6	6.86853	6866.66	10.1687	831300	831.3				35.9206	0.00413	0.359512	68.164	35974.1	56.49	14422.5	11.674	21551.6	4.83894	829726	829.726														0			42.078	0.00413	0.421315	78.2206	42188.8	61.9022	31467.5
44.9504	0.00417	0.450192	77.1624	45084.1	70.2251	40585.5	6.93732	4498.62	10.1228	833300	833.3				35.9817	0.00414	0.35997	68.524	36016.1	56.6824	14436.3	11.8416	21579.8	4.78672	831725	831.725														0			42.185	0.00414	0.422461	78.643	42311	62.2173	33807.2
45.088	0.00418	0.451491	77.6139	45210.2	70.6554	40695.9	6.9585	4514.33	10.1538	835300	835.3				36.0123	0.00415	0.360352	68.8843	36050.5	56.7787	12046.6	12.1056	24003.9	4.69027	833725	833.725														0			42.3072	0.00415	0.42376	79.0668	42437.1	62.5784	38426.2
45.2102	0.00419	0.452713	78.0667	45328.6	71.039	38412.1	7.02761	6916.45	10.1086	837300	837.3				36.0581	0.00416	0.360658	69.245	36084.9	56.9233	9643.06	12.3217	26441.8	4.61977	835724	835.724														0			42.4447	0.00416	0.424982	79.4918	42555.5	62.9858	36265.1
45.3324	0.0042	0.453859	78.5205	45447	71.4237	36102.5	7.09683	9344.54	10.0642	839300	839.3				36.0734	0.00417	0.36104	69.606	36126.9	56.9716	12073.7	12.6345	24053.2	4.50922	837723	837.723														0			42.5517	0.00417	0.426128	79.9179	42670.1	63.3037	34102.5
45.4394	0.00421	0.455081	78.9756	45569.2	71.7611	38619.8	7.2145	6949.39	9.94678	841300	841.3				36.1345	0.00418	0.361498	69.9675	36168.9	57.1648	14497.6	12.8027	21671.3	4.46504	839723	839.723														0			42.6739	0.00418	0.427274	80.3452	42788.5	63.6679	34186.7
45.5769	0.00422	0.456304	79.4319	45687.7	72.1961	38712.3	7.23582	6975.35	9.9776	843300	843.3				36.1651	0.00419	0.36188	70.3294	36199.5	57.2615	12097.7	13.0679	24101.8	4.38185	841722	841.722														0			42.7809	0.00419	0.428496	80.7737	42910.7	63.9874	36577
45.6838	0.00423	0.45745	79.8893	45809.9	72.5353	36396.1	7.35401	9413.75	9.86337	845300	845.3				36.2109	0.0042	0.362109	70.6915	36180.4	57.4067	7261.03	13.2848	28919.3	4.32124	843721	843.721														0			42.9184	0.0042	0.429718	81.2034	43032.9	64.3994	36668.4
45.8061	0.00424	0.458748	80.3481	45939.8	72.924	41357.9	7.42409	4581.84	9.82262	847300	847.3				36.2109	0.00421	0.361498	71.053	71211	57.4067	-19344.9	13.6463	90555.9	4.20677	845721	845.721														0			43.0253	0.00421	0.430941	81.6343	43159	64.7208	36785.9
45.9436	0.00425	0.460047	80.8081	46065.8	73.3625	41468.3	7.44565	4597.54	9.85307	849300	849.3				36.0887	0.00422	1.06272	72.1157	26568.1	57.0198	-112749	15.0959	139318	3.77717	847720	847.72														0			43.1628	0.00422	0.432239	82.0666	43277.4	65.1351	39189.3
46.0658	0.00426	0.461269	81.2694	46188	73.7534	39139.1	7.51604	7048.93	9.81279	851300	851.3				34.7594	0.00425	0	72.1157	10764	52.8967	-341947	19.219	352711	2.75232	849721	849.721														0			43.285	0.00423	0.433309	82.4999	43380.5	65.5045	32360.2
46.188	0.00427	0.462492	81.7319	46306.4	74.1453	39243	7.58662	7063.49	9.77316	853300	853.3				32.6815	0.00425	0.322919	72.4386	63842.8	46.7614	-833860	25.6772	897703	1.82112	851721	851.721														0			43.3767	0.00424	0.434302	82.9342	43476	65.7823	30128.2
46.3103	0.00428	0.463637	82.1955	46424.9	74.5382	36881.4	7.65731	9543.51	9.73425	855300	855.3				31.9023	0.00426	0.315509	72.7542	15775.4	44.5581	-207247	28.196	223022	1.5803	853720	853.72														0			43.4837	0.00425	0.435219	83.3694	43533.3	66.1071	27862.9
46.4172	0.00429	0.46486	82.6604	46550.9	74.8829	39450.7	7.77749	7100.25	9.62815	857300	857.3				31.1995	0.00427	0	72.7542	0	42.6165	-122914	30.1377	122914	1.41406	855720	855.72														0			43.5601	0.00426	0.435448	83.8049	43541	66.3396	6971.09
46.5547	0.0043	0.466158	83.1266	46673.1	75.3272	42020	7.79932	4653.16	9.65818	859300	859.3				31.4592	0.00427	0	72.7542	#DIV/0!	43.329	#DIV/0!	29.4251	#DIV/0!	1.47252	857719	857.719														0			43.5295	0.00427	0.435371	84.2402	43552.4	66.2465	-2326.65
46.677	0.00431	0.467304	83.5939	46791.6	75.7233	37173.4	7.87056	9618.12	9.62109	861300	861.3				32.3454	0.00427	0.652561	73.4067	49148.3	45.8045	204528	27.6022	-155380	1.65945	859718	859.718														0			43.5448	0.00428	0.435677	84.6759	43586.8	66.293	9308.24
46.7839	0.00432	0.468527	84.0624	46913.8	76.0707	39762.2	7.99168	7151.57	9.51874	863300	863.3				32.9107	0.00429	0.330406	73.7371	22098.3	47.4196	78884.9	26.3175	-56786.6	1.80182	861718	861.718														0			43.5906	0.00429	0.436059	85.112	43590.6	66.4327	11641.4
46.9214	0.00433	0.469749	84.5321	23487.5	76.5185	39854.7	8.01359	-16367.3	9.5486	865300	865.3				33.1704	0.0043	0.332545	74.0697	33334.7	48.171	62040.4	25.8986	-28705.8	1.85998	863717	863.717														0			43.6212	0.0043	0.435753	85.5477	43529.5	66.5259	-9308.24
47.0284	0.00434	0	84.5321	47219.4	76.8678	74934.3	7.66433	-27714.9	10.0293	867300	867.3				33.3385	0.00431	0.334149	74.4038	33487.5	48.6604	46820.1	25.7434	-13332.6	1.89021	865716	865.716														0			43.5295	0.00431	0.434837	85.9826	84068.2	66.2465	-27903.6
47.1506	0.00434	0.472194	85.0043	94561	77.2679	85143.4	7.73644	9417.57	9.98753	869300	869.3				33.4913	0.00432	0.3356	74.7394	33617.3	49.1074	42556.2	25.632	-8938.9	1.91587	867716	867.716														0			43.4378	0.00432	1.24653	87.2291	31163.2	65.9678	-281084
47.2881	0.00435	0.473416	85.4777	47398.9	77.7192	40164.6	7.75851	7234.24	10.0173	871300	871.3				33.6288	0.00433	0.336746	75.0762	33728.1	49.5115	33720.5	25.5646	7.58504	1.93672	869715	869.715														0			39.664	0.00435	0	87.2291	-13190.8	55.0032	-365488
47.3951	0.00436	0.474562	85.9523	47517.3	78.0712	37757.6	7.88112	9759.71	9.9061	873300	873.3				33.7205	0.00434	0.337816	75.414	33835.1	49.7818	31594	25.6321	2241.05	1.94216	871714	871.714														0			39.664	0.00435	-0.395723	86.8334	-40657.1	55.0032	50733.8
47.5173	0.00437	0.475784	86.4281	47639.5	78.4744	40372.3	7.9537	7267.18	9.8664	875300	875.3				33.8427	0.00435	0.338885	75.7529	33942	50.1434	31678.4	25.6095	2263.62	1.958	873714	873.714														0			39.4806	0.00434	0.802294	87.6357	121192	54.4958	304979
47.6395	0.00438	0.477006	86.9051	47761.8	78.8786	40476.2	8.02647	7285.56	9.82732	877300	877.3				33.9344	0.00436	0.339955	76.0928	34052.8	50.4154	31792.9	25.6774	2259.93	1.96341	875713	875.713														0			40.7488	0.00436	0.409627	88.0453	27412.8	58.053	159416
47.7618	0.00439	0.478229	87.3833	47884	79.2839	40580	8.09942	7303.94	9.78884	879300	879.3				34.0566	0.00437	0.341101	76.4339	34152.1	50.7792	34163.6	25.6547	-11.5359	1.97934	877712	877.712														0			41.1766	0.00437	0.412759	88.458	41367.6	59.2783	89930.7
47.884	0.0044	0.479451	87.8628	48006.2	79.6902	40683.9	8.17255	7322.32	9.75097	881300	881.3				34.1636	0.00438	0.341941	76.7759	34240	51.0987	25121.5	25.6772	9118.47	1.99004	879712	879.712														0			41.3752	0.00438	0.414592	88.8726	41531.8	59.8516	53024.2
48.0062	0.00441	0.480673	88.3435	48128.5	80.0976	40789.4	8.24586	7339.03	9.71367	883300	883.3				34.2247	0.00439	0.342858	77.1187	34346.9	51.2817	27497.4	25.837	6849.53	1.98481	881711	881.711														0			41.5433	0.00439	0.416044	89.2887	41673.1	60.3388	42140.9
48.1285	0.00442	0.481896	88.8253	48243	80.506	40893.3	8.31933	7349.77	9.67699	885300	885.3				34.3469	0.0044	0.34408	77.4628	34465.3	51.6486	36760.3	25.8142	-2294.97	2.00079	883710	883.71														0			41.6655	0.0044	0.417419	89.7061	41818.3	60.6944	40077
48.2507	0.00443	0.482965	89.3083	48346.2	80.9155	35859.2	8.39286	12486.9	9.64099	887300	887.3				34.4691	0.00441	0.345226	77.808	34579.9	52.0169	34577.6	25.7911	2.35234	2.01685	885710	885.71														0			41.8183	0.00441	0.418947	90.125	41959.6	61.1403	44677.3
48.3424	0.00444	0.483958	89.7923	48453.1	81.2232	33376.7	8.56907	15076.4	9.47865	889300	889.3				34.5761	0.00442	0.346372	78.1544	34690.7	52.3402	34700.2	25.8142	-9.5168	2.02757	887709	887.709														0			41.9711	0.00442	0.420245	90.5453	42074.2	61.5879	38093.2
48.4493	0.00445	0.485104	90.2774	48567.7	81.583	38597.3	8.69438	9970.4	9.38341	891300	891.3				34.6983	0.00443	0.347442	78.5018	34790	52.7109	32481.2	25.7909	2308.82	2.04377	889708	889.708														0			42.078	0.00443	0.421239	90.9665	42177.3	61.9022	29214.3
48.5715	0.00446	0.48625	90.7636	48678.5	81.9952	38684.2	8.76847	9994.29	9.35113	893300	893.3				34.79	0.00444	0.348358	78.8502	34885.5	52.9898	27926.6	25.8604	6958.85	2.04907	891708	891.708														0			42.1697	0.00444	0.422308	91.3888	42280.5	62.1722	31548.9
48.6785	0.00447	0.48732	91.2509	48789.3	82.3567	36190.3	8.89427	12598.9	9.25952	895300	895.3				34.8817	0.00445	0.349351	79.1995	34984.8	53.2694	30338.8	25.9301	4645.98	2.05434	893707	893.707														0			42.2919	0.00445	0.423301	91.8121	42383.6	62.5332	29353.7
48.7854	0.00448	0.488466	91.7394	48900	82.719	38865.1	9.02045	10035	9.17016	897300	897.3				34.9886	0.00446	0.350345	79.5499	35084.1	53.5966	30420.1	25.9533	4664.04	2.06512	895706	895.706														0			42.3683	0.00446	0.424371	92.2365	42502	62.7593	31707.4
48.9077	0.00449	0.489535	92.2289	73529.6	83.134	36347.7	9.09497	37181.9	9.14065	899300	899.3				35.0803	0.00447	0.351338	79.9012	35183.4	53.8778	30513.1	26.0234	4670.35	2.07036	897706	897.706														0			42.5058	0.00447	0.425669	92.6622	42620.4	63.1673	38592.7
48.9993	0.0045	0.981057	93.21	49085.9	83.4459	22553.5	9.76409	26532.4	8.5462	901300	901.3				35.1872	0.00448	0.352331	80.2536	35278.9	54.2068	30591.3	26.0467	4687.66	2.08114	899705	899.705														0			42.6281	0.00448	0.426739	93.0889	42723.6	63.5311	31867.4
49.1063	0.00452	0.491521	93.7015	32796.1	83.8106	22596.8	9.89094	10199.3	8.47347	903300	903.3				35.2789	0.00449	0.353248	80.6068	35370.6	54.4896	28319.1	26.1172	7051.48	2.08635	901704	901.704														0			42.7197	0.00449	0.427732	93.5166	42830.5	63.8047	29672
49.198	0.00453	0.492362	94.1939	49270.6	84.1238	28733.9	10.0701	20536.7	8.35385	905300	905.3				35.3706	0.0045	0.354164	80.961	35469.9	54.7732	28392.7	26.1877	7077.21	2.09156	903704	903.704														0			42.8267	0.0045	0.428878	93.9455	42937.5	64.1246	34322.8
49.2744	0.00454	0.493049	94.6869	49335.5	84.3853	23545.7	10.3017	25789.7	8.19141	907300	907.3				35.4623	0.00451	0.355234	81.3162	35576.9	55.0575	33223.7	26.2587	2353.17	2.09673	905703	905.703														0			42.9489	0.00451	0.429871	94.3754	43036.8	64.4911	29808.4
49.3355	0.00455	0.49366	95.1806	49392.8	84.5947	20958.6	10.5859	28434.2	7.99129	909300	909.3				35.5845	0.00452	0.356303	81.6725	35680	55.4377	33309.5	26.2348	2370.46	2.11313	907702	907.702														0			43.0253	0.00452	0.430864	94.8063	43143.7	64.7208	29893.3
49.3966	0.00456	0.494195	95.6748	74144.6	84.8044	18358.4	10.8704	55786.1	7.80144	911300	911.3				35.6762	0.00453	0.357296	82.0298	35783.1	55.7237	31029.7	26.3061	4753.42	2.11828	909702	909.702														0			43.1475	0.00453	0.43201	95.2383	43254.5	65.089	34566.2
49.4424	0.00457	0.988696	96.6635	49355.9	84.9619	3498.79	11.7016	45857.1	7.26072	913300	913.3				35.7831	0.00454	0.358366	82.3882	35882.4	56.0583	33511.4	26.3299	2371.02	2.12907	911701	911.701														0			43.2545	0.00454	0.43308	95.6713	43361.4	65.4121	32348.8
49.4272	0.00459	0.49198	97.1555	143153	84.9094	-54001.4	12.2461	197154	6.9336	915300	915.3				35.8901	0.00455	0.359283	82.7475	35970.3	56.3939	28797.4	26.3535	7172.86	2.1399	913700	913.7														0			43.3614	0.00455	0.434149	96.1055	43468.4	65.736	32428.8
48.9688	0.0046	3.80261	100.958	95696.7	83.3419	-122868	17.6162	218565	4.73097	917300	917.3				35.9665	0.00456	0.360123	83.1076	36062	56.6342	26469	26.4733	9592.94	2.13929	915700	915.7														0			43.4684	0.00456	0.435219	96.5407	43567.7	66.0607	32507.2
46.0964	0.00468	4.8101	105.768	33835.5	73.8513	-125724	31.9169	159559	2.31386	919300	919.3				36.0581	0.00457	0.361116	83.4687	36161.3	56.9233	31363.4	26.5454	4797.84	2.14438	917699	917.699														0			43.5754	0.00457	0.436135	96.9769	43655.6	66.3861	27923.2
41.3599	0.00479	1.61864	107.387	-4747.66	59.4543	-129501	47.9325	124754	1.24038	921300	921.3				36.1651	0.00458	0.362109	83.8308	36256.8	57.2615	31443.2	26.5693	4813.61	2.15518	919698	919.698														0			43.6517	0.00458	0.436976	97.4138	43739.6	66.6191	25654.5
39.5723	0.00483	-2.33079	105.056	248091	54.426	447387	50.63	-199296	1.07498	923400	923.4				36.2568	0.00459	0.363026	84.1938	36348.4	57.5522	29102.5	26.6417	7245.98	2.16023	921698	921.698														0			43.7434	0.00459	0.437816	97.8516	43819.8	66.8992	25697.9
38.1208	0.00477	-2.63102	102.425	31561.5	50.5066	51644	51.9184	-20082.5	0.972808	925400	925.4				36.3484	0.0046	0.363943	84.5578	36436.3	57.8436	29177.6	26.7142	7258.66	2.16527	923697	923.697														0			43.8198	0.0046	0.43858	98.2902	43900	67.1331	23407.8
37.0513	0.0047	-1.47197	100.953	20002.8	47.7123	37127.3	53.2407	-17124.4	0.896163	927400	927.4				36.4401	0.00461	0.364783	84.9226	18239.2	58.1357	26807.9	26.7868	-8568.71	2.17031	925697	925.697														0			43.8962	0.00461	0.43942	98.7296	43991.7	67.3674	25798.1
36.5471	0.00466	-0.728344	100.225	18201	46.4226	32453.8	53.8021	-14252.8	0.862841	929400	929.4				36.5165	0.00462	0	84.9226	36676.9	58.3797	63547.5	26.5428	-26870.5	2.19945	927696	927.696														0			43.9879	0.00462	0.440414	99.1701	44091	67.649	30551.1
36.2873	0.00464	-0.363714	99.861	12123.8	45.7651	7752.97	54.0959	4370.82	0.846	931400	931.4				36.6387	0.00462	0.366769	85.2893	73437.9	58.7712	63683.5	26.5181	9754.39	2.21626	929695	929.695														0			44.0948	0.00463	0.441407	99.6115	44182.7	67.9784	30616.3
36.4554	0.00463	0	99.861	0	46.19	-249974	53.671	249974	0.860615	933400	933.4				36.7151	0.00463	0.36761	85.6569	36806.8	59.0165	27021.5	26.6404	9785.33	2.2153	931695	931.695														0			44.1865	0.00464	0.442247	100.054	44270.5	68.2614	25959.7
37.2652	0.00463	0	99.861	#DIV/0!	48.2648	#DIV/0!	51.5961	#DIV/0!	0.935435	935400	935.4				36.8068	0.00464	0.368526	86.0255	36902.3	59.3116	29544	26.7138	7358.33	2.22026	933694	933.694														0			44.2629	0.00465	0.443164	100.497	44369.9	68.4976	28382
37.9222	0.00463	0.381208	100.242	115065	49.9817	276947	50.2605	-161882	0.994452	937400	937.4				36.8985	0.00465	0.36952	86.395	37001.6	59.6074	32092.6	26.7876	4909.02	2.22519	935693	935.693														0			44.3698	0.00466	0.444233	100.941	44469.2	68.829	33181.4
38.3194	0.00464	0.769444	101.012	38576.6	51.0343	62327.9	49.9773	-23751.3	1.02115	939400	939.4				37.0054	0.00466	0.370513	86.7655	37097.1	59.9535	32173.9	26.812	4923.18	2.23607	937693	937.693														0			44.4768	0.00467	0.44515	101.386	44557	69.1612	28501
38.625	0.00466	0.387854	101.399	25958.8	51.8515	56073.8	49.548	-30115	1.04649	941400	941.4				37.0971	0.00467	0.371429	87.1369	37188.8	60.2509	29778.6	26.886	7410.17	2.24098	939692	939.692														0			44.5532	0.00468	0.44599	101.832	44637.2	69.399	26184.2
38.9459	0.00467	0.39091	101.79	58934.4	52.7165	82691.9	49.0739	-23757.5	1.07423	943400	943.4				37.1888	0.00468	0.372346	87.5093	55943.6	60.549	29850.6	26.9602	26093	2.24587	941691	941.691														0			44.6449	0.00469	0.446754	102.279	44713.6	69.6849	23840.4
39.2362	0.00468	0.787779	102.578	52717.2	53.5053	54183	49.0728	-1465.77	1.09033	945400	945.4				37.2805	0.00469	0.746526	88.2558	37356.8	60.8479	19950.5	27.4079	17406.3	2.22009	943691	943.691														0			44.706	0.0047	0.447518	102.727	44790	69.8758	23889.4
39.5417	0.0047	0.793738	103.372	29835.8	54.342	40937.8	49.0299	-11102	1.10834	947400	947.4				37.3721	0.00471	0.37418	88.63	24973.3	61.1476	19999.6	27.4824	4973.74	2.22497	945690	945.69														0			44.7977	0.00471	0.448282	103.175	44855	70.1627	23922
39.832	0.00472	0.399695	103.772	40147.8	55.1429	52164.7	48.6287	-12016.9	1.13396	949400	949.4				37.4638	0.00472	0.37502	89.005	18751	61.4479	27561.1	27.5571	-8810.12	2.22984	947689	947.689														0			44.8588	0.00472	0.448817	103.624	44912.3	70.3543	16770.6
40.1071	0.00473	0.804738	104.576	40326	55.907	49685.5	48.6694	-9359.5	1.14871	951400	951.4				37.5402	0.00473	0	89.005	75355.4	61.6988	50223.3	27.3062	25132.2	2.25951	949689	949.689														0			44.9046	0.00473	0.449428	104.073	44977.2	70.4981	19196.1
40.3668	0.00475	0.405043	104.981	40672.4	56.6334	50026.3	48.348	-9353.95	1.17137	953400	953.4				37.6166	0.00473	0.753554	89.7585	56566.2	61.9501	32730.3	27.8084	23835.9	2.22775	951688	951.688														0			44.981	0.00474	0.450116	104.523	45045.9	70.7382	21621.5
40.6418	0.00476	0.815128	105.797	40827.7	57.4077	47453	48.3888	-6625.34	1.18639	955400	955.4				37.7388	0.00475	0.37777	90.1363	12592.3	62.3534	21865.6	27.7829	-9273.27	2.24431	953687	953.687														0			45.0421	0.00475	0.450803	104.974	45118.5	70.9305	21658.2
40.871	0.00478	0.409703	106.206	41046.7	58.057	40498.3	48.1492	548.386	1.20577	957400	957.4				37.8152	0.00476	0	90.1363	75874.9	62.6061	50591.2	27.5302	25283.7	2.27409	955687	955.687														0			45.1185	0.00476	0.451567	105.426	45191.1	71.1714	24101.6
41.0696	0.00479	0.821698	107.028	54795.1	58.6227	21764.1	48.4052	33031	1.21108	959400	959.4				37.8916	0.00476	0.758749	90.8951	37937.4	62.8593	27885.5	28.0358	10051.9	2.24211	957686	957.686														0			45.1949	0.00477	0.452255	105.878	45256	71.4126	21724.3
41.1002	0.00481	0.822156	107.85	41092.5	58.7099	3272.71	49.1401	37819.8	1.19475	961400	961.4				37.9833	0.00478	0	90.8951	19045.1	63.1638	25397.8	27.7313	-6352.68	2.27771	959685	959.685														0			45.256	0.00478	0.452866	106.331	45317.1	71.6058	19339.7
41.1155	0.00483	0.821545	108.672	20538.6	58.7536	-4361.41	49.918	24900	1.177	963400	963.4				38.0444	0.00478	0.380902	91.276	114454	63.3673	50918.2	27.9087	63535.8	2.27052	961685	961.685														0			45.3171	0.00479	0.453477	106.784	45378.3	71.7994	19365.8
41.0391	0.00485	0	108.672	0	58.5355	-17440.6	50.1361	17440.6	1.16753	965400	965.4				38.1361	0.00479	0.763638	92.0396	38212.5	63.673	20407.3	28.3666	17805.2	2.24465	963684	963.684														0			45.3783	0.0048	0.454088	107.238	45424.1	71.9932	19391.9
40.9932	0.00485	0	108.672	#DIV/0!	58.4048	#DIV/0!	50.2668	#DIV/0!	1.1619	967400	967.4				38.2277	0.00481	0.382736	92.4223	12757.9	63.9795	20457.5	28.4429	-7699.6	2.2494	965683	965.683														0			45.4394	0.00481	0.454394	107.693	45431.7	72.1872	9701.7
40.9932	0.00485	0.409779	109.081	40977.9	58.4048	-8704.78	50.6766	49682.7	1.1525	969400	969.4				38.3194	0.00482	0	92.4223	38426.4	64.2867	51245.3	28.1356	-12818.9	2.28489	967683	967.683														0			45.4394	0.00482	0.454241	108.147	45420.3	72.1872	-4851.69
40.9627	0.00486	0	109.081	0	58.3177	-8704.78	50.7636	8704.78	1.14881	971400	971.4				38.3805	0.00482	0.384264	92.8066	76936.8	64.4919	51368	28.3147	25568.8	2.27769	969682	969.682														0			45.4088	0.00483	0.454165	108.601	45424.1	72.0902	-2427.05
40.9627	0.00486	0	109.081	#DIV/0!	58.3177	#DIV/0!	50.7636	#DIV/0!	1.14881	973400	973.4				38.4722	0.00483	0.385104	93.1917	38548.6	64.8004	28303.1	28.3913	10245.5	2.2824	971681	971.681														0			45.4241	0.00484	0.454317	109.055	45424.1	72.1387	4851.69
40.9627	0.00486	0	109.081	#DIV/0!	58.3177	#DIV/0!	50.7636	#DIV/0!	1.14881	975400	975.4				38.5486	0.00484	0.385868	93.5776	38632.6	65.058	25786.2	28.5196	12846.5	2.28117	973681	973.681														0			45.4394	0.00485	0.454165	109.51	45363	72.1872	-4850.06
40.9932	0.00486	0.410161	109.492	41016.1	58.4048	21774.1	51.0868	19242	1.14325	977500	977.5				38.625	0.00485	0.386785	93.9644	38720.5	65.3161	31017.3	28.6482	7703.15	2.27994	975680	975.68														0			45.3935	0.00486	0.453095	109.963	45240.7	72.0417	-33901.2
41.0391	0.00487	0	109.492	0	58.5355	39249	50.9561	-39249	1.14874	979500	979.5				38.7319	0.00486	0.387625	94.352	58220.2	65.6783	28481.3	28.6736	29738.8	2.29055	977681	977.681														0			45.2255	0.00487	0.45172	110.414	45099.4	71.5092	-43514.7
41.1307	0.00487	0	109.492	#DIV/0!	58.7973	#DIV/0!	50.6943	#DIV/0!	1.15984	981500	981.5				38.7931	0.00487	0.776778	95.1288	38861.8	65.8858	17306.6	29.243	21555.2	2.25304	979681	979.681														0			45.1185	0.00488	0.450268	110.865	88575.5	71.1714	-45754.1
41.2682	0.00487	0.41337	109.905	82826.8	59.1911	78892.3	50.7138	3934.47	1.16716	983500	983.5				38.8847	0.00489	0.389077	95.5178	12969.2	66.1975	15597.3	29.3203	-2628.09	2.25774	981680	981.68														0			44.9352	0.00489	1.32124	112.186	33031	70.5941	-152059
41.4057	0.00488	0.414898	110.32	41573.8	59.5862	43991.7	50.7336	-2417.83	1.17449	985500	985.5				38.9306	0.0049	0	95.5178	78120.9	66.3537	46902.3	29.1642	31218.6	2.27518	983680	983.68														0			43.1475	0.00492	0	112.186	0	65.089	-383054
41.5738	0.00489	0.416579	110.736	41741.9	60.0709	48569.6	50.6655	-6827.72	1.18564	987500	987.5				39.0222	0.0049	0.781209	96.2991	58628.9	66.6666	28707.9	29.6325	29921	2.24978	985679	985.679														0			41.1155	0.00492	0	112.186	#DIV/0!	59.1025	#DIV/0!
41.7419	0.0049	0.418259	111.155	62906.9	60.5576	48764.5	50.5971	14142.4	1.19686	989500	989.5				39.0986	0.00492	0.391368	96.6904	26116.7	66.9278	17434.9	29.7626	8681.75	2.24872	987678	987.678														0			41.2682	0.00492	0.416197	112.602	83903.9	59.5426	248546
41.91	0.00491	0.83988	111.995	42047.5	61.0462	32640.6	50.9483	9406.9	1.1982	991500	991.5				39.175	0.00493	0.392132	97.0826	39243.8	67.1896	26205.2	29.8929	13038.6	2.24767	989678	989.678														0			41.9711	0.00493	0.422843	113.025	42521.1	61.5879	194877
42.078	0.00493	0.421544	112.416	28153.9	61.5368	31277	50.8793	-3123.13	1.20947	993500	993.5				39.2514	0.00494	0.392744	97.4753	39304.9	67.4519	20998.3	30.0234	18306.7	2.24665	991677	991.677														0			42.5975	0.00494	0.427579	113.452	42842	63.4401	140573
42.2308	0.00494	0.423072	112.839	42383.6	61.9845	44851.7	50.8546	-2468.09	1.21886	995500	995.5				39.2973	0.00495	0.393355	97.8686	39373.7	67.6096	21037.4	30.2591	18336.2	2.23436	993676	993.676														0			42.9184	0.00495	0.42926	113.882	42918.4	64.3994	50258.6
42.3836	0.00495	0.4246	113.264	42540.2	62.4339	45014	50.8299	-2473.75	1.22829	997500	997.5				39.3737	0.00496	0.394119	98.2628	39450.1	67.8727	26336.4	30.3901	13113.7	2.23338	995676	995.676														0			42.9336	0.00496	0.429107	114.311	64251.5	64.4453	-4583.92
42.5364	0.00496	0.426204	113.69	64075.8	62.8848	47443.7	50.8052	16632.1	1.23776	999500	999.5				39.45	0.00497	0.394883	98.6577	39518.8	68.1363	26389.2	30.5214	13129.6	2.23241	997675	997.675														0			42.8878	0.00497	0.855923	115.167	42742.7	64.3077	-22872.7
42.7045	0.00497	0.855312	114.545	42808.9	63.3827	28709.1	51.1625	14099.7	1.23885	1001500	1001.5				39.5264	0.00498	0.395494	99.0531	39572.3	68.4005	21145.4	30.6527	18426.9	2.23147	999674	999.674														0			42.7045	0.00499	0.426357	115.593	28383.1	63.7591	-31953.1
42.8267	0.00499	0.428954	114.974	28642.8	63.7461	25778.9	51.2282	2863.92	1.24436	1003500	1003.5				39.5723	0.00499	0.395952	99.4491	39621.9	68.5592	15881.9	30.8899	23740.1	2.21947	1001674	1001.67														0			42.5669	0.005	0.425135	116.018	42448.5	63.3491	-36395.7
42.9642	0.005	0.43033	115.405	43097.9	64.1561	41067.2	51.2485	2030.66	1.25186	1005500	1005.5				39.6181	0.005	0.396487	99.8456	39683.1	68.7181	18554.2	31.1275	21128.9	2.20763	1003673	1003.67														0			42.46	0.00501	0.423836	116.442	42291.9	63.0312	-38538.7
43.1017	0.00501	0.431628	115.836	64881.7	64.5674	38902.8	51.2688	25979	1.25939	1007500	1007.5				39.6792	0.00501	0.397174	100.243	39744.2	68.9303	23892.7	31.3125	15851.5	2.20137	1005672	1005.67														0			42.3072	0.00502	0.422002	116.864	42070.4	62.5784	-54199.5
43.2239	0.00502	0.866007	116.702	43343.6	64.9341	27553.4	51.768	15790.2	1.25433	1009500	1009.5				39.7556	0.00502	0.397709	100.64	39786.2	69.196	18604.3	31.4445	21181.9	2.20057	1007672	1007.67														0			42.0933	0.00503	0.419405	117.283	41841.2	61.9472	-76366.7
43.3767	0.00504	0.434302	117.136	28994.2	65.394	26091.5	51.7425	2902.7	1.26384	1011500	1011.5				39.7862	0.00503	0.398015	101.038	39824.4	69.3024	10646.3	31.7361	29178.1	2.18371	1009671	1009.67														0			41.7877	0.00504	0.417419	117.701	41699.9	61.051	-58186
43.4837	0.00505	0.435524	117.572	65458.5	65.7169	36958.2	51.8551	28500.3	1.26732	1013500	1013.5				39.8167	0.00504	0.398473	101.437	39870.2	69.4089	15986.1	32.0281	23884.1	2.16713	1011670	1011.67														0			41.696	0.00505	0.416579	118.117	41612	60.7835	-24505.3
43.6212	0.00506	0.873646	118.446	43723	66.1332	26247.8	52.3125	17475.2	1.2642	1015500	1015.5				39.8779	0.00505	0.398931	101.836	39912.2	69.6221	15998.4	32.2138	23913.9	2.16125	1013670	1013.67														0			41.6197	0.00506	0.415662	118.533	41508.9	60.5609	-26669.5
43.7434	0.00508	0.438045	118.884	29243.8	66.5043	24777.3	52.3794	4466.48	1.26967	1017500	1017.5				39.9084	0.00506	0.399313	102.235	39950.4	69.7288	13351.3	32.5064	26599.1	2.14508	1015669	1015.67														0			41.5127	0.00507	0.414516	118.948	41375.2	60.2501	-33256.3
43.8657	0.00509	0.439268	119.323	43987.9	66.8765	37269.8	52.4465	6718.1	1.27514	1019500	1019.5				39.9543	0.00507	0.399695	102.635	39969.5	69.8891	13361.5	32.7458	26608	2.13429	1017668	1017.67														0			41.3905	0.00508	0.412988	119.361	41191.8	59.8958	-44186.1
43.9879	0.0051	0.44049	119.763	66188.1	67.2497	37373.6	52.5137	28814.5	1.28061	1021500	1021.5				39.9848	0.00508	0.399695	103.035	39946.6	69.9961	0	33.0385	39946.6	2.11862	1019668	1019.67														0			41.2071	0.00509	0.410849	119.771	120867	59.3663	-61588.1
44.1101	0.00511	0.883272	120.647	44191.6	67.624	23419.2	53.0228	20772.4	1.27538	1023500	1023.5				39.9543	0.00509	0.399237	103.434	39900.8	69.8891	-16030.8	33.5447	55931.6	2.08346	1021667	1021.67														0			40.9627	0.0051	2.0065	121.778	1.84112e+06	58.664	-89591.2
44.2171	0.00513	0.442476	121.089	29521.3	67.9523	17210.3	53.1369	12311	1.27882	1025500	1025.5				39.8931	0.0051	0.398779	103.833	39874	69.6755	-16018.5	34.1571	55892.6	2.03985	1023666	1023.67														0			39.2973	0.00515	108.46	230.238	19472.3	53.9909	-10532.1
44.2782	0.00514	0.443164	121.532	44346.9	68.1403	21165.2	53.3921	23181.7	1.27622	1027500	1027.5				39.8626	0.00511	0.398702	104.231	39877.9	69.5688	-2668.22	34.6626	42546.1	2.00703	1025666	1025.67														0			0	0.01067	0	230.238	44706.5	0	10483.7
44.3546	0.00515	0.443775	121.976	66612.1	68.3756	18836.1	53.6005	47776	1.27565	1029500	1029.5				39.8779	0.00512	0.398855	104.63	39900.8	69.6221	5335.42	35.0081	34565.4	1.98874	1027665	1027.66														0							21578.1		0
44.4004	0.00516	0.888467	122.865	44433.5	68.517	9431.8	54.3476	35001.7	1.26072	1031500	1031.5				39.8931	0.00513	0.399161	105.029	39935.2	69.6755	10679	35.3539	29256.1	1.9708	1029664	1029.66														0
44.4462	0.00518	0.444539	123.309	29641	68.6586	6292.2	54.6506	23348.8	1.25632	1033500	1033.5				39.939	0.00514	0.399543	105.429	39973.4	69.8357	13356.4	35.5932	26616.9	1.96205	1031664	1031.66														0
44.4615	0.00519	0.444692	123.754	44480.6	68.7058	4720.85	55.0481	39759.8	1.2481	1035500	1035.5				39.9695	0.00515	0.399925	105.829	19996.2	69.9426	13370	35.8862	6626.21	1.94901	1033663	1033.66														0
44.4768	0.0052	0.444921	124.199	22246	68.753	7085.7	55.4458	15160.3	1.24	1037500	1037.5				40.0154	0.00516	0	105.829	40053.6	70.1031	16048.8	35.7257	24004.8	1.96226	1035662	1035.66														0
44.5074	0.00521	0	124.199	44545.6	68.8475	18909	55.3513	25636.5	1.24383	1039500	1039.5				40.0154	0.00516	0.400536	106.229	80168.3	70.1031	26794.6	36.1262	53373.6	1.9405	1037662	1037.66														0
44.5379	0.00521	0.445456	124.644	89121.7	68.9421	14189.1	55.7022	74932.6	1.23769	1041500	1041.5				40.0918	0.00517	0.401147	106.63	40133.8	70.371	21446.2	36.2594	18687.6	1.94076	1039661	1039.66														0
44.5532	0.00522	0.445761	125.09	44595.2	68.9894	9467.51	56.1006	35127.7	1.22974	1043500	1043.5				40.1376	0.00518	0.401529	107.032	40168.2	70.532	13421.1	36.5	26747	1.93238	1041660	1041.66														0
44.599	0.00523	0.446143	125.536	44629.6	69.1314	11838.9	56.4047	32790.7	1.22563	1045500	1045.5				40.1682	0.00519	0.401834	107.434	40194.9	70.6394	10748.5	36.7944	29446.4	1.91984	1043660	1043.66														0
44.6296	0.00524	0.446449	125.983	44660.1	69.2262	9478.94	56.7564	35181.2	1.21971	1047500	1047.5				40.1987	0.0052	0.402064	107.836	40217.8	70.747	8065.99	37.0889	32151.8	1.9075	1045659	1045.66														0
44.6602	0.00525	0.446754	126.429	44690.7	69.321	9486.98	57.1083	35203.7	1.21385	1049500	1049.5				40.214	0.00521	0.402293	108.238	40248.4	70.8008	8072.12	37.4374	32176.3	1.89118	1047658	1047.66														0
44.6907	0.00526	0.44706	126.876	22353	69.4159	9493.47	57.4605	12859.5	1.20806	1051500	1051.5				40.2446	0.00522	0.402675	108.641	40294.2	70.9084	13462	37.7325	26832.2	1.87924	1049658	1049.66														0
44.7213	0.00527	0	126.876	44790	69.5109	23750.9	57.3655	21039.2	1.21172	1053500	1053.5				40.2904	0.00523	0.403209	109.044	40340.1	71.07	18869	37.9741	21471.1	1.87154	1051657	1051.66														0
44.7671	0.00527	0.4479	127.324	89625.9	69.6534	28526	57.6709	61099.9	1.20777	1055500	1055.5				40.3515	0.00524	0.403592	109.448	40374.4	71.2858	13489.3	38.1619	26885.1	1.86798	1053657	1053.66														0
44.8129	0.00528	0.448359	127.773	44855	69.7961	14279.2	57.9765	30575.8	1.20387	1057500	1057.5				40.3668	0.00525	0.403897	109.852	60622.8	71.3398	10804	38.5118	49818.8	1.85242	1055656	1055.66														0
44.8588	0.00529	0.448741	128.221	44897	69.939	11907.9	58.2824	32989.1	1.2	1059500	1059.5				40.4126	0.00526	0.808558	110.66	26951.9	71.5019	9008.73	39.1582	17943.2	1.82597	1057655	1057.65														0
44.8893	0.0053	0.449199	128.671	22459.9	70.0343	14306.8	58.6363	8153.14	1.19438	1061500	1061.5				40.4432	0.00528	0	110.66	40473.7	71.6101	10822.1	39.0501	29651.6	1.8338	1059655	1059.65														0
44.9504	0.00531	0	128.671	45026.8	70.2251	33414.6	58.4455	11612.3	1.20155	1063500	1063.5				40.4737	0.00528	0.809475	111.47	60725.9	71.7183	5413.1	39.7513	55312.8	1.80418	1061654	1061.65														0
44.9963	0.00531	0.450268	129.121	90091.9	70.3684	33456.9	58.7524	56635	1.19771	1065500	1065.5				40.4737	0.0053	0.405043	111.875	27010.5	71.7183	7224.46	40.1563	19786	1.78598	1063653	1063.65														0
45.0574	0.00532	0.45065	129.572	45076.5	70.5597	11956.6	59.0118	33119.9	1.19569	1067500	1067.5				40.5348	0.00531	0.405272	112.28	40519.6	71.9351	8127.32	40.3449	32392.3	1.783	1065653	1065.65														0
45.0727	0.00533	0.45088	130.022	45110.9	70.6076	7182.18	59.4148	37928.7	1.18838	1069500	1069.5				40.5196	0.00532	0.405119	112.685	40500.5	71.8809	-5419.5	40.8042	45920	1.76161	1067652	1067.65														0
45.1032	0.00534	0.451338	130.474	45160.5	70.7033	14375	59.7704	30785.6	1.18292	1071500	1071.5				40.5043	0.00533	0.40489	113.09	40477.6	71.8267	-8127.32	41.2633	48604.9	1.74069	1069651	1069.65														0
45.1643	0.00535	0.451873	130.926	22593.6	70.8951	16785.2	60.0305	5808.39	1.18098	1073600	1073.6				40.4737	0.00534	0.404661	113.495	40458.5	71.7183	-8124.25	41.7763	48582.7	1.71672	1071651	1071.65														0
45.2102	0.00536	0	130.926	45263.7	71.039	24005.5	59.8866	21258.2	1.18623	1075600	1075.6				40.4585	0.00535	0.404508	113.899	40450.8	71.6642	-5413.1	42.2349	45863.9	1.6968	1073650	1073.65														0
45.2407	0.00536	0.452637	131.378	90557.9	71.1351	24026.7	60.2431	66531.2	1.1808	1077600	1077.6				40.4432	0.00536	0.404508	114.304	40454.6	71.6101	0	42.6935	40454.6	1.6773	1075649	1075.65														0
45.2866	0.00537	0.452942	131.831	45305.7	71.2793	9615.23	60.5519	35690.4	1.17716	1079600	1079.6				40.4585	0.00537	0.404585	114.708	40454.6	71.6642	2706.04	43.044	37748.6	1.6649	1077649	1077.65														0
45.3019	0.00538	0.453171	132.284	45328.6	71.3274	7218.69	60.9569	38109.9	1.17013	1081600	1081.6				40.4585	0.00538	0.404508	115.113	40443.2	71.6642	-2706.04	43.4485	43149.2	1.6494	1079648	1079.65														0
45.3324	0.00539	0.453401	132.738	45340.1	71.4237	7221.12	61.3141	38118.9	1.16488	1083600	1083.6				40.4432	0.00539	0.404355	115.517	40427.9	71.6101	-5411.06	43.907	45839	1.63095	1081647	1081.65														0
45.3477	0.0054	0.453401	133.191	45343.9	71.4718	0	61.7193	45343.9	1.15801	1085600	1085.6				40.4279	0.0054	0.404203	115.921	40412.6	71.556	-5409.01	44.3653	45821.6	1.61288	1083647	1083.65														0
45.3324	0.00541	0.453477	133.645	45355.3	71.4237	2408.66	62.2209	42946.7	1.1479	1087600	1087.6				40.4126	0.00541	0.40405	116.325	79721.3	71.5019	-5406.97	44.8234	85128.3	1.59519	1085646	1085.65														0
45.363	0.00542	0.45363	134.098	45359.2	71.52	4816.52	62.5782	40542.6	1.14289	1089600	1089.6				40.3973	0.00542	1.19038	117.516	29759.4	71.4478	-126100	46.0679	155859	1.55093	1087645	1087.64														0
45.363	0.00543	0.453553	134.552	45340.1	71.52	-2408.66	63.0318	47748.7	1.13467	1091600	1091.6				38.9611	0.00545	0	117.516	0	66.4579	-276133	51.0578	276133	1.30162	1089645	1089.64														0
45.3477	0.00544	0.453248	135.005	45294.2	71.4718	-9629.79	63.5332	54924	1.12495	1093600	1093.6				37.9833	0.00545	0	117.516	#DIV/0!	63.1638	#DIV/0!	54.3519	#DIV/0!	1.16213	1091644	1091.64														0
45.3019	0.00545	0.452637	135.458	45225.5	71.3274	-19238.5	64.1303	64464	1.11223	1095600	1095.6				37.861	0.00545	0.380215	117.896	76371.5	62.7579	66234.6	55.1379	10136.9	1.1382	1093643	1093.64														0
45.2255	0.00546	0.451873	135.91	67674	71.0871	-24014.5	64.8225	91688.5	1.09664	1097600	1097.6				38.1819	0.00546	0.3835	118.279	38437.8	63.8262	109847	54.4532	-71408.8	1.17213	1095643	1095.64														0
45.1491	0.00547	0.901607	136.811	74339.4	70.8471	-22361.4	65.964	96700.8	1.07403	1099600	1099.6				38.518	0.00547	0.385257	118.665	57658.6	64.9549	59013.2	53.7098	-1354.55	1.20937	1097642	1097.64														0
45.0116	0.00549	1.32857	138.14	106938	70.4162	-97982.7	67.7235	204921	1.03976	1101600	1101.6				38.5333	0.00548	0.767916	119.433	1.07132e+06	65.0064	-29102.4	54.4261	1.10043e+06	1.1944	1099641	1099.64														0
43.5601	0.00552	4.01834	142.158	222023	65.948	-179472	76.2101	401495	0.865344	1103600	1103.6				38.2583	0.0055	31.3718	150.804	18898.7	64.0818	-39160.5	86.7226	58059.2	0.738929	1101641	1101.64														0
36.8068	0.00562	24.8446	167.003	17134.2	47.0848	-45481.4	119.918	62615.6	0.392642	1105600	1105.6				0	0.00714	0	150.804	27419	0	11651.2	150.804	15767.7	0	1101862	1101.86														0
0	0.00697	0	167.003	29715.8	0	8378.08	167.003	21337.7	0	1106200	1106.2																													0
																																								0
																																								0
																																								0
																																								0
																																								0
																																								0
																																								0
																																								0
																																								0
																																								0
																																								0
																																								0
																																								0
																																								0
																																								0
																																								0
																																								0
																																								0
																																								0
																																								0
																																								0
																																								0
																																								0
																																								0
																																								0
																																								0
																																								0
																																								0
																																								0
																																								0
																																								0
																																								0
																																								0
																																								0
																																								0
																																								0
																																								0
																																								0
																																								0
																																								0
																																								0
																																								0
																																								0
																																								0
																																								0
																																								0
[truncated: 101 more columns]
