# Supplementary material for: Mechanical properties and energy evolution characteristics of fissure sandstone under the interaction between water and fissures
Source: PLoS One. 2026 Jun 9;21(6):e0351174. doi: 10.1371/journal.pone.0351174 (PMC13249158; doi:10.1371/journal.pone.0351174)
Supplement: S1 File — (ZIP) [file pone.0351174.s001.zip › Minimum data set/3. Energy Evolution Data of the Natural Group.xlsx]

## Sheet: Sheet1
N- 0°-1														N-0°-2																N-30°-1														N-30°-2
Axial Stress	Axial Strain	Individual Strain Energy	Total Strain Energy Density	Instantaneous Growth Rate of Total Strain Energy	Elastic Strain Energy Density	Instantaneous Growth Rate of Total Strain Energy	Dissipated Energy Density	Instantaneous Growth Rate of Total Strain Energy	Elastic Strain Energy / Dissipated Energy	Time（ms）	Time（s）			Axial Stress	Axial Strain	Individual Strain Energy	Total Strain Energy Density	Instantaneous Growth Rate of Total Strain Energy	Elastic Strain Energy Density	Instantaneous Growth Rate of Total Strain Energy	Dissipated Energy Density	Instantaneous Growth Rate of Total Strain Energy	Elastic Strain Energy / Dissipated Energy	Time（ms）	Time（s）					Axial Stress	Axial Strain	Individual Strain Energy	Total Strain Energy Density	Instantaneous Growth Rate of Total Strain Energy	Elastic Strain Energy Density	Instantaneous Growth Rate of Total Strain Energy	Dissipated Energy Density	Instantaneous Growth Rate of Total Strain Energy	Elastic Strain Energy / Dissipated Energy	Time（ms）	Time（s）			Axial Stress	Axial Strain	Individual Strain Energy	Total Strain Energy Density	Instantaneous Growth Rate of Total Strain Energy	Elastic Strain Energy Density
0	0	0	0		0		0		0	0	0			0	0	0	0		0		0		0	0	0					0	0	3.43775e-05	3.43775e-05		0		3.43775e-05		0	0	0			0	0	0.00012987	0.00012987		0
0	5e-07	0	0	4.25836	0		0		0	2836	2.836			0	0	0.000614967	0.000614967		0		0.000614967		0	2340	2.34					0.13751	5e-07	0.00218488	0.00221925	1549.72	0.000785878		0.00143338		0.54827	4197	4.197			0.51948	5e-07	0.00824291	0.00837278	1458.28	0.00915055
0	3.05e-05	0.00012988	0.00012988	3.37351	0		0.00012988		0	4835	4.835			0.35141	3.5e-06	0.00522534	0.00584031		0.00580823		3.20807e-05		181.051	4340	4.34					0.53476	7e-06	0.00866313	0.0108824	925.677	0.0118851	963.124	-0.00100276		0	6196	6.196			0.74866	1.35e-05	0.0114438	0.0198166	911.071	0.0190055
0.03056	3.9e-05	0	0.00012988	0	4.21987e-05		8.76813e-05		0.481273	6834	6.834			0.51948	1.55e-05	0.00706644	0.0129067	650.441	0.0126927		0.000214075		59.2909	6339	6.339					0.70283	2.1e-05	0.0103133	0.0211956	802.558	0.0205299	596.599	0.000665723		0	8196	8.196			0.88617	2.75e-05	0.0131551	0.0329717	893.405	0.0266283
0	3.9e-05	0	0.00012988	733.38	0		0.00012988		0	8834	8.834			0.61115	2.8e-05	0.00886937	0.0217761	721.925	0.0175675	405.419	0.00420857	316.506	4.17423	8338	8.338					0.82506	3.45e-05	0.0117571	0.0329527	881.082	0.0282916	533.25	0.00466111		6.06972	10195	10.195			0.99313	4.15e-05	0.0118602	0.0448319	942.947	0.0334443
0	4e-05	0.00073338	0.00086326	183.346	0		0.00086326		0	10833	10.833			0.70283	4.15e-05	0.0099007	0.0316768	652.463	0.0232336	365.997	0.00844324	286.466	2.75174	10338	10.338					0.91673	4.8e-05	0.0120321	0.0449848	969.623	0.0349277	537.363	0.0100572	432.259	3.47291	12194	12.194			1.06952	5.3e-05	0.0121849	0.0570168	1015.2	0.0387871
0.12223	5.2e-05	0.00165012	0.00251338	148.968	0.000675068	43.9512	0.00183831	105.017	0.367222	12832	12.832			0.76394	5.5e-05	0.0077158	0.0393926	707.378	0.0274495	226.593	0.0119431	480.785	2.29834	12337	12.337					1.00841	6.05e-05	0.0131781	0.0581629	1024.6	0.0422631	614.742	0.0158999	409.86	2.65808	14194	14.194			1.14592	6.4e-05	0.010657	0.0676739	996.948	0.0445264
0.15279	6.4e-05	0.00192512	0.0044385	197.605	0.00105483	61.8791	0.00338367	135.725	0.311741	14832	14.832			0.77922	6.5e-05	0.00890758	0.0483002	855.798	0.0285585	274.517	0.0197417	581.281	1.44661	14336	14.336					1.10008	7.3e-05	0.012437	0.0705999	1133.89	0.0502962	586.226	0.0203037	547.659	2.47719	16194	16.194			1.22231	7.3e-05	0.00928193	0.0769558	1262.59	0.0506608
0.2139	7.45e-05	0.00252098	0.00695948	240.373	0.00206735	76.5323	0.00489213	163.841	0.422586	16831	16.831			0.84034	7.6e-05	0.00906418	0.0573644	798.941	0.0332143	389.649	0.02415	409.292	1.37533	16336	16.336					1.16119	8.4e-05	0.0142093	0.0848092	1209.69	0.0560394	445.87	0.0287698	763.818	1.94785	18194	18.194			1.25287	8.05e-05	0.0115508	0.0885066	1437.6	0.0532257
0.24446	8.55e-05	0.00264705	0.00960653	261.162	0.00270027	45.6296	0.00690626	215.532	0.390989	18830	18.83			0.88617	8.65e-05	0.00811305	0.0654774	828.975	0.036936	323.747	0.0285415	505.228	1.29412	18335	18.335					1.20703	9.6e-05	0.0136135	0.0984227	1038.3	0.0605512	469.536	0.0378715	568.764	1.59886	20194	20.194			1.31398	8.95e-05	0.0121696	0.100676	1347.09	0.0585446
0.25974	9.6e-05	0.00296793	0.0125745	301.76	0.00304839	72.3353	0.00952608	229.425	0.320004	20829	20.829			0.91673	9.55e-05	0.00805196	0.0735294	1084.37	0.0395274	459.306	0.034002	625.059	1.1625	20334	20.334					1.26815	0.000107	0.0102674	0.10869	1197.38	0.0668387	502.452	0.0418514	694.927	1.59705	22194	22.194			1.39038	9.85e-05	0.0120779	0.112754	1541.42	0.0655506
0.30558	0.0001065	0.00336903	0.0159435	317.585	0.00421932	97.9546	0.0117242	219.63	0.359882	22830	22.83			0.97785	0.000104	0.0109244	0.0844538	959.829	0.0449738	425.714	0.03948	534.115	1.13916	22334	22.334					1.2987	0.000115	0.0124828	0.121173	1331.44	0.0700978	376.965	0.0510751	954.478	1.37244	24194	24.194			1.45149	0.000107	0.0148969	0.127651	1521.28	0.0714393
0.33614	0.000117	0.00330026	0.0192437	412.531	0.00510543	149.291	0.0141383	263.239	0.361106	24830	24.83			1.00841	0.000115	0.00779224	0.092246	1095.54	0.0478288	477.163	0.0444172	618.374	1.07681	24334	24.334					1.32926	0.0001245	0.0108174	0.13199	1377.06	0.0734356	485.144	0.0585548	891.92	1.25413	26194	26.194			1.52789	0.000117	0.0132468	0.140898	1688.11	0.0791578
0.39725	0.000126	0.0047441	0.0239878	488.551	0.0071305	154.358	0.0168573	334.192	0.422991	26829	26.829			1.06952	0.0001225	0.0124752	0.104721	1158.98	0.0538013	478.476	0.0509199	680.508	1.05659	26334	26.334					1.3751	0.0001325	0.0132812	0.145272	1418.97	0.0785878	598.808	0.0666837	820.165	1.17852	28194	28.194			1.589	0.0001255	0.0179832	0.158881	1671.47	0.0856164
0.42781	0.0001375	0.0052712	0.029259	518.483	0.00826978	159.591	0.0209893	358.892	0.394001	28829	28.829			1.10008	0.000134	0.0095455	0.114267	1086.9	0.0569199	398.051	0.0573469	688.851	0.992554	28334	28.334					1.42094	0.000142	0.0115508	0.156822	1468.74	0.0839147	618.7	0.0729077	850.037	1.15097	30194	30.194			1.68068	0.0001365	0.0146104	0.173492	1904.96	0.095781
0.48892	0.000149	0.00665392	0.035913	613.025	0.0108011	189.862	0.0251119	423.163	0.430119	30830	30.83			1.14592	0.0001425	0.0121925	0.126459	1340.52	0.0617624	430.502	0.0646969	910.018	0.954641	30334	30.334					1.46677	0.00015	0.0141521	0.170974	1646.41	0.0894151	638.659	0.0815594	1007.75	1.09632	32194	32.194			1.75707	0.000145	0.0225363	0.196028	1878.57	0.104686
0.53476	0.000162	0.0083652	0.0442782	593.421	0.0129214	158.233	0.0313567	435.188	0.412078	32829	32.829			1.17647	0.000153	0.0132773	0.139737	1145.21	0.0650994	477.993	0.0746372	667.213	0.872211	32334	32.334					1.51261	0.0001595	0.0146601	0.185635	1687.11	0.0950913	711.308	0.0905433	975.799	1.05023	34194	34.194			1.84874	0.0001575	0.0169137	0.212942	1832.75	0.115894
0.5806	0.000177	0.00825059	0.0525288	540.121	0.0152316	199.484	0.0372971	340.636	0.408386	34829	34.829			1.23759	0.000164	0.0113446	0.151081	1216.58	0.0720392	618.763	0.079042	597.819	0.911404	34334	34.334					1.57372	0.000169	0.017395	0.203029	1441.06	0.10293	480.349	0.1001	960.708	1.02828	36194	36.194			1.90986	0.0001665	0.0224905	0.235432	1992.59	0.123684
0.64171	0.0001905	0.00714285	0.0596716	471.929	0.0186067	174.357	0.0410649	297.572	0.453105	36829	36.829			1.28343	0.000173	0.012987	0.164068	1246.43	0.0774747	482.509	0.0865936	763.925	0.894693	36334	36.334					1.589	0.00018	0.0121467	0.215176	1601.81	0.104938	553.327	0.110238	1048.48	0.951928	38194	38.194			2.00153	0.000178	0.0183576	0.25379	2035.07	0.135842
0.65699	0.0002015	0.00441942	0.064091	667.249	0.0195034	212.183	0.0445876	455.066	0.437416	38828	38.828			1.31398	0.000183	0.0106952	0.174763	1516	0.0812069	527.616	0.0935566	988.389	0.867998	38334	38.334					1.65012	0.0001875	0.0174867	0.232663	1735.43	0.113166	692.14	0.119496	1043.29	0.947028	40194	40.194			2.07793	0.000187	0.0233614	0.277151	2161.58	0.14641
0.70283	0.000208	0.00725745	0.0713485	902.839	0.0223199	352.868	0.0490285	549.971	0.455244	40827	40.827			1.35982	0.000191	0.0165929	0.191356	1519.1	0.0869717	586.369	0.104385	932.735	0.833186	40334	40.334					1.68068	0.000198	0.013751	0.246414	1801.67	0.117397	818.638	0.129017	983.031	0.909934	42194	42.194			2.1696	0.000198	0.0198702	0.297021	2258.22	0.159613
0.74866	0.000218	0.0076394	0.0789879	742.933	0.0253257	255.777	0.0536622	487.156	0.471947	42827	42.827			1.40566	0.000203	0.0137892	0.205146	1454.52	0.0929343	859.497	0.112211	595.019	0.828208	42334	42.334					1.75707	0.000206	0.0195799	0.265994	1987.46	0.128311	931.404	0.137682	1056.06	0.931936	44194	44.194			2.24599	0.000207	0.0252942	0.322315	2460.28	0.171051
0.77922	0.000228	0.00721926	0.0862071	778.017	0.0274355	285.93	0.0587717	492.087	0.466815	44826	44.826			1.49733	0.0002125	0.0174829	0.222628	1463.32	0.105451	908.197	0.117177	555.12	0.899925	44333	44.333					1.80291	0.000217	0.0181818	0.284176	1617.19	0.135094	542.828	0.149082	1074.37	0.90617	46194	46.194			2.35295	0.000218	0.0239115	0.346227	2376.23	0.18773
0.82506	0.000237	0.00756306	0.0937702	932.649	0.0307584	313.537	0.0630118	619.112	0.488136	46825	46.825			1.54317	0.000224	0.0132468	0.235875	1456.84	0.112006	551.707	0.123869	905.132	0.904234	46332	46.332					1.83346	0.000227	0.0157792	0.299955	1881.16	0.139711	631.917	0.160244	1249.24	0.871861	48194	48.194			2.42934	0.000228	0.0259893	0.372216	2387.97	0.200118
0.85562	0.000246	0.00922462	0.102995	943.175	0.0330791	305.607	0.0699157	637.568	0.473129	48825	48.825			1.57372	0.0002325	0.01589	0.251765	1702.35	0.116485	489.007	0.13528	1213.35	0.861066	48332	48.332					1.8793	0.0002355	0.0190222	0.318977	2081.23	0.146784	774.133	0.172193	1307.1	0.852439	50194	50.194			2.52101	0.0002385	0.0229641	0.39518	2592.71	0.215506
0.90145	0.0002565	0.0091673	0.112162	944.122	0.0367177	300.99	0.0754444	643.132	0.486685	50824	50.824			1.60428	0.0002425	0.0156036	0.267369	1582.93	0.121053	839.601	0.146316	743.33	0.827341	50331	50.331					1.92514	0.0002455	0.0194805	0.338458	1928.38	0.154032	733.458	0.184425	1194.93	0.8352	52194	52.194			2.58213	0.0002475	0.0275936	0.422774	2597.21	0.226082
0.93201	0.0002665	0.0101872	0.122349	971.327	0.0392494	450.258	0.0830999	521.07	0.472316	52823	52.823			1.68068	0.000252	0.0152636	0.282632	1715.57	0.132857	901.519	0.149775	814.05	0.887045	52330	52.33					1.97097	0.0002555	0.0190871	0.357545	1987.43	0.161453	1034.89	0.196091	952.538	0.823357	54194	54.194			2.6738	0.000258	0.023052	0.445826	2684.86	0.242419
1.00841	0.000277	0.00972501	0.132074	960.658	0.045948	476.237	0.0861263	484.422	0.533495	54823	54.823			1.71123	0.000261	0.0164744	0.299107	1948.88	0.137731	667.659	0.161376	1281.22	0.853481	54330	54.33					2.04737	0.000265	0.0196678	0.377212	2152.92	0.174213	1086.72	0.203	1066.19	0.85819	56194	56.194			2.7502	0.0002665	0.0279603	0.473786	3223.84	0.256471
1.03896	0.0002865	0.00948816	0.141562	1040.61	0.0487742	310.144	0.0927883	730.47	0.52565	56822	56.822			1.75707	0.0002705	0.0195799	0.318687	1808.31	0.145209	739.188	0.173478	1069.12	0.837047	56329	56.329					2.09321	0.0002745	0.0212376	0.39845	2205.64	0.182101	957.76	0.216349	1247.88	0.8417	58194	58.194			2.84187	0.0002765	0.0316808	0.505467	2775.66	0.273853
1.06952	0.0002955	0.0097632	0.151326	1197.48	0.0516856	328.187	0.09964	869.296	0.518724	58821	58.821			1.80291	0.0002815	0.0174905	0.336177	1727.63	0.152884	1019.78	0.183293	707.849	0.8341	58328	58.328					2.15432	0.0002845	0.0217724	0.420223	2427.05	0.192889	954.192	0.227334	1472.86	0.848483	60194	60.194			2.91827	0.0002875	0.0266082	0.532075	2543.55	0.288775
1.10008	0.0003045	0.0117915	0.163117	1238.18	0.0546815	392.203	0.108436	845.976	0.504276	60821	60.821			1.8793	0.000291	0.0179259	0.354103	2007.36	0.166115	839.066	0.187989	1168.3	0.883641	60328	60.328					2.20016	0.0002945	0.0267686	0.446991	2148.07	0.201185	892.141	0.245806	1255.93	0.818469	62194	62.194			2.99466	0.0002965	0.0242628	0.556338	2978.03	0.304092
1.14592	0.000315	0.012353	0.17547	1115.36	0.0593336	530.911	0.116137	584.448	0.510895	62820	62.82			1.89458	0.0003005	0.020214	0.374317	2053.48	0.168827	689.039	0.20549	1364.44	0.82158	62327	62.327					2.26127	0.0003065	0.0204889	0.46748	2302.74	0.212516	814.955	0.254964	1487.79	0.833513	64194	64.194			3.07105	0.0003045	0.0263637	0.582702	3528.49	0.319803
1.20703	0.0003255	0.0110695	0.18654	1246.41	0.0658307	594.471	0.120709	651.935	0.545367	64819	64.819			1.9557	0.000311	0.0208557	0.395173	1770.17	0.179895	1070.79	0.215277	699.376	0.835644	64326	64.326					2.29183	0.0003155	0.0278687	0.495349	2345.31	0.218299	837.221	0.27705	1508.09	0.787941	66194	66.194			3.13217	0.000313	0.0318564	0.614558	3493.49	0.33266
1.25287	0.0003345	0.0132354	0.199775	1378.04	0.0709258	350.548	0.128849	1027.49	0.550455	66819	66.819			2.01681	0.0003215	0.0163178	0.411491	2070.08	0.191313	1092.63	0.220177	977.453	0.868906	66326	66.326					2.35295	0.0003275	0.0213828	0.516732	2175.06	0.230098	992.836	0.286634	1182.22	0.802758	68194	68.194			3.23912	0.000323	0.0327732	0.647331	3238.93	0.355765
1.26815	0.000345	0.0136364	0.213411	1129.55	0.0726664	424.412	0.140745	705.134	0.516298	68818	68.818			2.06265	0.0003295	0.0219787	0.433469	2468.98	0.200109	1125.86	0.23336	1343.12	0.85751	68325	68.325					2.39878	0.0003365	0.0242934	0.541025	2585.35	0.239148	1125.94	0.301876	1459.4	0.792206	70194	70.194			3.31552	0.000333	0.0320055	0.679337	3416.01	0.372746
1.32926	0.0003555	0.0100841	0.223496	1328.41	0.0798384	604.738	0.143657	723.676	0.555757	70817	70.817			2.12376	0.00034	0.0236975	0.457167	2026.41	0.212142	1135.77	0.245025	890.634	0.865797	70324	70.324					2.4599	0.0003465	0.0248282	0.565853	2505.74	0.25149	1090.12	0.314363	1415.62	0.800001	72194	72.194			3.42247	0.0003425	0.0346067	0.713944	3501.61	0.397181
1.35982	0.000363	0.0138274	0.237323	1733.94	0.0835516	539.501	0.153771	1194.43	0.54335	72817	72.817			2.18488	0.000351	0.0198702	0.477037	2176.67	0.224528	1095.33	0.252509	1081.34	0.889188	72324	72.324					2.50574	0.0003565	0.0252866	0.59114	2490.84	0.260951	954.661	0.330189	1536.18	0.790308	74194	74.194			3.49886	0.0003525	0.0336747	0.747618	3494.75	0.415109
1.40566	0.000373	0.0165165	0.253839	1457.53	0.0892797	635.327	0.16456	822.207	0.542537	74816	74.816			2.23072	0.00036	0.0236632	0.5007	2510.63	0.234048	986.466	0.266652	1524.17	0.87773	74323	74.323					2.55157	0.0003665	0.0245302	0.61567	2470.87	0.270584	1166.73	0.345086	1304.14	0.784105	76194	76.194			3.59054	0.000362	0.034473	0.782091	3866.16	0.437148
1.46677	0.0003845	0.0148205	0.26866	1435.5	0.0972112	559.276	0.171449	876.228	0.566999	76815	76.815			2.27655	0.0003705	0.0252942	0.525994	2051.99	0.243764	913.087	0.28223	1138.9	0.863707	76322	76.322					2.61269	0.000376	0.0236517	0.639322	2796.04	0.283702	1069.94	0.35562	1726.1	0.797768	78194	78.194			3.66693	0.0003715	0.038984	0.821075	3664.64	0.455947
1.49733	0.0003945	0.0160428	0.284703	1511.87	0.101304	611.322	0.183399	900.543	0.552371	78815	78.815			2.32239	0.0003815	0.0188236	0.544818	2447.23	0.25368	1233.77	0.291138	1213.46	0.871338	78322	78.322					2.64325	0.000385	0.028075	0.667397	2768.42	0.290378	1038.84	0.377019	1729.57	0.770194	80194	80.194			3.7586	0.000382	0.0343087	0.855384	3970.16	0.479029
1.55845	0.000405	0.0149504	0.299653	1476.32	0.109743	639.193	0.18991	837.129	0.57787	80814	80.814			2.3835	0.0003895	0.0276738	0.572492	2613.86	0.267206	1225.78	0.305286	1388.08	0.875263	80321	80.321					2.70436	0.0003955	0.0259092	0.693306	2755.35	0.303959	1198.68	0.389346	1556.67	0.780692	82194	82.194			3.86556	0.000391	0.0431094	0.898493	4160.82	0.50668
1.589	0.0004145	0.014576	0.314229	1643.1	0.114088	718.388	0.200141	924.711	0.570038	82813	82.813			2.42934	0.000401	0.0232965	0.595788	2425.89	0.277582	997.675	0.318206	1428.21	0.872336	82320	82.32					2.7502	0.000405	0.0291979	0.722504	2738.74	0.314351	1225.85	0.408152	1512.89	0.770181	84194	84.194			3.97251	0.000402	0.040107	0.9386	3758.79	0.535105
1.65012	0.0004235	0.0158213	0.33005	1877.24	0.123033	732.15	0.207017	1145.09	0.594316	84813	84.813			2.47518	0.0004105	0.0276471	0.623435	2604.49	0.288157	1396.84	0.335278	1207.64	0.859455	84320	84.32					2.81131	0.0004155	0.0255768	0.74808	2870.67	0.328476	1464.77	0.419604	1405.9	0.782824	86194	86.194			4.0489	0.000412	0.0388275	0.977428	4348.41	0.555883
1.68068	0.000433	0.0189076	0.348958	1703.78	0.127633	803.185	0.221325	900.597	0.576675	86812	86.812			2.55157	0.0004215	0.0257449	0.64918	2477.36	0.306218	1388.68	0.342962	1088.67	0.892861	86319	86.319					2.87243	0.0004245	0.0304012	0.778482	2991.92	0.342914	1306.16	0.435567	1685.76	0.787282	88194	88.194			4.1253	0.0004215	0.0459665	1.02339	4120.45	0.577059
1.75707	0.000444	0.0160199	0.364978	1759.55	0.139499	961.982	0.225479	797.571	0.618677	88811	88.811			2.59741	0.0004315	0.0262796	0.67546	2654.7	0.317319	1310.42	0.358141	1344.28	0.886018	88318	88.318					2.91827	0.000435	0.0279413	0.806423	3044.13	0.353946	1111.83	0.452476	1932.3	0.782243	90194	90.194			4.23225	0.0004325	0.0385028	1.0619	4000.77	0.607368
1.80291	0.000453	0.0191712	0.384149	1942.96	0.146872	765.927	0.237277	1177.03	0.618992	90811	90.811			2.65852	0.0004415	0.0268144	0.702274	2571.43	0.332426	1333.48	0.369848	1237.95	0.898818	90318	90.318					2.9641	0.0004445	0.0329413	0.839364	2799.39	0.365151	1288.71	0.474213	1510.68	0.770014	92194	92.194			4.32392	0.0004415	0.0415127	1.10341	4896.67	0.633964
1.84874	0.0004635	0.0187166	0.402866	1848.37	0.154434	747.089	0.248431	1101.28	0.621638	92810	92.81			2.70436	0.0004515	0.0246143	0.726889	2759.04	0.343989	1436.16	0.3829	1322.88	0.898378	92317	92.317					3.02522	0.0004555	0.0244462	0.86381	3000.69	0.380365	1617.7	0.483445	1382.99	0.78678	94194	94.194			4.41559	0.000451	0.0490757	1.15249	4622.42	0.66113
1.89458	0.0004735	0.019175	0.422041	1940.42	0.162188	784.837	0.259853	1155.58	0.624152	94809	94.809			2.76548	0.0004605	0.0278075	0.754696	3095.58	0.359713	1248.2	0.394983	1847.38	0.910706	94316	94.316					3.08633	0.0004635	0.0325669	0.896377	3551.1	0.395887	1264.91	0.50049	2286.19	0.790999	96194	96.194			4.50727	0.000462	0.0456838	1.19817	4735.72	0.688869
1.94042	0.0004835	0.0196334	0.441674	1788.39	0.170131	803.737	0.271543	984.654	0.626534	96809	96.809			2.79603	0.0004705	0.0310084	0.785705	2779.48	0.367705	959.379	0.418	1820.1	0.879676	96316	96.316					3.11689	0.000474	0.0331284	0.929506	2955.91	0.403766	1329.17	0.52574	1626.74	0.767996	98194	98.194			4.6295	0.000472	0.0537664	1.25194	4607.11	0.726737
1.98625	0.0004935	0.0161345	0.457809	2104.03	0.178262	1070.61	0.279546	1033.42	0.637686	98808	98.808			2.84187	0.0004815	0.0273607	0.813065	2773.12	0.37986	1602.65	0.433205	1170.47	0.87686	98315	98.315					3.19328	0.0004845	0.0289458	0.958451	3328.83	0.4238	1655.83	0.534652	1673.01	0.792665	100194	100.194			4.72117	0.0004835	0.0452866	1.29722	4709.53	0.755803
2.04737	0.0005015	0.021738	0.479547	2490.46	0.189402	1065.72	0.290145	1424.74	0.652785	100807	100.807			2.91827	0.000491	0.0294883	0.842553	3051.86	0.400559	1930.77	0.441995	1121.09	0.906253	100314	100.314					3.23912	0.0004935	0.0359665	0.994418	3542.98	0.436054	1443.31	0.558363	2099.67	0.780951	102194	102.194			4.81285	0.000493	0.0536136	1.35084	4802.04	0.785442
2.09321	0.000512	0.0243354	0.503882	1990.59	0.197978	788.204	0.305904	1202.39	0.647192	102807	102.807			2.97938	0.000501	0.030023	0.872576	2647.07	0.41751	1494.88	0.455066	1152.18	0.917471	102314	102.314					3.30024	0.0005045	0.0348931	1.02931	3118.31	0.452666	1361.44	0.576645	1756.88	0.784999	104194	104.194			4.93508	0.000504	0.0448282	1.39566	4524.07	0.825843
2.13904	0.0005235	0.0194576	0.52334	2133.83	0.206743	864.401	0.316597	1269.42	0.653015	104806	104.806			3.02522	0.000511	0.0229183	0.895495	3446.91	0.430456	1743.57	0.465038	1703.34	0.925637	104313	104.313					3.34607	0.000515	0.0321506	1.06146	3416.36	0.465325	1707.57	0.596136	1708.78	0.780569	106194	106.194			5.02675	0.000513	0.0456533	1.44132	4978.58	0.856809
2.18488	0.0005325	0.0242858	0.547626	2288.4	0.215699	905.095	0.331927	1383.3	0.649838	106805	106.805			3.08633	0.0005185	0.0374027	0.932897	3384.86	0.448023	1819.83	0.484875	1565.02	0.923997	106312	106.312					3.42247	0.0005245	0.0361765	1.09764	3379.88	0.486817	1730.85	0.610821	1649.02	0.796988	108193	108.193			5.11842	0.000522	0.0439612	1.48528	5519.82	0.888344
2.23072	0.0005435	0.0214821	0.569108	2229.6	0.224845	1055.31	0.344263	1174.29	0.653118	108805	108.805			3.14745	0.0005305	0.028602	0.961499	2977.74	0.465943	1723.3	0.495556	1254.44	0.940243	108312	108.312					3.4683	0.000535	0.031421	1.12906	3338.24	0.499942	1355.27	0.629117	1982.97	0.794673	110192	110.192			5.22538	0.0005305	0.0526357	1.53791	5884.64	0.92586
2.29183	0.000553	0.0242247	0.593332	2093.59	0.237332	942.969	0.356	1150.62	0.666664	110804	110.804			3.20856	0.0005395	0.0339305	0.99543	3420.7	0.484212	1651.46	0.511218	1769.25	0.947174	110311	110.311					3.51414	0.000544	0.0336746	1.16273	3570.71	0.513245	1692.5	0.649489	1878.22	0.790229	112192	112.192			5.30177	0.0005405	0.0562301	1.59414	4871.54	0.953128
2.32239	0.0005635	0.0176471	0.610979	2455.65	0.243704	1075.87	0.367275	1379.78	0.663545	112803	112.803			3.2544	0.00055	0.0327732	1.0282	3142.23	0.498147	1369.11	0.530057	1773.13	0.939799	112310	112.31					3.57526	0.0005535	0.0323836	1.19512	3823.02	0.531254	1714.37	0.663864	2108.66	0.800245	114191	114.191			5.40872	0.000551	0.0436364	1.63778	5210.71	0.99197
2.3835	0.000571	0.0265547	0.637534	2765.06	0.256698	1423.13	0.380836	1341.93	0.674038	114803	114.803			3.30024	0.00056	0.0316426	1.05985	3104.55	0.512279	1706.63	0.547567	1397.92	0.935555	114310	114.31					3.62109	0.0005625	0.0383423	1.23346	3679.86	0.544961	1654.31	0.688499	2025.54	0.79152	116190	116.19			5.50039	0.000559	0.0527618	1.69054	6734.93	1.02588
2.44462	0.000582	0.024599	0.662133	2479.91	0.270032	958.442	0.392101	1521.47	0.688679	116802	116.802			3.36135	0.0005695	0.0288962	1.08874	3816.32	0.531426	2421.07	0.557316	1395.25	0.953545	116309	116.309					3.68221	0.000573	0.0334149	1.26687	3846.75	0.563513	1918.53	0.703362	1928.22	0.801171	118190	118.19			5.60735	0.0005685	0.0650995	1.75564	5434.55	1.06617
2.47518	0.000592	0.027479	0.689612	2527.2	0.276825	816.176	0.412787	1711.02	0.670625	118801	118.801			3.43775	0.000578	0.0397976	1.12854	3743.13	0.555858	1967.58	0.572682	1775.55	0.970623	118308	118.308					3.74332	0.000582	0.0415967	1.30847	4097.22	0.582372	2143.7	0.726099	1953.52	0.802056	120189	120.189			5.7143	0.00058	0.0490261	1.80467	5686.61	1.10722
2.52101	0.000603	0.0255921	0.715204	2338.4	0.287171	1334.08	0.428033	1004.32	0.67091	120801	120.801			3.48358	0.0005895	0.035065	1.1636	3373.25	0.570778	1397.21	0.592827	1976.05	0.962806	120308	120.308					3.81972	0.000593	0.0403477	1.34882	3783.12	0.606387	1797.97	0.742432	1985.15	0.816757	122188	122.188			5.82125	0.0005885	0.064706	1.86937	6547.39	1.14906
2.59741	0.000613	0.0235142	0.738718	2566.85	0.304841	1309.73	0.433878	1257.12	0.702597	122800	122.8			3.52942	0.0005995	0.03746	1.20106	3423.77	0.585898	1988.15	0.615167	1435.62	0.952422	122307	122.307					3.86556	0.0006035	0.0409894	1.38981	3745.51	0.621028	1877.59	0.76878	1867.92	0.80781	124188	124.188			5.94348	0.0005995	0.062968	1.93234	6055.59	1.19782
2.62797	0.000622	0.025256	0.763974	2835.26	0.312056	1183.63	0.451918	1651.64	0.690515	124800	124.8			3.60581	0.00061	0.0327273	1.23379	3669.28	0.611535	2386.86	0.622257	1282.42	0.982768	124306	124.306					3.94195	0.000614	0.0376663	1.42747	3992.94	0.645816	1994.75	0.781659	1998.19	0.826213	126187	126.187			6.05043	0.00061	0.0672271	1.99957	6316.22	1.24131
2.68908	0.0006315	0.0271964	0.791171	2816.8	0.326738	1523.25	0.464433	1293.55	0.70352	126799	126.799			3.66693	0.000619	0.0388236	1.27262	3922.36	0.632442	2162.35	0.640174	1760.01	0.987922	126306	126.306					3.98779	0.0006235	0.0421926	1.46967	4145.54	0.660924	1775.95	0.808744	2369.59	0.817222	128186	128.186			6.17267	0.000621	0.0685716	2.06814	6291.08	1.29198
2.7502	0.0006415	0.0277311	0.818902	2866.51	0.34176	1325.34	0.477142	1541.16	0.716263	128798	128.798			3.72805	0.0006295	0.0376625	1.31028	3510.79	0.6537	2357.2	0.656577	1153.59	0.995618	128305	128.305					4.0489	0.000634	0.0407182	1.51039	3998.59	0.681335	1752.51	0.82905	2246.08	0.821826	130186	130.186			6.2949	0.000632	0.0698321	2.13797	6409.49	1.34365
2.79603	0.0006515	0.029599	0.848501	2774.98	0.353245	1129.9	0.495256	1645.08	0.713257	130798	130.798			3.80444	0.0006395	0.0343087	1.34459	3836.2	0.680764	1712.8	0.663822	2123.4	1.02552	130304	130.304					4.09474	0.000644	0.0412529	1.55164	4264.52	0.69685	1823.49	0.854788	2441.04	0.815231	132185	132.185			6.40185	0.000643	0.0711767	2.20915	5929.25	1.3897
2.84187	0.000662	0.0272881	0.875789	2977.85	0.364922	1377.16	0.510867	1600.7	0.714321	132797	132.797			3.81972	0.0006485	0.0385792	1.38317	4303.82	0.686244	1747.47	0.696922	2556.34	0.984678	132304	132.304					4.15585	0.000654	0.0440375	1.59568	4327.65	0.717805	2321.43	0.877871	2006.22	0.817665	134184	134.184			6.53936	0.000654	0.0592668	2.26842	6974.04	1.45004
2.90299	0.0006715	0.032269	0.908058	2961.87	0.380788	1564.2	0.52727	1397.67	0.722188	134796	134.796			3.89611	0.0006585	0.0431934	1.42636	3857.37	0.713966	2395.19	0.712393	1462.18	1.00221	134303	134.303					4.23225	0.0006645	0.0446792	1.64036	4281.9	0.744439	2040.21	0.895916	2241.69	0.830925	136184	136.184			6.63103	0.000663	0.0802141	2.34863	6895.5	1.49098
2.9641	0.0006825	0.0284493	0.936507	2574.3	0.396988	1597.13	0.539519	977.176	0.735819	136796	136.796			3.95723	0.0006695	0.0378114	1.46417	3717.24	0.736543	1938.5	0.727628	1778.75	1.01225	136302	136.302					4.27808	0.000675	0.0452407	1.6856	3923.03	0.760649	1814.27	0.924947	2108.76	0.822371	138183	138.183			6.73798	0.000675	0.0645914	2.41322	6380.7	1.53946
3.02522	0.000692	0.024324	0.960831	3423.12	0.413529	1424.85	0.547302	1998.27	0.755577	138795	138.795			4.00307	0.000679	0.038392	1.50256	3967.48	0.753706	2431.74	0.748857	1535.75	1.00647	138302	138.302					4.3392	0.0006855	0.037143	1.72274	3933.71	0.782539	2320.52	0.9402	1613.18	0.832311	140182	140.182			6.86021	0.0006845	0.0725937	2.48582	7315.53	1.59582
3.05577	0.0007	0.0355807	0.996412	3203.27	0.421923	1525.93	0.574489	1677.34	0.734433	140794	140.794			4.07946	0.0006885	0.0369902	1.53955	4592.34	0.782746	2847.06	0.756807	1745.27	1.03427	140301	140.301					4.40032	0.000694	0.0375975	1.76034	5108.31	0.804739	2297.09	0.955597	2811.22	0.842132	142182	142.182			6.96717	0.000695	0.0737168	2.55953	6398.39	1.64597
3.13217	0.0007115	0.0268832	1.0233	3113.07	0.443285	1941.38	0.58001	1171.69	0.764271	142794	142.794			4.14058	0.0006975	0.0479681	1.58752	4404.42	0.806376	2322.36	0.781145	2082.06	1.0323	142300	142.3					4.44615	0.0007025	0.0492438	1.80958	4736.06	0.82159	2030.45	0.987991	2705.61	0.831576	144181	144.181			7.07412	0.0007055	0.0606495	2.62018	7393.77	1.69689
3.19328	0.00072	0.0353782	1.05867	3323.35	0.460751	1578.94	0.597922	1744.41	0.770586	144793	144.793			4.20169	0.000709	0.0423225	1.62984	3865.56	0.830354	2247.03	0.799489	1618.52	1.03861	144300	144.3					4.50727	0.0007135	0.0431093	1.85269	4570.62	0.844333	2233.85	1.00836	2336.77	0.837336	146180	146.18			7.19635	0.000714	0.0798321	2.70001	7689.19	1.75604
3.23912	0.000731	0.0294271	1.0881	3216.01	0.474074	1569.15	0.614026	1646.86	0.772075	146792	146.792			4.26281	0.000719	0.040787	1.67063	4213.05	0.854687	2513.53	0.815943	1699.52	1.04748	146299	146.299					4.56838	0.000723	0.0505883	1.90328	4858.49	0.867383	2264.14	1.03589	2594.35	0.837328	148180	148.18			7.31858	0.000725	0.0701071	2.77012	7254.48	1.8162
3.30024	0.00074	0.0348931	1.12299	3434.42	0.492134	1631.95	0.63086	1802.47	0.7801	148792	148.792			4.32392	0.0007285	0.0413676	1.712	4501.24	0.879368	2616.66	0.83263	1884.57	1.05613	148298	148.298					4.6295	0.000734	0.0490108	1.95229	4372.42	0.890748	2465.26	1.06154	1907.16	0.839109	150180	150.18			7.44081	0.0007345	0.0786098	2.84873	8115.38	1.87737
3.34607	0.0007505	0.032078	1.15507	3498.86	0.505897	1620.69	0.649174	1878.17	0.779293	150791	150.791			4.38504	0.000738	0.0441559	1.75615	4679.06	0.904404	2585.6	0.85175	2093.46	1.06182	150298	150.298					4.70589	0.0007445	0.0449963	1.99729	4648.6	0.920386	2685.08	1.0769	1963.51	0.854664	152180	152.18			7.53249	0.000745	0.0836977	2.93243	7672.3	1.92392
3.40719	0.00076	0.0378992	1.19297	3477.25	0.524548	2070	0.668423	1407.24	0.784754	152791	152.791			4.44615	0.000748	0.0470857	1.80324	4521.62	0.929787	2810.32	0.873452	1711.29	1.0645	152298	152.298					4.76701	0.000754	0.0479757	2.04526	4827.34	0.94445	2483.74	1.10081	2343.6	0.857958	154180	154.18			7.68527	0.000756	0.0812569	3.01369	7618.48	2.00275
3.48358	0.000771	0.0333843	1.22636	3546.93	0.548332	2107.05	0.678023	1439.88	0.808722	154790	154.79			4.52255	0.0007585	0.0456075	1.84885	4370.13	0.962016	3170.8	0.886831	1199.33	1.08478	154298	154.298					4.82812	0.000764	0.0461575	2.09142	4763.87	0.968819	2515.58	1.1226	2248.29	0.863015	156180	156.18			7.79223	0.0007665	0.0825403	3.09623	8112.18	2.05889
3.5447	0.0007805	0.0393278	1.26568	3684.81	0.567742	1909.96	0.697941	1774.85	0.813453	156789	156.789			4.59894	0.0007685	0.0439803	1.89283	4416.77	0.994789	3045.66	0.898039	1371.11	1.10773	156298	156.298					4.88924	0.0007735	0.0467381	2.13816	5348.01	0.993503	2614.68	1.14465	2733.34	0.867952	158180	158.18			7.92974	0.000777	0.0878154	3.18404	8227.5	2.1322
3.60581	0.0007915	0.0362109	1.30189	3383.18	0.587486	1416.41	0.714407	1966.77	0.822341	158789	158.789			4.66006	0.000778	0.0421468	1.93497	4710.44	1.02141	2530.07	0.913568	2180.36	1.11804	158298	158.298					4.95036	0.000783	0.0548741	2.19303	5267.12	1.0185	2764.41	1.17453	2502.7	0.867152	160180	160.18			8.03669	0.000788	0.0890759	3.27312	8162.74	2.1901
3.63637	0.0008015	0.0348358	1.33673	3220.32	0.597487	1551.5	0.739243	1668.82	0.808242	160789	160.789			4.70589	0.000787	0.0449963	1.97997	5289.38	1.04159	2563.31	0.938375	2726.07	1.11	160298	160.298					5.02675	0.000794	0.0531018	2.24613	5092.49	1.05017	2668.33	1.19596	2424.16	0.878103	162180	162.18			8.15892	0.000799	0.0905044	3.36362	8288.79	2.25722
3.69749	0.000811	0.0279603	1.36469	4091.59	0.617741	2402.47	0.746949	1689.12	0.827018	162790	162.79			4.76701	0.0007965	0.0528573	2.03283	5074.82	1.06883	3012.78	0.964	2062.05	1.10874	162298	162.298					5.08787	0.0008045	0.0563867	2.30252	5155.91	1.07587	2708.94	1.22665	2446.97	0.877076	164180	164.18			8.29643	0.00081	0.091849	3.45547	7830.08	2.33395
3.7586	0.0008185	0.0415967	1.40629	4425.09	0.638329	1959.63	0.767958	2465.46	0.831203	164789	164.789			4.8434	0.0008075	0.0511766	2.084	4560.92	1.10336	2909.42	0.980647	1651.5	1.12513	164298	164.298					5.16426	0.0008155	0.0544654	2.35698	4852.29	1.10842	2433.2	1.24857	2419.09	0.88775	166180	166.18			8.40338	0.000821	0.0804127	3.53588	9167.7	2.39451
3.80444	0.0008295	0.0402675	1.44655	3503.84	0.653994	1713.83	0.79256	1790.01	0.825166	166788	166.788			4.90452	0.000818	0.0468832	2.13089	4717.35	1.13138	2819.61	0.999508	1897.74	1.13194	166298	166.298					5.2101	0.000826	0.0498588	2.40684	5018.54	1.12818	2654.5	1.27866	2364.04	0.882314	168180	168.18			8.52561	0.0008305	0.107525	3.64341	9257.26	2.46468
3.86556	0.00084	0.035065	1.48162	3929.02	0.675176	2189.66	0.806443	1739.36	0.837227	168787	168.787			4.96563	0.0008275	0.0474638	2.17835	4763.99	1.15975	3005	1.0186	1758.99	1.13857	168298	168.298					5.28649	0.0008355	0.050512	2.45735	5206.08	1.16151	3175.68	1.29585	2030.39	0.896328	170180	170.18			8.6784	0.000843	0.0961347	3.73954	8053.75	2.55381
3.92667	0.000849	0.0415509	1.52317	4187.59	0.696692	2224.28	0.826478	1963.3	0.842965	170787	170.787			5.02675	0.000837	0.043052	2.2214	5529.04	1.18847	3617.87	1.03293	1911.17	1.15059	170298	170.298					5.34761	0.000845	0.0484035	2.50576	5707.9	1.18852	2936.85	1.31724	2771.05	0.90228	172180	172.18			8.80063	0.000854	0.0931285	3.83267	9149.2	2.62625
3.98779	0.0008595	0.0401071	1.56328	3446.13	0.71855	1876.5	0.844728	1569.63	0.850629	172786	172.786			5.10314	0.0008455	0.0564707	2.27787	5297.07	1.22487	3380.12	1.053	1916.95	1.16322	172297	172.297					5.40872	0.000854	0.0571927	2.56295	6044.36	1.21584	3174.86	1.34711	2869.51	0.902551	174180	174.18			8.93814	0.0008645	0.103579	3.93625	8646.97	2.70897
4.03362	0.0008695	0.0305386	1.59382	4466.01	0.73516	2555.64	0.858655	1910.38	0.856176	174785	174.785			5.16426	0.0008565	0.0468221	2.3247	5240.27	1.25439	3345.02	1.07031	1895.25	1.17199	174296	174.296					5.48512	0.0008645	0.0606724	2.62362	5419.38	1.25043	2912.01	1.37319	2507.37	0.910598	176180	176.18			9.07565	0.000876	0.0866541	4.0229	8301.16	2.79296
4.11002	0.000877	0.0476166	1.64143	4938.69	0.763273	2683.11	0.878159	2255.59	0.869174	176785	176.785			5.24065	0.0008655	0.0579833	2.38268	5569.15	1.29177	3384.56	1.09091	2184.59	1.18413	176296	176.296					5.54623	0.0008755	0.0558443	2.67947	5755.04	1.27845	3022.93	1.40102	2732.12	0.91251	178180	178.18			9.16732	0.0008855	0.0876702	4.11057	10524.7	2.84967
4.17113	0.0008885	0.0462186	1.68765	3952.14	0.786139	2047.73	0.901511	1904.41	0.872024	178784	178.784			5.30177	0.0008765	0.0533997	2.43608	5118.42	1.32208	3270.44	1.114	1847.98	1.18678	178295	178.295					5.62263	0.0008855	0.0650116	2.74448	5552.1	1.31391	2985.12	1.43057	2566.98	0.918453	180180	180.18			9.28956	0.000895	0.1123	4.22287	9415.7	2.92617
4.23225	0.0008995	0.0427045	1.73036	3889.93	0.809347	2508.95	0.921008	1380.98	0.878762	180783	180.783			5.37816	0.0008865	0.0540872	2.49017	5439.28	1.36045	3473.49	1.12972	1965.79	1.20424	180294	180.294					5.68374	0.000897	0.0543584	2.79884	5621.72	1.34263	3097.77	1.45621	2523.94	0.921999	182180	182.18			9.42707	0.000907	0.0901378	4.31301	8438.92	3.01344
4.30864	0.0009095	0.038984	1.76934	4244.31	0.838827	2496	0.930512	1748.31	0.901468	182783	182.783			5.43928	0.0008965	0.0546983	2.54486	5365.75	1.39155	3127.05	1.15332	2238.7	1.20656	182294	182.294					5.76014	0.0009065	0.0636976	2.86254	5969.19	1.37896	3207.4	1.48357	2761.79	0.929489	184180	184.18			9.5493	0.0009165	0.0912989	4.40431	10188	3.09209
4.35448	0.0009185	0.0416578	1.811	4659.23	0.856771	2278.92	0.954226	2380.31	0.89787	184782	184.782			5.50039	0.0009065	0.0526166	2.59748	5865.71	1.42299	3653.77	1.17449	2211.94	1.21158	184293	184.293					5.82125	0.0009175	0.0586709	2.92121	6052.8	1.40838	3529.54	1.51283	2523.25	0.930957	186180	186.18			9.67153	0.000926	0.102273	4.50658	9798.34	3.17176
4.41559	0.000928	0.0445379	1.85554	4951.14	0.880987	2818.78	0.974548	2132.35	0.903996	186781	186.781			5.57679	0.000916	0.0617648	2.65925	5650.39	1.4628	3909.94	1.19645	1740.45	1.22261	186292	186.292					5.91292	0.0009275	0.0684379	2.98964	6399.01	1.45308	3837.15	1.53656	2561.85	0.945673	188180	188.18			9.80904	0.0009365	0.0936939	4.60028	9673.25	3.26259
4.49199	0.000938	0.0520093	1.90754	4547.42	0.911737	2591.89	0.995807	1955.52	0.915576	188781	188.781			5.65318	0.000927	0.0540681	2.71331	5306.8	1.50315	3963.51	1.21017	1343.29	1.2421	188292	188.292					5.98932	0.000939	0.0691408	3.05879	5782.23	1.49088	2639.19	1.56791	3143.04	0.95087	190180	190.18			9.91599	0.000946	0.0997711	4.70005	10291.7	3.33412
4.5531	0.0009495	0.0457602	1.9533	4288.74	0.936713	2043.35	1.01659	2245.39	0.921425	190780	190.78			5.72958	0.0009365	0.0547213	2.76804	5943.88	1.54405	3895.55	1.22399	2048.33	1.26149	190291	190.291					6.03516	0.0009505	0.0638504	3.12264	6269.2	1.51379	3147.48	1.60885	3121.72	0.940911	192180	192.18			10.0382	0.000956	0.100917	4.80097	9383.52	3.41683
4.59894	0.0009595	0.0464478	1.99975	4679.15	0.955669	2871.72	1.04408	1807.43	0.915319	192779	192.779			5.79069	0.000946	0.0582125	2.82625	6160.91	1.57716	3414.44	1.24909	2746.47	1.26265	192290	192.29					6.12683	0.000961	0.074072	3.19671	6628.99	1.56012	4149.8	1.63659	2479.19	0.953278	194180	194.18			10.1452	0.000966	0.0867534	4.88772	10555.8	3.49002
4.69061	0.0009695	0.0471353	2.04689	4744.09	0.994147	2900.21	1.05274	1843.88	0.944343	194779	194.779			5.85181	0.000956	0.0619253	2.88817	5792.74	1.61063	4113.47	1.27754	1679.27	1.26072	194290	194.29					6.2185	0.000973	0.0750804	3.27179	5500.4	1.60716	3615.33	1.66463	1885.07	0.965472	196180	196.18			10.2674	0.0009745	0.10853	4.99625	10941.3	3.57462
4.73645	0.0009795	0.0477465	2.09463	4691.57	1.01367	2624.56	1.08096	2067.01	0.937752	196778	196.778			5.94348	0.0009665	0.056826	2.945	6164.84	1.66149	4692.33	1.28351	1472.51	1.29448	196289	196.289					6.2949	0.000985	0.0569291	3.32872	7582.69	1.64689	3422.1	1.68183	4160.59	0.979226	198180	198.18			10.4049	0.000985	0.0993547	5.0956	7875.31	3.67101
4.81285	0.0009895	0.0460849	2.14072	5138.6	1.04664	3407.88	1.09408	1730.72	0.956638	198777	198.777			6.01988	0.000976	0.0664707	3.01147	5925.59	1.70448	3367.85	1.30699	2557.74	1.30412	198288	198.288					6.35601	0.000994	0.102307	3.43102	6674.42	1.67902	2909.49	1.752	3764.93	0.958342	200180	200.18			10.5119	0.0009945	0.0581514	5.15376	11006.9	3.74688
4.88924	0.000999	0.0541178	2.19484	5069.61	1.08013	2959.14	1.11471	2110.47	0.968976	200777	200.777			6.06571	0.000987	0.0550039	3.06647	7081.76	1.73053	3937.94	1.33595	3143.81	1.29536	200288	200.288					6.43241	0.00101	0.0645533	3.49558	4992.08	1.71963	2507.62	1.77595	2484.46	0.968285	202180	202.18			10.6341	0.001	0.106952	5.26071	13879.1	3.83452
4.95036	0.00101	0.0498092	2.24465	4769.19	1.1073	2603.86	1.13735	2165.34	0.973584	202776	202.776			6.15739	0.000996	0.0866312	3.1531	6486.88	1.78324	3838.22	1.36987	2648.66	1.30176	202287	202.287					6.47824	0.00102	0.0652408	3.56082	6566.1	1.74422	3715.46	1.8166	2850.64	0.960155	204180	204.18			10.7563	0.00101	0.108174	5.36888	10882.4	3.92317
5.01147	0.00102	0.0503439	2.29499	5072.59	1.13481	2418.11	1.16018	2654.48	0.978129	204775	204.775			6.2185	0.00101	0.062567	3.21567	5242.56	1.81881	3355.73	1.39686	1886.83	1.30206	204286	204.286					6.56992	0.00103	0.0660811	3.6269	6642.49	1.79394	4583.86	1.83296	2058.63	0.978707	206180	206.18			10.8786	0.00102	0.109473	5.47836	11012.2	4.01284
5.05731	0.00103	0.0511078	2.3461	5148.98	1.15566	3512.55	1.19043	1636.43	0.970791	206775	206.775			6.2949	0.00102	0.0632546	3.27893	3162.73	1.86377	4066.41	1.41515	-903.678	1.31701	206286	206.286					6.64631	0.00104	0.0667687	3.69367	6707.43	1.8359	3794.04	1.85777	2913.38	0.988223	208180	208.18			11.0161	0.00103	0.110772	5.58913	11138.3	4.11493
5.16426	0.00104	0.0518718	2.39797	5213.92	1.20506	3544.2	1.19291	1669.72	1.01018	208774	208.774			6.35601	0.00103	0	3.27893	12956.5	1.90014	9157.31	1.37879	3799.18	1.37812	208285	208.285					6.70743	0.00105	0.0673799	3.76105	6776.18	1.86982	3407.38	1.89123	3368.8	0.988677	210180	210.18			11.1383	0.00104	0.111994	5.70112	11264.4	4.20675
5.2101	0.00105	0.0524066	2.45038	5275.03	1.22655	2521.48	1.22383	2753.56	1.00222	210773	210.773			6.44769	0.00103	0.129565	3.40849	9755.56	1.95535	4622.57	1.45315	5132.99	1.3456	210284	210.284					6.76854	0.00106	0.0681438	3.82919	6856.39	1.90404	4307.52	1.92515	2548.87	0.989036	212180	212.18			11.2605	0.00105	0.113293	5.81441	11398	4.29959
5.27121	0.00106	0.0530941	2.50347	5343.79	1.25549	3279.94	1.24798	2063.85	1.00602	212773	212.773			6.5088	0.00105	0.0655464	3.47404	4395.22	1.99259	3125.43	1.48145	1269.79	1.34502	212284	212.284					6.86021	0.00107	0.0689841	3.89818	6940.43	1.95597	4786.64	1.94221	2153.79	1.00708	214180	214.18			11.398	0.00106	0.114668	5.92908	11535.5	4.40524
5.34761	0.00107	0.0537817	2.55725	5408.72	1.29215	3317.91	1.26511	2090.81	1.02137	214772	214.772			6.60047	0.00106	0.0663103	3.54035	6665.41	2.04911	4732.37	1.49124	1933.04	1.3741	214283	214.283					6.93661	0.00108	0.0698245	3.968	7020.64	1.99978	4850.67	1.96822	2169.97	1.01603	216180	216.18			11.5356	0.00107	0.116043	6.04513	11669.2	4.51218
5.40872	0.00108	0.0543928	2.61164	5473.66	1.32185	2987.2	1.2898	2486.45	1.02485	216771	216.771			6.66159	0.00107	0.0669979	3.60735	3349.89	2.08723	4313.45	1.52011	-963.56	1.37308	216282	216.282					7.02828	0.00109	0.0705884	4.03859	7100.86	2.05298	4453.34	1.98561	2647.52	1.03393	218180	218.18			11.6731	0.00108	0.117342	6.16247	11791.5	4.62039
5.46984	0.00109	0.0550804	2.66673	5546.23	1.35189	3403.35	1.31483	2142.88	1.02818	218771	218.771			6.73798	0.00108	0	3.60735	13689.9	2.13538	8705.97	1.47197	4983.9	1.4507	218282	218.282					7.0894	0.0011	0.0714288	4.11002	7184.89	2.08884	4968.07	2.02118	2216.82	1.03348	220180	220.18			11.7953	0.00109	0.118488	6.28095	11909.9	4.71766
5.54623	0.0011	0.0558443	2.72257	5622.63	1.38991	3829	1.33266	1793.63	1.04297	220770	220.77			6.7991	0.00108	0.136899	3.74424	6844.93	2.17429	4897.07	1.56995	1947.87	1.38494	220281	220.281					7.19635	0.00111	0.0722691	4.18229	7261.29	2.15234	5010.76	2.02994	2250.52	1.0603	222180	222.18			11.9022	0.0011	0.11971	6.40066	12039.7	4.8036
5.62263	0.00111	0.0566082	2.77918	5695.2	1.42847	3881.74	1.35071	1813.46	1.05757	222769	222.769			6.89077	0.0011	0	3.74424	3495.04	2.23332	4940.99	1.51093	-1445.95	1.47811	222280	222.28					7.25747	0.00112	0.0729567	4.25524	7326.22	2.18906	4152.05	2.06619	3174.17	1.05947	224180	224.18			12.0397	0.00111	0.121085	6.52175	12169.6	4.91523
5.69902	0.00112	0.0572958	2.83647	5763.96	1.46755	3536.26	1.36892	2227.7	1.07204	224769	224.769			6.95189	0.0011	0.0699009	3.81415	21123	2.27311	9002.42	1.54103	12120.6	1.47506	224280	224.28					7.33386	0.00113	0.0735678	4.32881	7387.34	2.23538	3717.85	2.09343	3669.49	1.06781	226180	226.18			12.1773	0.00112	0.122307	6.64406	12288	5.02815
5.76014	0.00113	0.0579834	2.89446	5832.71	1.4992	3583.73	1.39526	2248.99	1.07449	226768	226.768			7.02828	0.00111	0.14133	3.95548	4710.99	2.32334	3367.2	1.63213	1343.79	1.4235	226279	226.279					7.3797	0.00114	0.074179	4.40299	7456.09	2.26341	3756.65	2.13958	3699.44	1.05788	228180	228.18			12.2842	0.00113	0.123453	6.76751	12410.3	5.11687
5.83653	0.00114	0.0586709	2.95313	5897.65	1.53922	3621.7	1.4139	2275.95	1.08863	228767	228.767			7.10468	0.00113	0	3.95548	7211.63	2.37413	4590.15	1.58135	2621.48	1.50133	228278	228.278					7.45609	0.00115	0.0749429	4.47793	7528.67	2.31052	4734.71	2.16742	2793.96	1.06602	230180	230.18			12.4064	0.00114	0.124752	6.89226	12540.1	5.21921
5.89765	0.00115	0.0592821	3.01241	5962.58	1.57163	3257.23	1.44078	2705.35	1.09082	230767	230.767			7.16579	0.00113	0.144233	4.09971	10859.5	2.41515	5160.59	1.68456	5698.87	1.43369	230278	230.278					7.53249	0.00116	0.0756305	4.55356	7601.24	2.35811	4300.5	2.19545	3300.74	1.07409	232180	232.18			12.544	0.00115	0.126051	7.01831	12666.2	5.33554
5.95876	0.00116	0.0599696	3.07238	6031.34	1.60437	3707.14	1.46801	2324.2	1.09289	232766	232.766			7.25747	0.00115	0.0729567	4.17266	4889.24	2.47734	3820.69	1.69532	1068.55	1.46128	232277	232.277					7.5936	0.00117	0.0763944	4.62996	7677.63	2.39653	4831.41	2.23343	2846.22	1.07302	234180	234.18			12.6662	0.00116	0.127273	7.14559	12788.4	5.44003
6.03516	0.00117	0.0606572	3.13304	6100.09	1.64577	3745.11	1.48726	2354.98	1.10658	234765	234.765			7.33386	0.00116	0.0737206	4.24638	3686.03	2.52977	5270.05	1.71662	-1584.02	1.47369	234276	234.276					7.68527	0.00118	0.0771583	4.70712	7750.21	2.45474	4870.54	2.25238	2879.67	1.08984	236180	236.18			12.7884	0.00117	0.128495	7.27408	12914.5	5.54553
6.09627	0.00118	0.0613447	3.19438	6168.85	1.67927	3792.58	1.51511	2376.27	1.10835	236765	236.765			7.41025	0.00117	0	4.24638	15080.2	2.58274	11727.8	1.66364	3352.46	1.55246	236276	236.276					7.74639	0.00119	0.0778458	4.78496	7826.6	2.49394	4431.47	2.29103	3395.13	1.08857	238180	238.18			12.9107	0.00118	0.129794	7.40388	13044.3	5.65204
6.17267	0.00119	0.0620322	3.25641	6237.6	1.72162	3830.55	1.53479	2407.05	1.12173	238764	238.764			7.50193	0.00117	0.150803	4.39719	11348.4	2.64705	5924.28	1.75014	5424.1	1.51247	238275	238.275					7.82278	0.0012	0.0786862	4.86365	7903	2.54337	5469.68	2.32028	2433.31	1.09615	240180	240.18			13.0482	0.00119	0.131093	7.53497	13174.2	5.77308
6.23378	0.0012	0.0627198	3.31913	6310.18	1.75588	3878.02	1.56325	2432.16	1.12322	240763	240.763			7.57832	0.00119	0.0761652	4.47335	5103.14	2.70123	3630.72	1.77212	1472.43	1.52429	240274	240.274					7.91446	0.00121	0.0793738	4.94302	7967.93	2.60333	4510.06	2.33969	3457.87	1.11268	242179	242.179			13.1704	0.0012	0.132391	7.66736	13304.1	5.88175
6.31018	0.00121	0.0634838	3.38262	6382.75	1.79918	4356.41	1.58343	2026.35	1.13626	242763	242.763			7.65472	0.0012	0.0769292	4.55028	3846.46	2.75597	5500.97	1.79432	-1654.51	1.53594	242274	242.274					7.96029	0.00122	0.0799849	5.02301	8036.69	2.63357	4051.6	2.38944	3985.09	1.10217	244178	244.178			13.3079	0.00121	0.13369	7.80105	13434	6.00521
6.38657	0.00122	0.0641713	3.44679	6451.51	1.84301	3963.46	1.60378	2488.05	1.14917	244762	244.762			7.73111	0.00121	0	4.55028	7845.7	2.81125	11111.7	1.73903	-3266.04	1.61656	244273	244.273					8.03669	0.00123	0.0807489	5.10376	8105.44	2.68436	5103.39	2.41939	3002.06	1.10952	246178	246.178			13.4301	0.00122	0.134989	7.93604	13567.6	6.11603
6.44769	0.00123	0.0648589	3.51165	6524.08	1.87845	4010.93	1.63319	2513.15	1.15017	246761	246.761			7.80751	0.00121	0.0784571	4.62874	15760.2	2.86708	11221.5	1.76165	4538.62	1.6275	246272	246.272					8.11308	0.00124	0.08136	5.18512	8162.74	2.73564	4113.69	2.44948	4049.05	1.11682	248177	248.177			13.5676	0.00123	0.136364	8.0724	13705.1	6.24192
6.52408	0.00124	0.0656228	3.57727	6604.29	1.92323	4503.79	1.65404	2100.5	1.16274	248761	248.761			7.8839	0.00122	0.0791446	4.70788	7952.65	2.92346	5093.76	1.78442	2858.9	1.63833	248272	248.272					8.15892	0.00125	0.0818948	5.26701	8231.49	2.76664	3630	2.50037	4601.49	1.10649	250176	250.176			13.7051	0.00124	0.137739	8.21014	13842.7	6.36908
6.60047	0.00125	0.0664631	3.64373	6684.51	1.96853	5018.34	1.6752	1666.17	1.1751	250760	250.76			7.94501	0.00123	0.0799085	4.78779	8032.87	2.96896	5720.57	1.81883	2312.3	1.63234	250271	250.271					8.22003	0.00126	0.0827351	5.34975	8319.35	2.80824	5757.84	2.54151	2561.5	1.10495	252176	252.176			13.8427	0.00125	0.139114	8.34926	13980.2	6.49753
6.69215	0.00126	0.0672271	3.71096	6753.26	2.02359	4609.56	1.68737	2143.7	1.19926	252760	252.76			8.03669	0.00124	0.0807489	4.86854	8113.08	3.03787	6347.01	1.83067	1766.07	1.65944	252270	252.27					8.32699	0.00127	0.0836519	5.4334	8399.56	2.88179	6333.7	2.5516	2065.86	1.1294	254175	254.175			13.9802	0.00126	0.140489	8.48975	14117.7	6.62726
6.75326	0.00127	0.0678382	3.7788	6822.02	2.06072	3729.78	1.71808	3092.23	1.19943	254759	254.759			8.11308	0.00125	0.0815128	4.95005	8193.3	3.0959	5830.37	1.85415	2362.93	1.66971	254270	254.27					8.40338	0.00128	0.0843394	5.51774	8468.32	2.93491	4798.22	2.58283	3670.1	1.13632	256174	256.174			14.1177	0.00127	0.141864	8.63161	14255.2	6.75828
6.81438	0.00128	0.0686021	3.8474	6902.23	2.09819	4715.05	1.74921	2187.19	1.19951	256758	256.758			8.18948	0.00126	0.0823532	5.03241	8273.51	3.15448	6479.87	1.87793	1793.64	1.67977	256269	256.269					8.4645	0.00129	0.085027	5.60276	8540.89	2.97776	4841.88	2.62501	3699.01	1.13438	258174	258.174			14.2552	0.00128	0.143239	8.77485	14392.7	6.89057
6.90605	0.00129	0.0694425	3.91684	6982.45	2.15502	5238.8	1.76182	1743.65	1.22318	258758	258.758			8.28115	0.00127	0.0831171	5.11552	8349.91	3.2255	5940.17	1.89003	2409.73	1.70659	258268	258.268					8.54089	0.0013	0.0857909	5.68855	8617.29	3.03175	5423.57	2.65681	3193.72	1.14112	260173	260.173			14.3927	0.00129	0.144615	8.91946	14534	7.02415
6.98245	0.0013	0.0702065	3.98705	7051.2	2.20297	4820.53	1.78408	2230.67	1.23479	260757	260.757			8.34227	0.00128	0.083881	5.1994	8433.94	3.27329	6006.05	1.92612	2427.89	1.69942	260268	260.268					8.61729	0.00131	0.0865549	5.77511	8693.68	3.08623	5472.08	2.68888	3221.6	1.14777	262172	262.172			14.5302	0.0013	0.146066	9.06553	14671.5	7.15901
7.05884	0.00131	0.0708176	4.05787	7116.14	2.25143	3890.12	1.80643	3226.02	1.24634	262756	262.756			8.43394	0.00129	0.0847978	5.2842	8521.79	3.34562	7272.82	1.93858	1248.97	1.7258	262267	262.267					8.69368	0.00132	0.0873188	5.86243	8766.25	3.14119	5520.23	2.72124	3246.03	1.15432	264172	264.172			14.683	0.00131	0.147365	9.21289	14801.4	7.31036
7.10468	0.00132	0.0715052	4.12937	7188.71	2.28077	4428.63	1.8486	2760.08	1.23378	264756	264.756			8.52561	0.0013	0.0856381	5.36984	8605.83	3.41874	6733.52	1.9511	1872.31	1.75221	264266	264.266					8.77007	0.00133	0.0880063	5.95043	8838.83	3.19663	5007.79	2.7538	3831.04	1.16081	266171	266.171			14.7899	0.00132	0.148663	9.36156	14942.7	7.41725
7.19635	0.00133	0.0722691	4.20164	7265.11	2.34	4957.66	1.86164	2307.45	1.25696	266755	266.755			8.60201	0.00131	0.0864785	5.45632	8689.86	3.48029	6805.98	1.97603	1883.88	1.76125	266266	266.266					8.83119	0.00134	0.0887703	6.0392	8919.04	3.24134	5617.61	2.79786	3301.44	1.15851	268170	268.17			14.9427	0.00133	0.150191	9.51175	15087.9	7.57129
7.25747	0.00134	0.0730331	4.27467	7345.32	2.37992	5020.94	1.89475	2324.38	1.25606	268754	268.754			8.69368	0.00132	0.0873188	5.54364	8773.89	3.55486	6865.96	1.98878	1907.93	1.78746	268265	268.265					8.92286	0.00135	0.0896106	6.12882	9003.08	3.30899	6227.43	2.81983	2775.64	1.17347	270170	270.17			15.0955	0.00134	0.151566	9.66332	15221.6	7.72691
7.34914	0.00135	0.0738734	4.34855	7425.53	2.44042	5574.95	1.90812	1850.58	1.27896	270754	270.754			8.77007	0.00133	0.0881591	5.6318	8857.93	3.61761	6938.84	2.01419	1919.09	1.79606	270264	270.264					8.99926	0.00136	0.0904509	6.21927	9079.47	3.36589	6291.47	2.85337	2788	1.17962	272169	272.169			15.2178	0.00135	0.152865	9.81618	15355.3	7.85255
7.42553	0.00136	0.0746373	4.42318	7505.75	2.49142	5126.43	1.93176	2379.32	1.28971	272753	272.753			8.86175	0.00134	0.0889995	5.7208	8941.96	3.69364	6999.23	2.02716	1942.73	1.82208	272264	272.264					9.09093	0.00137	0.0911385	6.3104	9144.41	3.43481	5182.43	2.87559	3961.98	1.19447	274168	274.168			15.3553	0.00136	0.15424	9.97042	15496.6	7.99511
7.50193	0.00137	0.0754777	4.49866	7585.96	2.54295	5702.92	1.95571	1883.04	1.30027	274752	274.752			8.93814	0.00135	0.0898398	5.81064	9026	3.75759	7071.7	2.05304	1954.29	1.83025	274263	274.263					9.13677	0.00138	0.0917497	6.40215	9220.8	3.46954	4649.25	2.93261	4571.55	1.18309	276168	276.168			15.4928	0.00137	0.155692	10.1261	15641.8	8.13894
7.5936	0.00138	0.0762416	4.5749	7662.36	2.60548	5231.91	1.96943	2430.45	1.32296	276751	276.751			9.02982	0.00136	0.0906801	5.90132	9110.03	3.83507	7132.09	2.06624	1977.94	1.85606	276262	276.262					9.21316	0.00139	0.0926664	6.49482	9308.65	3.5278	7031.89	2.96702	2276.76	1.189	278167	278.167			15.6456	0.00138	0.157143	10.2833	15779.3	8.30027
7.65472	0.00139	0.0770056	4.65191	7742.57	2.64759	5295.2	2.00432	2447.37	1.32094	278752	278.752			9.10621	0.00137	0.0915205	5.99284	13819.7	3.90023	7204.13	2.0926	6615.61	1.86382	278262	278.262					9.32011	0.0014	0.0935067	6.58833	9392.69	3.61018	6494.25	2.97815	2898.44	1.21222	280166	280.166			15.7831	0.00139	0.158442	10.4417	15913	8.44681
7.74639	0.0014	0.0778459	4.72976	7818.96	2.71138	5876.62	2.01837	1942.35	1.34335	280751	280.751			9.19788	0.00138	0.184874	6.17771	6162.48	3.97915	5288.02	2.19856	874.461	1.80989	280262	280.262					9.38123	0.00141	0.0943471	6.68267	9480.54	3.65768	6568.95	3.02499	2911.59	1.20916	282166	282.166			15.9053	0.0014	0.159817	10.6015	7990.85	8.57815
7.82278	0.00141	0.0785334	4.80829	7887.72	2.76512	4855.83	2.04317	3031.89	1.35335	282750	282.75			9.28956	0.0014	0	6.17771	9411.79	4.05887	8011.08	2.11884	1400.7	1.91561	282262	282.262					9.48818	0.00142	0.0952638	6.77794	9560.76	3.74156	7218.56	3.03638	2342.19	1.23224	284166	284.166			16.0581	0.00141	0	10.6015	16249.1	8.74375
7.8839	0.00142	0.079221	4.88751	7960.29	2.8085	4903.29	2.07901	3057	1.35088	284749	284.749			9.38123	0.0014	0.188236	6.36595	9411.79	4.13938	6730.29	2.22657	2681.5	1.85908	284262	284.262					9.56458	0.00143	0.0959514	6.87389	9629.51	3.80206	5461.85	3.07183	4167.66	1.23772	286166	286.166			16.1803	0.00141	0.162491	10.764	32643.3	8.87737
7.96029	0.00143	0.0799849	4.96749	8032.87	2.86319	5495.61	2.10431	2537.25	1.36063	286749	286.749			9.44234	0.00142	0	6.36595	4793.75	4.19348	7482.36	2.17247	-2688.61	1.93029	286262	286.262					9.62569	0.00144	0.0966389	6.97053	9705.91	3.8508	5505.51	3.11973	4200.4	1.23433	288166	288.166			16.3178	0.00142	0.163942	10.9279	24721.2	9.0289
8.03669	0.00144	0.0806724	5.04817	8109.26	2.91841	4988.73	2.12976	3120.53	1.3703	288748	288.748			9.5493	0.00142	0.095875	6.46182	19251.4	4.28902	16443.8	2.1728	2807.59	1.97396	288262	288.262					9.70209	0.00145	0.0974793	7.06801	9793.76	3.91217	6782.41	3.15584	3011.35	1.23966	290166	290.166			16.4706	0.00143	0.330482	11.2584	16567.4	9.19877
8.0978	0.00145	0.0815128	5.12968	8197.12	2.96296	6167.05	2.16672	2030.07	1.36749	290747	290.747			9.62569	0.00143	0.0966389	6.55846	9705.91	4.35792	6917.39	2.20054	2788.52	1.98038	290262	290.262					9.79376	0.00146	0.098396	7.1664	9877.79	3.98644	7462.65	3.17996	2415.14	1.25361	292166	292.166			16.5776	0.00145	0.16654	11.425	11151	9.31862
8.20476	0.00146	0.0824296	5.21211	8277.33	3.04175	6784.68	2.17036	1492.66	1.4015	292747	292.747			9.70209	0.00144	0.0974792	6.65594	9793.76	4.42737	7675.6	2.22857	2118.16	1.98664	292262	292.262					9.88543	0.00147	0.0991599	7.26556	9954.19	4.06142	6267.66	3.20414	3686.53	1.26755	294166	294.166			16.7304	0.00146	0.167991	11.593	8399.56	9.49118
8.28115	0.00147	0.0831171	5.29523	8346.09	3.09866	5140.63	2.19657	3205.46	1.41068	294746	294.746			9.79376	0.00145	0.098396	6.75434	9881.61	4.51143	8445.43	2.24291	1436.18	2.01142	294262	294.262					9.94655	0.00148	0.0999239	7.36549	10034.4	4.1118	6325.87	3.25369	3708.53	1.26373	296166	296.166			16.8679	0.00147	0	11.593	17081.8	9.64785
8.34227	0.00148	0.0838047	5.37903	8426.3	3.14457	5188.1	2.23447	3238.2	1.4073	296745	296.745			9.88543	0.00146	0.0992363	6.85357	9961.83	4.59628	7808.46	2.25729	2153.36	2.03619	296262	296.262					10.0382	0.00149	0.100764	7.46625	5038.21	4.18794	7006.53	3.27832	-1968.32	1.27747	298166	298.166			17.0207	0.00147	0.170818	11.7638	34301.1	9.82342
8.41866	0.00149	0.0847214	5.46375	8517.97	3.20242	6986.83	2.26133	1531.15	1.41616	298745	298.745			9.96183	0.00147	0.1	6.95357	10038.2	4.6676	7158.95	2.28597	2879.28	2.04184	298262	298.262					10.1146	0.0015	0	7.46625	10236.8	4.25193	14141.1	3.21432	-3904.29	1.32281	300166	300.166			17.1429	0.00148	0.172193	11.936	17288	9.96501
8.52561	0.0015	0.0856381	5.54939	8602.01	3.2843	7050.5	2.26509	1551.51	1.44997	300744	300.744			10.0382	0.00148	0.100764	7.05434	10118.4	4.73946	7213.85	2.31488	2904.59	2.04739	300261	300.261					10.2063	0.0015	0.102368	7.56862	30863.3	4.32935	12942	3.23927	17921.4	1.33652	302166	302.166			17.2957	0.00149	0.173568	12.1095	17425.6	10.1434
8.60201	0.00151	0.0864021	5.63579	8682.22	3.34343	5938.64	2.29236	2743.58	1.45851	302743	302.743			10.1146	0.00149	0.101605	7.15594	10206.3	4.81188	8001.71	2.34406	2204.58	2.05279	302260	302.26					10.2674	0.00151	0.206265	7.77488	6875.49	4.38135	4353.08	3.39354	2522.41	1.29109	304166	304.166			17.4179	0.0015	0.174943	12.2845	17570.7	10.2873
8.6784	0.00152	0.0872423	5.72304	4362.12	3.40307	6595.97	2.31996	-2233.85	1.46687	304743	304.743			10.2063	0.0015	0.102521	7.25846	10298	4.89949	8801.17	2.35897	1496.79	2.07696	304260	304.26					10.3591	0.00153	0	7.77488	5240.66	4.45994	7893.84	3.31494	-2653.19	1.3454	306166	306.166			17.5707	0.00151	0.176471	12.461	17719.7	10.4686
8.77007	0.00153	0	5.72304	17799.9	3.47535	13308.7	2.24769	4491.14	1.54619	306742	306.742			10.298	0.00151	0.103438	7.3619	10385.8	4.9879	8880.22	2.374	1505.59	2.10105	306259	306.259					10.4507	0.00153	0.104813	7.8797	21031.4	4.53922	13253.3	3.34047	7778.08	1.35886	308166	308.166			17.7235	0.00152	0.177922	12.6389	17861	10.6514
8.84647	0.00153	0.177999	5.90103	13391.9	3.53616	7341.63	2.36487	6050.31	1.49529	308741	308.741			10.3896	0.00152	0.104278	7.46618	10469.8	5.0771	8207.04	2.38908	2262.81	2.12513	308258	308.258					10.5119	0.00154	0.105501	7.9852	10595.9	4.59247	6011.96	3.39273	4583.94	1.35362	310166	310.166			17.861	0.00153	0.179298	12.8182	18002.3	10.8174
8.95342	0.00155	0.0898398	5.99087	6014.78	3.62218	4521.34	2.36869	1493.45	1.52919	310741	310.741			10.466	0.00153	0.105119	7.5713	10561.5	5.15204	8279.5	2.41926	2282.02	2.1296	310258	310.258					10.5883	0.00155	0.106417	8.09162	10683.8	4.65946	8079.69	3.43215	2604.06	1.35759	312166	312.166			17.9985	0.00154	0.180749	12.9989	18143.7	10.9846
9.01454	0.00156	0.0906038	6.08148	9102.39	3.6718	6233.99	2.40968	2868.4	1.52377	312740	312.74			10.5577	0.00154	0.106112	7.67741	10657	5.24269	9870.11	2.43472	786.907	2.1533	312257	312.257					10.6952	0.00156	0.107258	8.19887	10764	4.75407	7454.78	3.44481	3309.19	1.38007	314166	314.166			18.1513	0.00155	0.182124	13.181	18285	11.1718
9.10621	0.00157	0.0914441	6.17292	9186.42	3.74686	6909.23	2.42606	2277.19	1.54442	314739	314.739			10.6646	0.00155	0.107028	7.78444	10744.9	5.34944	9183.76	2.43499	1561.11	2.1969	314256	314.256					10.7563	0.00157	0.108022	8.3069	10848	4.80856	6840.09	3.49834	4007.91	1.37453	316166	316.166			18.2735	0.00156	0.183576	13.3646	18434	11.3228
9.1826	0.00158	0.0922844	6.26521	9270.46	3.80999	6979.26	2.45522	2291.2	1.55179	316739	316.739			10.741	0.00156	0.107869	7.89231	10828.9	5.42636	8496.91	2.46594	2332	2.20052	316256	316.256					10.848	0.00158	0.108938	8.41583	10935.9	4.89087	8265.97	3.52496	2669.89	1.38749	318166	318.166			18.4416	0.00157	0.185104	13.5497	18582.9	11.5321
9.27428	0.00159	0.0931248	6.35833	9354.49	3.88645	7037.27	2.47189	2317.22	1.57226	318738	318.738			10.8327	0.00157	0.108709	8.00102	10916.8	5.51938	8557.3	2.48163	2359.46	2.22409	318255	318.255					10.9397	0.00159	0.109779	8.52561	11019.9	4.97388	7636.21	3.55173	3383.68	1.40041	320166	320.166			18.5791	0.00158	0.186555	13.7363	18728.1	11.7047
9.35067	0.0016	0.0939651	6.4523	4698.25	3.95073	7106.47	2.50156	-2408.22	1.57931	320737	320.737			10.9091	0.00158	0.109626	8.11064	11012.2	5.59751	9420.93	2.51313	1591.32	2.2273	320254	320.254					11.0161	0.0016	0.110619	8.63623	11107.7	5.04359	7700.24	3.59264	3407.5	1.40387	322166	322.166			18.7319	0.00159	0.188007	13.9243	18869.4	11.898
9.44234	0.00161	0	6.4523	9587.49	4.02857	15645.3	2.42372	-6057.77	1.66214	322737	322.737			11.0161	0.00159	0.110619	8.22126	11103.9	5.7078	10284	2.51346	819.884	2.27089	322254	322.254					11.1077	0.00161	0.111536	8.74777	11195.6	5.12788	8464.35	3.61988	2731.25	1.41659	324166	324.166			18.8694	0.0016	0.189382	14.1137	19014.6	12.0733
9.53402	0.00161	0.0958749	6.54817	28945.8	4.10719	17127.4	2.44099	11818.5	1.68259	324736	324.736			11.1077	0.0016	0.111459	8.33272	11191.8	5.80319	8774.71	2.52953	2417.07	2.29418	324253	324.253					11.1994	0.00162	0.112376	8.86014	11279.6	5.21288	7817.64	3.64726	3461.99	1.42926	326166	326.166			19.0069	0.00161	0.19091	14.3046	19167.3	12.2499
9.64097	0.00162	0.193583	6.74175	6452.78	4.19985	5316.06	2.54191	1136.72	1.65224	326735	326.735			11.1841	0.00161	0.112376	8.4451	11291.1	5.88329	9658.1	2.5618	1632.99	2.29654	326252	326.252					11.2758	0.00163	0.113216	8.97336	11363.7	5.28424	7881.21	3.68912	3482.45	1.43238	328166	328.166			19.175	0.00162	0.192437	14.497	19316.3	12.4675
9.71736	0.00164	0	6.74175	4915.98	4.26667	6708.66	2.47509	-1792.68	1.72385	328735	328.735			11.2911	0.00162	0.113446	8.55854	11394.2	5.99635	11359.6	2.56219	34.6474	2.34032	328252	328.252					11.3675	0.00164	0.114057	9.08742	11447.7	5.3705	7935.04	3.71691	3512.65	1.44488	330166	330.166			19.3125	0.00163	0.193889	14.6909	19461.5	12.647
9.79376	0.00164	0.0983196	6.84007	19747.9	4.33402	13522.8	2.50605	6225.15	1.72942	330734	330.734			11.398	0.00163	0.114439	8.67298	11489.7	6.11049	10640.9	2.5625	848.839	2.38458	330251	330.251					11.4439	0.00165	0.114897	9.20231	11535.5	5.44294	7999.08	3.75938	3536.47	1.44783	332166	332.166			19.4653	0.00164	0.19534	14.8862	19602.8	12.8479
9.87015	0.00165	0.0991599	6.93923	9961.83	4.40189	7501.4	2.53734	2460.43	1.73485	332733	332.733			11.4897	0.00164	0.115355	8.78834	11581.4	6.20917	9908.45	2.57917	1672.94	2.40743	332250	332.25					11.5356	0.00166	0.115814	9.31813	11623.4	5.53049	8789.86	3.78764	2833.54	1.46014	334166	334.166			19.6028	0.00165	0.196716	15.083	19744.1	13.03
9.96183	0.00166	0.100077	7.03931	10053.5	4.48405	8253	2.55526	1800.5	1.75483	334733	334.733			11.5814	0.00165	0.116272	8.90461	11673.1	6.30865	9987.5	2.59595	1685.56	2.43019	334250	334.25					11.6272	0.00167	0.116654	9.43478	11707.4	5.61873	8116.48	3.81605	3590.96	1.4724	336166	336.166			19.7403	0.00166	0.198167	15.2811	19896.9	13.2135
10.0535	0.00167	0.100993	7.1403	10145.2	4.56695	8328.5	2.57335	1816.67	1.77471	336732	336.732			11.6731	0.00166	0.117189	9.0218	11768.6	6.40892	10066	2.61288	1702.54	2.45282	336249	336.249					11.7036	0.00168	0.117495	9.55228	11795.3	5.69282	8180.51	3.85946	3614.78	1.47503	338166	338.166			19.8931	0.00167	0.199771	15.4809	20053.5	13.4188
10.1452	0.00168	0.10191	7.24221	15385.8	4.65062	8404.9	2.59159	6980.93	1.7945	338731	338.731			11.7647	0.00167	0.118182	9.13998	11867.9	6.50997	10998.3	2.63001	869.6	2.47527	338248	338.248					11.7953	0.00169	0.118411	9.67069	11887	5.78234	8987.78	3.88834	2899.18	1.4871	340166	340.166			20.0612	0.00168	0.201299	15.6822	20198.7	13.6465
10.2369	0.00169	0.205806	7.44802	6860.22	4.73505	6129.65	2.71297	730.564	1.74534	340731	340.731			11.8717	0.00168	0.119175	9.25915	11955.7	6.62888	11083.9	2.63027	871.811	2.52023	340248	340.248					11.887	0.0017	0.119328	9.79002	11978.6	5.87257	9058.13	3.91744	2920.51	1.49908	342166	342.166			20.1987	0.00169	0.202674	15.8849	20332.4	13.8342
10.3438	0.00171	0	7.44802	5236.83	4.83451	8556.33	2.61351	-3319.5	1.84981	342730	342.73			11.9634	0.00169	0.119939	9.37909	12032.1	6.73165	8585.78	2.64744	3446.33	2.5427	342247	342.247					11.9786	0.00171	0.120245	9.91026	12070.3	5.96351	9127.98	3.94675	2942.33	1.51099	344166	344.166			20.3362	0.0017	0.203973	16.0888	20469.9	14.0232
10.4202	0.00171	0.104737	7.55276	21039	4.90618	17289.9	2.64658	3749.15	1.85378	344729	344.729			12.0245	0.0017	0.120703	9.4998	12116.1	6.8006	8652.23	2.6992	3463.92	2.51949	344246	344.246					12.0703	0.00172	0.121161	10.0314	12154.3	6.05513	9197.34	3.97629	2957	1.52281	346166	346.166			20.4584	0.00171	0.205424	16.2943	20615	14.1923
10.5271	0.00172	0.105653	7.65841	10611.2	5.00741	8708.69	2.651	1902.49	1.88887	346729	346.729			12.1161	0.00171	0.12162	9.62142	12215.5	6.9047	10448.7	2.71672	1766.8	2.54156	346246	346.246					12.162	0.00173	0.121925	10.1533	12234.6	6.14745	7713.3	4.00589	4521.26	1.5346	348166	348.166			20.6265	0.00172	0.206876	16.5011	20752.5	14.4265
10.6035	0.00173	0.10657	7.76498	10702.9	5.08035	8797.29	2.68463	1905.56	1.89239	348728	348.728			12.2078	0.00172	0.122689	9.74411	12322.4	7.00957	12297.2	2.73453	25.1771	2.56335	348245	348.245					12.2231	0.00174	0.122766	10.2761	12318.6	6.2094	8554.05	4.06672	3764.55	1.52688	350166	350.166			20.7487	0.00173	0.208175	16.7093	20897.7	14.5979
10.7105	0.00174	0.107487	7.87247	10786.9	5.18335	8860.59	2.68911	1926.3	1.92753	350727	350.727			12.33	0.00173	0.123759	9.86787	12425.5	7.15064	12390	2.71722	35.5018	2.6316	350244	350.244					12.33	0.00175	0.123606	10.3997	12402.6	6.31853	8596.74	4.08118	3805.89	1.54821	352166	352.166			20.8862	0.00174	0.209779	16.9191	21058.1	14.7921
10.7869	0.00175	0.108251	7.98072	16329.3	5.25757	7447.03	2.72315	8882.27	1.93069	352727	352.727			12.4217	0.00174	0.124752	9.99262	12528.7	7.25737	11612.1	2.73524	916.624	2.65328	352244	352.244					12.3912	0.00176	0.124446	10.5242	12490.5	6.38133	8671.45	4.14283	3819.03	1.54033	354166	354.166			21.0696	0.00175	0.211383	17.1305	21210.9	15.0529
10.8633	0.00176	0.218335	8.19905	10949.9	5.33229	6007.99	2.86676	4941.87	1.86004	354726	354.726			12.5287	0.00175	0.125822	10.1184	12635.6	7.38288	12604.7	2.73556	30.9612	2.69886	354243	354.243					12.4981	0.00177	0.125363	10.6495	12582.2	6.49196	9511.68	4.15757	3070.47	1.56148	356166	356.166			21.2071	0.00176	0.212835	17.3433	21359.9	15.25
10.9702	0.00178	0.110161	8.30921	7377.15	5.4378	6559.32	2.87141	817.827	1.89378	356725	356.725			12.6356	0.00176	0.126891	10.2453	12734.9	7.50947	12712.3	2.73586	22.675	2.74483	356242	356.242					12.5745	0.00178	0.12628	10.7758	12681.5	6.57156	9593.7	4.20424	3087.77	1.56308	358166	358.166			21.3599	0.00177	0.214363	17.5577	21512.7	15.4706
11.0619	0.00179	0.111154	8.42037	5557.69	5.52907	9934.97	2.89129	-4377.28	1.91232	358725	358.725			12.7426	0.00177	0.127808	10.3731	12826.6	7.63713	10975.7	2.73601	1850.91	2.79134	358242	358.242					12.6815	0.00179	0.127349	10.9032	12780.8	6.68384	11274.2	4.21932	1506.54	1.5841	360166	360.166			21.5127	0.00178	0.215891	17.7736	21669.3	15.6927
11.1689	0.0018	0	8.42037	11291.1	5.6365	18479.6	2.78386	-7188.56	2.02471	360724	360.724			12.819	0.00178	0.128725	10.5019	12925.9	7.72898	11067.9	2.77288	1857.99	2.78735	360241	360.241					12.7884	0.0018	0.128266	11.0314	12864.8	6.79705	9732.88	4.23437	3131.93	1.60521	362166	362.166			21.6654	0.00179	0.217495	17.9911	21822	15.9164
11.2453	0.0018	0.112911	8.53328	22681.5	5.71387	17091.4	2.81941	5590.13	2.02662	362723	362.723			12.9259	0.00179	0.129794	10.6317	13029.1	7.85849	13004.3	2.77317	24.7318	2.83376	362240	362.24					12.8648	0.00181	0.12903	11.1605	12948.8	6.87849	8169.31	4.28196	4779.54	1.60639	364166	364.166			21.8335	0.0018	0.218946	18.21	21967.2	16.1643
11.3369	0.00181	0.113904	8.64718	11440.1	5.80742	10181.8	2.83976	1258.25	2.04503	364723	364.723			13.0329	0.0018	0.130787	10.7624	13124.6	7.98907	12168.1	2.77337	956.417	2.88063	364240	364.24					12.9412	0.00182	0.129947	11.2904	13044.3	6.96044	9873.13	4.32997	3171.21	1.6075	366166	366.166			21.9557	0.00181	0.220398	18.4304	22116.2	16.3458
11.4439	0.00182	0.114897	8.76208	11531.7	5.91751	10263.6	2.84457	1268.16	2.08028	366722	366.722			13.1245	0.00181	0.131704	10.8941	13216.2	8.10185	11318.3	2.7923	1897.94	2.9015	366239	366.239					13.0482	0.00183	0.13094	11.4213	13143.6	7.07596	10764.8	4.34538	2378.89	1.62838	368166	368.166			22.1238	0.00182	0.221926	18.6523	22265.1	16.597
11.5356	0.00183	0.115737	8.87782	11623.4	6.01269	8754.01	2.86513	2869.39	2.09858	368721	368.721			13.2162	0.00182	0.132621	11.0268	13311.7	8.21543	11397.3	2.81133	1914.38	2.92226	368238	368.238					13.1398	0.00184	0.131933	11.5533	13235.3	7.17573	10853.1	4.37754	2382.27	1.63921	370166	370.166			22.2613	0.00183	0.223377	18.8757	22410.3	16.8039
11.6119	0.00184	0.116731	8.99455	11722.7	6.09259	10442.4	2.90196	1280.36	2.09947	370721	370.721			13.3079	0.00183	0.133614	11.1604	13414.9	8.3298	12439.3	2.83058	975.517	2.94278	370238	370.238					13.2468	0.00185	0.132773	11.686	13323.2	7.29302	9237.09	4.39303	4086.09	1.66013	372166	372.166			22.4141	0.00184	0.224829	19.1005	22555.4	17.0354
11.7342	0.00185	0.117724	9.11227	11818.2	6.22154	10510.9	2.89074	1307.3	2.15223	372720	372.72			13.4148	0.00184	0.134683	11.2951	13525.6	8.46422	13496.2	2.83084	29.4089	2.99	372237	372.237					13.3079	0.00186	0.13369	11.8197	13422.5	7.36047	10164.2	4.45926	3258.29	1.6506	374166	374.166			22.5516	0.00185	0.22628	19.3268	22708.2	17.2451
11.8106	0.00186	0.11864	9.23091	11913.7	6.30281	9796.74	2.92811	2116.96	2.15252	374719	374.719			13.5218	0.00185	0.135829	11.4309	13632.6	8.59972	14584.5	2.83117	-951.904	3.03751	374236	374.236					13.4301	0.00187	0.13476	11.9545	13521.8	7.4963	11925.7	4.45819	1596.12	1.68147	376165	376.165			22.7044	0.00186	0.227884	19.5547	22861	17.4795
11.9175	0.00187	0.119634	9.35055	12009.2	6.41747	10689.2	2.93307	1320.01	2.18797	376719	376.719			13.644	0.00186	0.136822	11.5677	13724.2	8.75591	12725.4	2.81181	998.809	3.11398	376236	376.236					13.5218	0.00188	0.135676	12.0902	13617.3	7.59899	10303.9	4.49119	3313.38	1.69198	378164	378.164			22.8725	0.00187	0.229336	19.784	23006.2	17.7393
12.0092	0.00188	0.12055	9.4711	12100.9	6.51659	9949.17	2.95451	2151.7	2.20564	378718	378.718			13.7204	0.00187	0.137663	11.7054	13815.9	8.85423	10851.5	2.85115	2964.43	3.10549	378235	378.235					13.6135	0.00189	0.13667	12.2268	13716.6	7.70238	11244.6	4.52446	2472.01	1.70239	380164	380.164			22.9947	0.00188	0.230787	20.0148	23159	17.9294
12.1009	0.00189	0.121467	9.59256	12192.5	6.61645	10024.6	2.97611	2167.97	2.22319	380718	380.718			13.8121	0.00188	0.138656	11.844	13922.9	8.97294	12910.4	2.87109	1012.52	3.12527	380234	380.234					13.7204	0.0019	0.137663	12.3645	13812.1	7.82388	11319.7	4.54063	2492.39	1.72308	382163	382.163			23.1628	0.00189	0.232392	20.2472	23315.6	18.1924
12.1925	0.0019	0.122384	9.71495	12288	6.71708	10101.1	2.99787	2186.97	2.24062	382717	382.717			13.9191	0.00189	0.139802	11.9838	14033.6	9.11244	15012.7	2.8714	-979.062	3.17352	382234	382.234					13.8121	0.00191	0.138579	12.5031	13907.6	7.92877	10525.1	4.57431	3382.47	1.73333	384162	384.162			23.3156	0.0019	0.23392	20.4811	23468.3	18.4332
12.2842	0.00191	0.123377	9.83832	12387.4	6.81848	11032	3.01985	1355.35	2.25789	384716	384.716			14.0413	0.0019	0.140871	12.1247	14136.8	9.27319	14111.7	2.85151	25.0449	3.25203	384233	384.233					13.9038	0.00192	0.139573	12.6427	14010.7	8.03438	11484.3	4.60828	2526.48	1.74347	386162	386.162			23.4684	0.00191	0.235447	20.7166	23617.3	18.6756
12.3912	0.00192	0.12437	9.96269	12486.7	6.93772	11113.7	3.02497	1372.94	2.29348	386716	386.716			14.133	0.00191	0.141864	12.2666	14243.7	9.39467	13210.1	2.8719	1033.63	3.27124	386232	386.232					14.0107	0.00193	0.140642	12.7833	14113.9	8.15846	12455.4	4.62484	1658.44	1.76405	388161	388.161			23.6211	0.00192	0.236899	20.9535	23766.3	18.9196
12.4828	0.00193	0.125363	10.0881	18911.4	7.04075	11209.7	3.04731	7701.72	2.31048	388715	388.715			14.2399	0.00192	0.14301	12.4096	14354.5	9.5374	15357.9	2.87219	-1003.41	3.32061	388232	388.232					14.1177	0.00194	0.141635	12.9249	14209.4	8.28349	11647.6	4.64145	2561.71	1.78468	390160	390.16			23.7586	0.00193	0.238427	21.1919	23919.1	19.1405
12.5898	0.00194	0.252865	10.3409	8428.84	7.16191	8112.04	3.17901	316.802	2.25288	390714	390.714			14.3621	0.00193	0.14408	12.5537	14450	9.70183	14434.6	2.85183	15.4412	3.40196	390231	390.231					14.2094	0.00195	0.142552	13.0675	14304.8	8.39141	10827.8	4.67607	3477	1.79454	392160	392.16			23.9267	0.00194	0.239955	21.4319	24064.2	19.4122
12.6967	0.00196	0	10.3409	6424.77	7.28411	12272	3.05681	-5847.24	2.38291	392714	392.714			14.4538	0.00194	0.14492	12.6986	14545.5	9.82609	11419.8	2.87249	3125.69	3.42075	392230	392.23					14.301	0.00196	0.143545	13.211	14404.2	8.50005	11812.2	4.71099	2591.96	1.8043	394159	394.159			24.0642	0.00195	0.24133	21.6732	24209.4	19.636
12.8037	0.00196	0.128495	10.4694	38747.2	7.40735	22969.1	3.06206	15778.2	2.41907	394713	394.713			14.5302	0.00195	0.14599	12.8446	14660.1	9.93023	14649.1	2.91435	10.9962	3.40736	394230	394.23					14.408	0.00197	0.144538	13.3556	14499.7	8.62766	11887.3	4.72791	2612.38	1.82483	396158	396.158			24.2017	0.00196	0.242858	21.9161	24362.2	19.8611
12.8954	0.00197	0.258977	10.7284	12984.5	7.5138	7719.96	3.21459	5264.54	2.3374	396712	396.712			14.6677	0.00196	0.147212	12.9918	14770.9	10.1191	16847.4	2.87271	-2076.56	3.52248	396229	396.229					14.4997	0.00198	0.145455	13.501	14595.1	8.73779	11049.1	4.76323	3546.09	1.83442	398158	398.158			24.3698	0.00197	0.244386	22.1604	24511.1	20.1379
13.0023	0.00199	0.130558	10.859	4351.93	7.63895	8377.85	3.22	-4025.92	2.37235	398712	398.712			14.7747	0.00197	0.148205	13.14	14874	10.2672	13796	2.87282	1077.98	3.57391	398228	398.228					14.5913	0.00199	0.146448	13.6475	14698.3	8.84864	12051.8	4.79884	2646.43	1.84391	400157	400.157			24.5073	0.00198	0.245837	22.4063	24652.5	20.3658
13.1093	0.002	0	10.859	13239.1	7.76514	21695.8	3.09381	-8456.63	2.50989	400711	400.711			14.8664	0.00198	0.149275	13.2893	14980.9	10.395	14972.6	2.89427	8.35516	3.59157	400228	400.228					14.6983	0.002	0.147518	13.795	14801.4	8.97883	13066.6	4.81616	1734.77	1.86431	402156	402.156			24.6601	0.00199	0.247212	22.6535	24793.8	20.6205
13.1857	0.002	0.132391	10.9913	26585.2	7.85591	21873	3.13543	4712.25	2.50553	402710	402.71			14.9886	0.00199	0.150344	13.4396	15084.1	10.5666	15064.1	2.87298	19.9541	3.67793	402227	402.227					14.8052	0.00201	0.148511	13.9435	14896.9	9.10997	12215.2	4.83353	2681.7	1.88474	404156	404.156			24.7823	0.002	0.248664	22.9022	24946.6	20.8254
13.2926	0.00201	0.133461	11.1248	13395.8	7.98387	12847.3	3.14094	548.403	2.54187	404710	404.71			15.0802	0.002	0.151337	13.5909	15187.2	10.6963	14095.1	2.89467	1092.14	3.69516	404226	404.226					14.8969	0.00202	0.149427	14.0929	14992.4	9.22313	11351.8	4.8698	3640.63	1.89395	406155	406.155			24.9504	0.00201	0.250268	23.1524	25103.2	21.1088
13.3996	0.00202	0.134454	11.2593	13498.9	8.11286	12019.3	3.1464	1479.56	2.57846	406709	406.709			15.1872	0.00201	0.152407	13.7434	15294.2	10.8485	15279.3	2.89483	14.8392	3.74756	406226	406.226					14.9886	0.00203	0.150421	14.2433	15095.5	9.33701	12379.8	4.90634	2715.74	1.90305	408154	408.154			25.1032	0.00202	0.251796	23.4042	25252.2	21.3682
13.4913	0.00203	0.135524	11.3948	13605.8	8.22425	13054.7	3.17053	551.141	2.59397	408709	408.709			15.2942	0.00202	0.153476	13.8968	15401.1	11.0019	15387.6	2.89497	13.4712	3.80034	408226	408.226					15.0955	0.00204	0.15149	14.3948	15198.7	9.47073	13419.8	4.92411	1778.87	1.92334	410154	410.154			25.256	0.00203	0.253247	23.6575	25397.3	21.6291
13.6135	0.00204	0.136593	11.5314	13709	8.37395	13142.7	3.15742	566.277	2.65215	410708	410.708			15.4011	0.00203	0.154546	14.0514	15508.1	11.1563	15495.2	2.89509	12.82	3.85351	410226	410.226					15.2025	0.00205	0.152483	14.5473	15298	9.6054	12543.1	4.94192	2754.85	1.94366	412153	412.153			25.3935	0.00204	0.254699	23.9122	25546.3	21.8652
13.7051	0.00205	0.137586	11.669	13808.3	8.48711	12306.7	3.18185	1501.6	2.66735	412707	412.707			15.5081	0.00204	0.155615	14.207	15611.2	11.3118	15602.1	2.89523	9.07067	3.90704	412226	412.226					15.2942	0.00206	0.153476	14.7008	15397.3	9.72159	12632.1	4.97921	2765.24	1.95244	414152	414.152			25.5463	0.00205	0.256227	24.1684	25699.1	22.1291
13.8121	0.00206	0.138579	11.8075	13907.6	8.62009	12389.6	3.18746	1518.02	2.70438	414707	414.707			15.615	0.00205	0.156608	14.3636	15714.3	11.4683	14580.4	2.89528	1133.97	3.96105	414226	414.226					15.4011	0.00207	0.154469	14.8553	15496.6	9.85804	12707.7	4.99723	2788.87	1.9727	416152	416.152			25.6991	0.00206	0.257755	24.4261	25851.9	22.3946
13.9038	0.00207	0.139573	11.9471	14010.7	8.7349	12485.6	3.21221	1525.16	2.71928	416706	416.706			15.7067	0.00206	0.157678	14.5213	15821.3	11.6034	15817.3	2.91791	3.95582	3.97661	416226	416.226					15.4928	0.00208	0.155463	15.0107	15595.9	9.97575	12795.4	5.03499	2800.53	1.98129	418151	418.151			25.8519	0.00207	0.259283	24.6854	26000.8	22.6617
14.0107	0.00208	0.140642	12.0878	14117.7	8.8698	13541.4	3.21796	576.276	2.75634	418705	418.705			15.8289	0.00207	0.158748	14.68	15928.2	11.7847	15910.3	2.89535	17.936	4.0702	418226	418.226					15.5997	0.00209	0.156456	15.1672	15691.4	10.114	12871	5.05324	2820.35	2.00148	420150	420.15			26.0046	0.00208	0.260734	24.9462	26142.2	22.9304
14.1177	0.00209	0.141712	12.2295	14220.8	9.00573	13644.8	3.22374	576.041	2.79357	420705	420.705			15.9206	0.00208	0.159817	14.8398	16035.2	11.9216	16033.3	2.91826	1.91141	4.08516	420226	420.226					15.6914	0.0021	0.157372	15.3246	15786.9	10.2332	11957.2	5.09139	3829.7	2.0099	422150	422.15			26.1422	0.00209	0.262109	25.2083	26287.3	23.1735
14.2246	0.0021	0.142705	12.3722	14327.8	9.14269	12759.8	3.22948	1567.94	2.83101	422704	422.704			16.0428	0.00209	0.160887	15.0007	16134.5	12.1053	16124.8	2.89539	9.74242	4.18089	422226	422.226					15.7831	0.00211	0.158366	15.4829	15893.9	10.3531	13035.7	5.12983	2858.18	2.01821	424150	424.15			26.2797	0.0021	0.263637	25.4719	26440.1	23.4179
14.3163	0.00211	0.143851	12.516	14438.5	9.26092	14849.6	3.2551	-411.017	2.84505	424703	424.703			16.1345	0.0021	0.161803	15.1625	16233.8	12.2441	13914	2.91846	2319.82	4.19539	424226	424.226					15.89	0.00212	0.159511	15.6424	16004.6	10.4939	15142.5	5.14856	862.145	2.03822	426150	426.15			26.4477	0.00211	0.265165	25.7371	26592.9	23.7184
14.4538	0.00212	0.14492	12.6609	14541.7	9.43968	13940.1	3.22126	601.554	2.93043	426703	426.703			16.2262	0.00211	0.162873	15.3254	16348.4	12.3836	16340.7	2.94179	7.68364	4.20955	426226	426.226					16.0123	0.00213	0.160581	15.803	16107.8	10.6559	14221.2	5.14707	1886.58	2.07029	428150	428.15			26.5852	0.00212	0.266693	26.0038	26749.5	23.9657
14.5302	0.00213	0.145913	12.8069	14648.6	9.53973	13060.9	3.26713	1587.77	2.91991	428702	428.702			16.3484	0.00212	0.164095	15.4895	16463	12.5709	18797.4	2.91861	-2334.44	4.30714	428225	428.225					16.1039	0.00214	0.161574	15.9646	16207.1	10.7783	13300.5	5.18629	2906.52	2.07823	430150	430.15			26.7533	0.00213	0.268297	26.2721	26902.3	24.2697
14.6524	0.00214	0.147059	12.9539	14759.4	9.7009	15165.3	3.25301	-405.953	2.98213	430701	430.701			16.4706	0.00213	0.165165	15.6547	16569.9	12.7596	16555.2	2.8951	14.7852	4.40729	430224	430.224					16.2109	0.00215	0.162567	16.1272	16302.6	10.922	13376.2	5.2052	2926.34	2.09828	432150	432.15			26.9061	0.00214	0.269749	26.5418	27047.4	24.5477
14.7594	0.00215	0.148129	13.102	14862.5	9.84303	14265.7	3.25901	596.87	3.02025	432701	432.701			16.5623	0.00214	0.166234	15.8209	16676.9	12.902	16678.1	2.91891	-1.23618	4.42014	432224	432.224					16.3026	0.00216	0.163484	16.2906	16398.1	11.0458	12422.2	5.24481	3975.82	2.10605	434150	434.15			27.0436	0.00215	0.2712	26.813	27196.4	24.7993
14.8664	0.00216	0.149122	13.2512	14965.7	9.98621	13335.8	3.26495	1629.89	3.05861	434700	434.7			16.6845	0.00215	0.167304	15.9882	16783.8	13.0931	16770.4	2.89508	13.4903	4.52255	434223	434.223					16.3942	0.00217	0.164477	16.4551	16501.2	11.1704	13539.5	5.28472	2961.67	2.11372	436150	436.15			27.1964	0.00216	0.272728	27.0857	27349.2	25.0803
14.958	0.00217	0.150191	13.4014	15072.6	10.1097	14471.7	3.29161	600.879	3.07137	436699	436.699			16.7762	0.00216	0.168373	16.1566	16898.4	13.2374	16894.1	2.91918	4.31917	4.53463	436222	436.222					16.5012	0.00218	0.165547	16.6207	16608.1	11.3166	14670.1	5.30405	1938.04	2.13358	438150	438.15			27.3492	0.00217	0.274256	27.36	27494.3	25.3629
15.0802	0.00218	0.151261	13.5526	15179.6	10.2756	14560.3	3.27697	619.23	3.13572	438699	438.699			16.8984	0.00217	0.169596	16.3262	17013	13.431	19430.7	2.89516	-2417.62	4.63912	438222	438.222					16.6081	0.00219	0.166616	16.7873	16715.1	11.4638	14765.2	5.32348	1949.91	2.15344	440150	440.15			27.502	0.00218	0.275631	27.6356	27628	25.647
15.1719	0.00219	0.15233	13.7049	15290.3	10.401	14678.5	3.30399	611.867	3.148	440698	440.698			17.0207	0.00218	0.170665	16.4968	17120	13.626	17108.5	2.87083	11.4491	4.74637	440221	440.221					16.7151	0.0022	0.167686	16.955	16822	11.6119	14859.6	5.34305	1962.47	2.17328	442150	442.15			27.6242	0.00219	0.27693	27.9126	27765.5	25.8755
15.2942	0.0022	0.153476	13.8584	15397.3	10.5692	15830.6	3.28921	-433.274	3.2133	442697	442.697			17.1123	0.00219	0.171735	16.6686	17234.6	13.7732	17231.5	2.89539	3.06773	4.75693	442220	442.22					16.822	0.00221	0.168755	17.1237	16925.2	11.761	14954.6	5.36273	1970.53	2.1931	444150	444.15			27.7617	0.0022	0.278381	28.1909	27910.7	26.1338
15.4011	0.00221	0.154469	14.0129	15500.4	10.7176	13815.7	3.29533	1684.7	3.25235	444697	444.697			17.2346	0.0022	0.172957	16.8415	17349.2	13.9706	19816.3	2.87089	-2467.18	4.86631	444220	444.22					16.929	0.00222	0.169748	17.2935	17024.5	11.911	13969	5.38246	3055.44	2.21293	446150	446.15			27.9145	0.00221	0.279833	28.4708	28055.8	26.4222
15.4928	0.00222	0.155539	14.1684	15611.2	10.8455	14988.6	3.3229	622.613	3.26387	446696	446.696			17.3568	0.00221	0.174026	17.0156	17456.1	14.1695	17447.5	2.84605	8.5972	4.97866	446219	446.219					17.0207	0.00223	0.170741	17.4642	17127.6	12.0404	14057.3	5.42384	3070.29	2.2199	448150	448.15			28.052	0.00222	0.281284	28.7521	28197.2	26.6832
15.615	0.00223	0.156685	14.3251	15718.1	11.0173	16162.1	3.30778	-443.988	3.33074	448695	448.695			17.4485	0.00222	0.175096	17.1906	17563.1	14.3196	17570.5	2.87106	-7.42739	4.98756	448218	448.218					17.1276	0.00224	0.171811	17.636	8590.55	12.1922	15226.3	5.44386	-6635.76	2.23962	450150	450.15			28.2048	0.00223	0.282659	29.0347	28334.7	26.9746
15.722	0.00224	0.157678	14.4828	15821.3	11.1688	14103.7	3.31402	1717.59	3.37016	450695	450.695			17.5707	0.00223	0.176165	17.3668	17670	14.5209	17661.9	2.8459	8.11298	5.1024	450218	450.218					17.2346	0.00225	0	17.636	17379.7	12.3449	28441.2	5.29112	-11061.5	2.33313	452150	452.15			28.327	0.00224	0.284034	29.3187	28476	27.2089
15.8136	0.00225	0.158748	14.6415	15928.2	11.2994	15299.4	3.34213	628.83	3.3809	452694	452.694			17.6624	0.00224	0.177235	17.544	17777	14.6728	17784.9	2.87122	-7.90837	5.11031	452217	452.217					17.3262	0.00225	0.173797	17.8098	52368.3	12.4766	28619.2	5.33325	23749.2	2.3394	454150	454.15			28.4798	0.00225	0.285486	29.6042	28625	27.5032
15.9359	0.00226	0.159817	14.8014	16031.4	11.4748	15387.3	3.3266	644.071	3.4494	454693	454.693			17.7846	0.00225	0.178304	17.7224	17887.7	14.8766	17877.1	2.84574	10.6356	5.22768	454216	454.216					17.4332	0.00226	0.349886	18.1597	11662.9	12.6311	11075.4	5.52862	587.504	2.28468	456150	456.15			28.6173	0.00226	0.287014	29.8912	28773.9	27.7695
16.0275	0.00227	0.16081	14.9622	16134.5	11.6072	14390.9	3.35501	1743.56	3.45965	456693	456.693			17.8763	0.00226	0.17945	17.9018	18006.2	15.0304	19294.2	2.87143	-1288	5.23445	456216	456.216					17.5554	0.00228	0	18.1597	8857.93	12.8088	16714.2	5.35087	-7856.28	2.39378	458150	458.15			28.7854	0.00227	0.288465	30.1797	28915.3	28.0966
16.1345	0.00228	0.16188	15.1241	16241.4	11.7626	15594	3.36147	647.419	3.49924	458692	458.692			18.0138	0.00227	0.180673	18.0825	18124.6	15.2625	20695.6	2.81998	-2571.01	5.41227	458215	458.215					17.6624	0.00228	0.177159	18.3369	35538.7	12.9654	31403.4	5.37149	4135.26	2.41374	460150	460.15			28.9076	0.00228	0.28984	30.4696	29049	28.3357
16.2414	0.00229	0.162949	15.287	16348.4	11.919	15698.1	3.36796	650.268	3.53895	460691	460.691			18.1208	0.00228	0.181819	18.2643	18239.2	15.4443	19542	2.82001	-1302.89	5.47667	460214	460.214					17.7693	0.00229	0.178228	18.5151	17872.5	13.1229	15796.8	5.39223	2075.69	2.43366	462150	462.15			29.0604	0.00229	0.291139	30.7607	29182.7	28.6361
16.3484	0.0023	0.164019	15.451	16459.2	12.0765	15801.5	3.37447	657.668	3.57879	462691	462.691			18.243	0.00229	0.182965	18.4473	18353.8	15.6533	19656.5	2.79392	-1302.74	5.60264	462214	462.214					17.8763	0.0023	0.179221	18.6943	17975.6	13.2813	14751.1	5.413	3224.54	2.45359	464150	464.15			29.1674	0.0023	0.292514	31.0532	29327.8	28.8472
16.4553	0.00231	0.165165	15.6162	16573.8	12.2351	17048.2	3.38111	-474.403	3.61865	464690	464.69			18.3499	0.0023	0.18411	18.6314	18468.3	15.8374	19788.2	2.79396	-1319.9	5.66845	464213	464.213					17.968	0.00231	0.180291	18.8746	18086.4	13.4179	15987.7	5.45672	2098.69	2.45897	466150	466.15			29.3354	0.00231	0.294042	31.3472	29469.1	29.1806
16.5776	0.00232	0.166311	15.7825	16688.3	12.4175	17158.9	3.36499	-470.565	3.69021	466689	466.689			18.4722	0.00231	0.185256	18.8166	18582.9	16.0491	19903.5	2.76753	-1320.6	5.79908	466212	466.212					18.0902	0.00232	0.181437	19.056	27322.4	13.6011	17223.6	5.45498	10098.9	2.49333	468150	468.15			29.473	0.00232	0.295341	31.6426	29599	29.4548
16.6845	0.00233	0.167456	15.95	16802.9	12.5782	17285.5	3.3717	-482.549	3.73053	468689	468.689			18.5791	0.00232	0.186402	19.003	18693.7	16.2355	20035.3	2.76755	-1341.58	5.86638	468212	468.212					18.1971	0.00233	0.365012	19.4211	18288.8	13.7624	10784.7	5.65869	7504.08	2.43207	470150	470.15			29.5952	0.00233	0.296639	31.9392	29732.7	29.6996
16.8068	0.00234	0.168602	16.1186	16913.7	12.7632	17396.2	3.35534	-482.528	3.80386	470688	470.688			18.7013	0.00233	0.187472	19.1905	18804.5	16.4498	18800.3	2.74069	4.19907	6.00206	470211	470.211					18.3041	0.00235	0.183652	19.6047	6121.73	13.9246	11627.9	5.6801	-5506.17	2.45147	472150	472.15			29.7327	0.00234	0.298014	32.2372	29874	29.9763
16.9137	0.00235	0.169672	16.2882	17020.7	12.9262	16347.9	3.36205	672.757	3.84473	472687	472.687			18.793	0.00234	0.188618	19.3791	18926.7	16.6115	20283.2	2.76763	-1356.51	6.00206	472210	472.21					18.4263	0.00236	0	19.6047	18563.8	14.1112	32736	5.49351	-14172.2	2.5687	474150	474.15			29.8702	0.00235	0.299466	32.5367	30015.3	30.2542
17.0207	0.00236	0.170741	16.459	17127.6	13.0902	16451.3	3.36879	676.337	3.88572	474687	474.687			18.9305	0.00235	0.189916	19.569	19048.9	16.8555	23117.5	2.71356	-4068.6	6.21156	474210	474.21					18.518	0.00236	0.185638	19.7903	37242.3	14.252	28222.2	5.53838	9020.02	2.57331	476150	476.15			30.023	0.00236	0.300841	32.8375	30152.9	30.5645
17.1276	0.00237	0.171811	16.6308	17234.6	13.2552	16553.9	3.37558	680.684	3.92679	476686	476.686			19.0528	0.00236	0.191062	19.7601	19163.5	17.0738	20529.4	2.68626	-1365.85	6.35599	476209	476.209					18.6097	0.00237	0.186784	19.9771	18743.4	14.3934	17747.5	5.58371	995.884	2.57775	478150	478.15			30.1452	0.00237	0.302216	33.1398	30298	30.8139
17.2346	0.00238	0.17288	16.8037	17345.3	13.4213	16657.3	3.3824	688.086	3.96796	478685	478.685			19.1597	0.00237	0.192208	19.9523	19281.9	17.2661	20661.1	2.68625	-1379.19	6.42758	478208	478.208					18.7472	0.00238	0.188083	20.1652	18857.9	14.6069	20229.5	5.55829	-1371.52	2.62795	480150	480.15			30.298	0.00238	0.303744	33.4435	30443.2	31.127
17.3415	0.00239	0.174026	16.9777	17459.9	13.5883	17965.8	3.38934	-505.899	4.00914	480685	480.685			19.2819	0.00238	0.193431	20.1457	19400.3	17.4871	22170.4	2.65868	-2770.07	6.57736	480208	480.208					18.8694	0.00239	0.189076	20.3543	18953.4	14.798	15557.5	5.55628	3395.93	2.6633	482150	482.15			30.4508	0.00239	0.305119	33.7486	30576.9	31.4418
17.4638	0.0024	0.175172	17.1529	17578.3	13.7806	18077.4	3.37229	-499.03	4.08642	482684	482.684			19.4042	0.00239	0.194576	20.3403	19514.9	17.7095	20908.2	2.63085	-1393.23	6.73147	482207	482.207					18.9458	0.0024	0.189993	20.5443	19052.8	14.9181	14448.8	5.62621	4603.99	2.65153	484150	484.15			30.573	0.0024	0.306418	34.055	30710.5	31.6947
17.5707	0.00241	0.176395	17.3293	17700.6	13.9499	19426	3.37936	-1725.47	4.12797	484683	484.683			19.5111	0.0024	0.195722	20.536	19629.5	17.9052	21039.9	2.63081	-1410.4	6.80597	484206	484.206					19.0528	0.00241	0.191062	20.7353	19159.7	15.087	16938.5	5.64836	2221.19	2.67104	486150	486.15			30.7105	0.00241	0.307793	34.3628	30840.4	31.9804
17.7082	0.00242	0.177617	17.5069	17815.2	14.1691	19543.4	3.33778	-1728.22	4.24507	486683	486.683			19.6334	0.00241	0.196868	20.7329	19744.1	18.1303	21156.1	2.60264	-1412.02	6.96611	486206	486.206					19.1597	0.00242	0.192132	20.9275	19274.3	15.2568	17032.8	5.67064	2241.49	2.6905	488150	488.15			30.8481	0.00242	0.309015	34.6719	30966.5	32.2675
17.8152	0.00243	0.178686	17.6856	17929.8	14.3408	17218.4	3.3448	711.355	4.28748	488682	488.682			19.7403	0.00242	0.198014	20.9309	19858.7	18.3283	21287.9	2.60257	-1429.18	7.0424	488205	488.205					19.2667	0.00243	0.193354	21.1208	19400.3	15.4276	19590.5	5.69319	-190.135	2.70984	490150	490.15			30.955	0.00243	0.310314	34.9822	31100.1	32.4916
17.9221	0.00244	0.179909	17.8655	18048.2	14.5135	19813.4	3.352	-1765.25	4.32979	490681	490.681			19.8625	0.00243	0.19916	21.1301	19969.5	18.556	21402.3	2.57405	-1432.78	7.20887	490204	490.204					19.4042	0.00244	0.194653	21.3155	19518.8	15.6486	20938.7	5.66683	-1419.93	2.76144	492150	492.15			31.1078	0.00244	0.311689	35.2939	31230	32.8131
18.0596	0.00245	0.181055	18.0465	18158.9	14.737	18677.8	3.30949	-518.881	4.45296	492681	492.681			19.9695	0.00244	0.20023	21.3303	20084.1	18.7564	20090.6	2.57392	-6.52876	7.28711	492204	492.204					19.5264	0.00245	0.195722	21.5112	19621.9	15.8464	17346	5.66479	2275.87	2.79735	494150	494.15			31.23	0.00245	0.312911	35.6068	31356.1	33.0715
18.1513	0.00246	0.182124	18.2286	18265.9	14.887	17558	3.34163	707.849	4.45502	494680	494.68			20.0764	0.00245	0.201452	21.5318	20198.7	18.9578	23101.5	2.57392	-2902.83	7.36535	494203	494.203					19.6181	0.00246	0.196716	21.7079	19728.8	15.9956	16201.6	5.71235	3527.28	2.80017	496150	496.15			31.3523	0.00246	0.31421	35.921	31485.9	33.3309
18.2735	0.00247	0.183194	18.4118	18376.7	15.0882	17647.5	3.32365	729.195	4.53965	496679	496.679			20.214	0.00246	0.202522	21.7343	20305.6	19.2184	20306.8	2.51586	-1.13294	7.63891	496202	496.202					19.725	0.00247	0.197861	21.9058	19843.4	16.1704	18795.3	5.73534	1048.14	2.81944	498150	498.15			31.4898	0.00247	0.315509	36.2365	31608.2	33.6239
18.3652	0.00248	0.18434	18.5962	18491.3	15.24	19042.6	3.35621	-551.297	4.54083	498679	498.679			20.2904	0.00247	0.203591	21.9379	20420.2	19.364	20445.1	2.5739	-24.8909	7.5232	498202	498.202					19.8473	0.00248	0.199007	22.1048	19954.2	16.3715	18897.2	5.73331	1057.04	2.8555	500150	500.15			31.612	0.00248	0.316655	36.5531	31715.1	33.8854
18.5027	0.00249	0.185486	18.7817	18602	15.469	19136.7	3.31262	-534.63	4.66973	500678	500.678			20.4279	0.00248	0.204813	22.1427	20531	19.6273	23470.4	2.51536	-2939.44	7.80299	500201	500.201					19.9542	0.00249	0.200077	22.3049	20061.2	16.5484	17739.1	5.75648	2322.04	2.87474	502150	502.15			31.7189	0.00249	0.317648	36.8708	31799.2	34.1151
18.5944	0.0025	0.186555	18.9682	18716.6	15.6227	17986.3	3.34552	730.329	4.66974	502677	502.677			20.5348	0.00249	0.205806	22.3485	20634.1	19.8334	19176.4	2.51511	1457.71	7.88569	502200	502.2					20.0612	0.0025	0.201146	22.506	20175.8	16.7263	17834.2	5.77976	2341.56	2.89394	504150	504.15			31.8106	0.0025	0.318335	37.1891	47658.6	34.3126
18.7166	0.00251	0.187777	19.156	18835	15.8288	20674.1	3.32723	-1839.11	4.75734	504677	504.677			20.6265	0.0025	0.206876	22.5554	20752.5	20.0109	20767	2.54451	-14.4262	7.86431	504200	504.2					20.1681	0.00251	0.202369	22.7084	20290.3	16.9051	20506.4	5.80331	-216.018	2.91301	506150	506.15			31.8564	0.00251	0.634837	37.824	42149.3	34.4115
18.8389	0.00252	0.188923	19.3449	18949.6	16.0362	19500.6	3.30874	-550.938	4.84662	506676	506.676			20.7487	0.00251	0.208175	22.7635	20882.4	20.2487	25357.4	2.51482	-4475.03	8.05175	506199	506.199					20.3056	0.00252	0.203438	22.9118	20389.7	17.1364	18025.2	5.77544	2364.46	2.96712	508150	508.15			31.6273	0.00253	0.629642	38.4536	23540.9	33.9182
18.9458	0.00253	0.190069	19.535	19071.9	16.2188	19628	3.31621	-556.14	4.89076	508676	508.676			20.8862	0.00252	0.209473	22.973	21000.8	20.518	25506.8	2.45501	-4505.94	8.35759	508198	508.198					20.382	0.00253	0.204355	23.1162	20492.8	17.2656	15543.2	5.8506	4949.6	2.95108	510149	510.149			31.337	0.00255	0.311995	38.7656	20708	33.2984
19.068	0.00254	0.191368	19.7264	19194.1	16.4287	22388.6	3.29761	-3194.55	4.98201	510675	510.675			21.0084	0.00253	0.210543	23.1836	21119.2	20.7589	21121.5	2.4247	-2.265	8.5614	510198	510.198					20.489	0.00254	0.205501	23.3217	20607.4	17.4472	19522.9	5.87443	1084.43	2.97003	512148	512.148			31.0619	0.00256	0.309244	39.0748	45210.2	32.7165
19.2055	0.00255	0.192514	19.9189	19308.7	16.6665	19864.5	3.25232	-555.792	5.12451	512674	512.674			21.1001	0.00254	0.211842	23.3954	21241.5	20.9404	25824.1	2.45497	-4582.61	8.52981	512197	512.197					20.6112	0.00255	0.206647	23.5283	20722	17.656	19624.8	5.87228	1097.15	3.00667	514148	514.148			30.7869	0.00257	0.594959	39.6698	10326	32.1397
19.2972	0.00256	0.19366	20.1125	19427.1	16.826	20006.9	3.2865	-579.78	5.11975	514674	514.674			21.2682	0.00255	0.212988	23.6084	21348.4	21.2753	22868.1	2.33305	-1519.65	9.1191	514196	514.196					20.7182	0.00256	0.207793	23.7361	20836.6	17.8397	19742.1	5.89637	1094.46	3.02555	516147	516.147			28.709	0.00259	-0.28518	39.3846	-28518	27.9477
19.4347	0.00257	0.194882	20.3074	19541.7	17.0667	21450.5	3.24072	-1908.79	5.26632	516673	516.673			21.3293	0.00256	0.213981	23.8224	21455.4	21.3978	19962.5	2.42458	1492.9	8.82537	516196	516.196					20.8404	0.00257	0.208939	23.9451	20951.2	18.0509	19844	5.89417	1107.18	3.0625	518146	518.146			28.327	0.00258	0	39.3846	-29113.9	27.2089
19.5417	0.00258	0.195952	20.5034	19648.6	17.255	18887.1	3.24832	761.552	5.31199	518672	518.672			21.4668	0.00257	0.215127	24.0375	21566.1	21.6746	23115.1	2.36291	-1548.97	9.17283	518195	518.195					20.9473	0.00258	0.210085	24.1551	21069.6	18.2366	19959.5	5.91851	1110.03	3.08128	520146	520.146			28.6632	0.00258	0.291139	39.6758	58961.2	27.8585
19.6486	0.00259	0.197021	20.7004	19759.4	17.4444	18991.3	3.25595	768.066	5.3577	520672	520.672			21.5585	0.00258	0.216196	24.2537	21676.9	21.8601	21704.6	2.3936	-27.7165	9.13274	520194	520.194					21.0696	0.00259	0.211307	24.3664	21184.2	18.4501	21406.7	5.91637	-222.561	3.11848	522145	522.145			29.5646	0.00259	0.298473	39.9742	30057.4	29.6383
19.7556	0.0026	0.198167	20.8985	19877.8	17.6349	20466.6	3.26368	-588.777	5.40336	522671	522.671			21.6807	0.00259	0.217342	24.471	21795.3	22.1087	23363.2	2.36236	-1567.85	9.35874	522194	522.194					21.1918	0.0026	0.212376	24.5788	21291.1	18.6648	18825.7	5.91406	2465.37	3.156	524144	524.144			30.1299	0.0026	0.302675	40.2769	30370.6	30.7826
19.8778	0.00261	0.199389	21.0979	20000	17.8538	21956.8	3.24418	-1956.73	5.50332	524670	524.67			21.7877	0.0026	0.218564	24.6896	21917.5	22.3274	25070.1	2.36224	-3152.56	9.45178	524193	524.193					21.2835	0.00261	0.213446	24.7923	21409.5	18.8266	18934.4	5.96568	2475.12	3.15581	526144	526.144			30.405	0.00261	0.304737	40.5816	30538.7	31.3472
20.0001	0.00262	0.200612	21.2985	20118.5	18.074	22091.8	3.22455	-1973.34	5.60513	526670	526.67			21.9252	0.00261	0.219787	24.9094	22032.1	22.6101	25192.1	2.2993	-3159.92	9.83344	526192	526.192					21.4057	0.00262	0.214745	25.007	21535.6	19.0434	23115.9	5.96357	-1580.28	3.1933	528143	528.143			30.5425	0.00262	0.306036	40.8877	30660.9	31.6313
20.1223	0.00263	0.201758	21.5003	20229.2	18.2956	20829.6	3.20471	-600.38	5.70897	528669	528.669			22.0321	0.00262	0.220856	25.1302	22146.7	22.8312	22165.8	2.29904	-19.0391	9.93075	528192	528.192					21.5432	0.00263	0.215967	25.223	21650.2	19.2889	21873.3	5.93408	-223.148	3.25053	530142	530.142			30.6647	0.00263	0.307182	41.1949	30771.7	31.885
20.2292	0.00264	0.202827	21.7031	20343.8	18.4906	19551.6	3.21254	792.22	5.75575	530668	530.668			22.1391	0.00263	0.222078	25.3523	22269	23.0534	25473.1	2.29892	-3204.18	10.0279	530191	530.191					21.6502	0.00264	0.217036	25.44	21760.9	19.4809	19247.7	5.9591	2513.23	3.2691	532142	532.142			30.7717	0.00264	0.308251	41.5031	30874.8	32.1078
20.3362	0.00265	0.204049	21.9072	20466.1	18.6866	22480	3.22056	-2013.91	5.8023	532667	532.667			22.2766	0.00264	0.223301	25.5756	22387.4	23.3407	25596.1	2.23496	-3208.75	10.4434	532190	532.19					21.7571	0.00265	0.218182	25.6582	21875.5	19.6739	20730.9	5.98434	1144.67	3.28756	534141	534.141			30.8786	0.00265	0.309244	41.8124	30966.5	32.3314
20.4737	0.00266	0.205272	22.1125	20580.6	18.9402	22598.1	3.17226	-2017.45	5.97056	534666	534.666			22.3835	0.00265	0.224447	25.8001	22502	23.5653	24136.2	2.23475	-1634.26	10.545	534190	534.19					21.8793	0.00266	0.219328	25.8775	21986.3	19.8955	20832.7	5.982	1153.57	3.3259	536140	536.14			30.9703	0.00266	0.310085	42.1224	31050.5	32.5237
20.5806	0.00267	0.206341	22.3188	20691.4	19.1386	19892.2	3.18021	799.244	6.01803	536665	536.665			22.5058	0.00266	0.225593	26.0257	22620.4	23.8234	24251.5	2.20227	-1631.13	10.8176	536190	536.19					21.9863	0.00267	0.220398	26.0979	22093.3	20.0905	19545.6	6.00741	2547.63	3.34429	538140	538.14			31.0467	0.00267	0.310925	42.4334	31134.5	32.6843
20.6876	0.00268	0.207487	22.5263	20813.7	19.338	21431.8	3.18825	-618.127	6.06541	538664	538.664			22.6127	0.00267	0.226815	26.2525	22742.6	24.0503	26017.7	2.20213	-3275.13	10.9214	538190	538.19					22.0933	0.00268	0.221467	26.3194	22211.7	20.2864	19641.6	6.03295	2570.04	3.36261	540139	540.139			31.1383	0.00268	0.311765	42.7451	31222.4	32.8776
20.8098	0.00269	0.208786	22.7351	20939.7	19.5672	24432	3.16785	-3492.3	6.17682	540663	540.663			22.7502	0.00268	0.228037	26.4805	22853.4	24.3437	26141.8	2.13677	-3288.41	11.3928	540190	540.19					22.2002	0.00269	0.222766	26.5422	22345.4	20.4833	23990	6.05881	-1644.66	3.38075	542138	542.138			31.2147	0.00269	0.312682	43.0578	31321.7	33.0391
20.9473	0.0027	0.210008	22.9451	21054.3	19.8267	23121.3	3.1184	-2066.99	6.35796	542663	542.663			22.8572	0.00269	0.22903	26.7095	22956.5	24.5732	21347.1	2.13636	1609.46	11.5024	542190	542.19					22.353	0.0027	0.224141	26.7663	22471.4	20.7662	25531.4	6.00005	-3059.95	3.46101	544138	544.138			31.3217	0.0027	0.313752	43.3716	31424.8	33.2659
21.0543	0.00271	0.211078	23.1562	21165.1	20.0297	20349	3.12651	816.038	6.4064	544662	544.662			22.9489	0.0027	0.2301	26.9396	23071.1	24.7707	23103.4	2.16896	-32.3319	11.4205	544190	544.19					22.4752	0.00271	0.225287	26.9916	22582.2	20.994	21401.2	5.99761	1180.95	3.50039	546137	546.137			31.4287	0.00271	0.314745	43.6863	31524.1	33.4935
21.1612	0.00272	0.212224	23.3684	21283.5	20.2337	21921.3	3.13472	-637.853	6.45469	546661	546.661			23.0711	0.00271	0.231322	27.171	23189.5	25.0353	26527.2	2.13571	-3337.69	11.7222	546190	546.19					22.5822	0.00272	0.226357	27.2179	22696.8	21.1943	20076.3	6.02367	2620.48	3.5185	548136	548.136			31.5203	0.00272	0.315738	44.0021	31623.4	33.6892
21.2835	0.00273	0.213446	23.5818	21405.7	20.4681	23509.4	3.11375	-2103.75	6.57345	548661	548.661			23.1933	0.00272	0.232468	27.4034	23304.1	25.3012	24992.6	2.1022	-1688.53	12.0356	548190	548.19					22.6891	0.00273	0.227579	27.4455	22819	21.3955	23067.7	6.05002	-248.721	3.53643	550136	550.136			31.6273	0.00273	0.316731	44.3188	31722.8	33.9182
21.4057	0.00274	0.214668	23.7965	21527.9	20.7038	23644.5	3.09265	-2116.53	6.69454	550660	550.66			23.3003	0.00273	0.233614	27.637	23422.5	25.5351	25125.5	2.10194	-1702.98	12.1483	550190	550.19					22.8266	0.00274	0.228801	27.6743	22929.8	21.6556	23176.4	6.0187	-246.612	3.59806	552135	552.135			31.7189	0.00274	0.317724	44.6365	31822.1	34.1151
21.5279	0.00275	0.215891	24.0124	21646.3	20.941	23780.5	3.07142	-2134.1	6.81801	552659	552.659			23.4225	0.00274	0.234836	27.8719	23537.1	25.8037	26932.4	2.06815	-3395.25	12.4768	552190	552.19					22.9336	0.00275	0.229794	27.9041	23036.7	21.859	18925	6.04509	4111.67	3.616	554134	554.134			31.8259	0.00275	0.318717	44.9552	31921.4	34.3456
21.6502	0.00276	0.217036	24.2294	21760.9	21.1795	22412.8	3.04996	-651.841	6.94416	554659	554.659			23.5448	0.00275	0.235906	28.1078	23644.1	26.0738	23672.2	2.03404	-28.1207	12.8187	554190	554.19					23.0253	0.00276	0.23094	28.1351	23155.1	22.0341	21953.3	6.10093	1201.82	3.6116	556134	556.134			31.9176	0.00276	0.31971	45.2749	32024.5	34.5437
21.7571	0.00277	0.218182	24.4476	21875.5	21.3892	22538.4	3.05838	-662.853	6.99364	556658	556.658			23.6364	0.00276	0.236975	28.3448	23758.7	26.2772	23795.2	2.06758	-36.5021	12.7091	556189	556.189					23.1628	0.00277	0.232163	28.3672	23273.5	22.2981	23518.9	6.06913	-245.311	3.67402	558134	558.134			32.0245	0.00277	0.32078	45.5957	32127.7	34.7756
21.8793	0.00278	0.219328	24.6669	21997.8	21.6302	22649.1	3.03671	-651.375	7.12292	558657	558.657			23.7586	0.00277	0.238198	28.583	23873.2	26.5497	27317.7	2.03331	-3444.51	13.0574	558188	558.188					23.2697	0.00278	0.233308	28.6005	23392	22.5045	22172.6	6.09603	1219.38	3.69167	560134	560.134			32.1315	0.00278	0.321773	45.9175	32227	35.0083
21.9863	0.00279	0.220627	24.8876	22131.4	21.8422	25830.7	3.04535	-3699.22	7.17231	560657	560.657			23.8809	0.00278	0.239267	28.8222	23980.2	26.8235	24010.3	1.99869	-30.1569	13.4205	560188	560.188					23.392	0.00279	0.234531	28.8351	23514.2	22.7415	23766.3	6.09352	-252.083	3.73209	562134	562.134			32.2231	0.00279	0.322766	46.2403	32322.5	35.2083
22.1391	0.0028	0.222002	25.1096	22257.5	22.1468	27492.6	2.96272	-5235.13	7.47516	562656	562.656			23.9725	0.00279	0.240337	29.0626	24098.6	27.0299	24134.5	2.0327	-35.8465	13.2975	562187	562.187					23.5142	0.0028	0.235753	29.0708	23636.4	22.9798	23890.5	6.09099	-254.039	3.77276	564134	564.134			32.3301	0.0028	0.323683	46.5639	32410.3	35.4424
22.2613	0.00281	0.223148	25.3327	22372.1	22.3921	23044.7	2.94065	-672.592	7.61466	564655	564.655			24.0948	0.0028	0.241635	29.3042	24220.8	27.3062	29446.4	1.99798	-5225.52	13.6669	564186	564.186					23.6364	0.00281	0.236975	29.3078	23758.7	23.2194	24014.6	6.08843	-255.995	3.81368	566134	566.134			32.4065	0.00281	0.324523	46.8885	32502	35.6101
22.3683	0.00282	0.224294	25.557	22490.5	22.6077	23171.3	2.94927	-680.756	7.66553	566655	566.655			24.2323	0.00281	0.242781	29.547	24331.6	27.6188	26096.1	1.92819	-1764.5	14.3237	566186	566.186					23.7586	0.00282	0.238198	29.546	23880.9	23.4601	24138.8	6.08587	-257.951	3.85485	568134	568.134			32.4982	0.00282	0.325516	47.214	32593.7	35.8119
22.4905	0.00283	0.225516	25.7825	22612.7	22.8555	24842.7	2.92704	-2229.98	7.80841	568654	568.654			24.324	0.00282	0.243851	29.7908	24446.2	27.8281	24486.9	1.96269	-40.6722	14.1786	568185	568.185					23.8809	0.00283	0.23942	29.7854	23995.5	23.7021	24263	6.08328	-267.544	3.89628	570134	570.134			32.6051	0.00283	0.326357	47.5403	32670.1	36.048
22.6127	0.00284	0.226739	26.0093	22735	23.1046	24978.8	2.90467	-2243.79	7.95428	570653	570.653			24.4462	0.00283	0.245073	30.0359	24568.4	28.1085	28108.3	1.92738	-3539.87	14.5838	570184	570.184					24.0031	0.00284	0.24049	30.0259	24102.4	23.9454	21326	6.08051	2776.46	3.93805	572134	572.134			32.6662	0.00284	0.327044	47.8674	32727.4	36.1832
22.735	0.00285	0.227961	26.2372	22857.2	23.3551	25113.8	2.88216	-2256.58	8.10332	572653	572.653			24.5684	0.00284	0.246295	30.2822	24686.8	28.3903	28248.8	1.89189	-3562	15.0063	572184	572.184					24.0948	0.00285	0.241559	30.2675	24220.8	24.1286	21434.6	6.13881	2786.2	3.93051	574134	574.134			32.7426	0.00285	0.327503	48.1949	32746.5	36.3527
22.8572	0.00286	0.229183	26.4664	22975.6	23.6069	25247.8	2.85954	-2272.16	8.25547	574652	574.652			24.6907	0.00285	0.247441	30.5296	24801.4	28.6735	26606.7	1.85614	-1805.23	15.4479	574183	574.183					24.217	0.00286	0.242858	30.5103	24346.9	24.3741	26150.7	6.13624	-1803.8	3.97215	576134	576.134			32.7579	0.00286	0.327426	48.5223	49045.2	36.3866
22.9794	0.00287	0.230329	26.6967	23090.2	23.86	23788.3	2.83672	-698.117	8.41114	576651	576.651			24.7976	0.00286	0.248587	30.7782	24916	28.9224	26738.4	1.85578	-1822.39	15.585	576182	576.182					24.3545	0.00287	0.24408	30.7544	24461.5	24.6517	24728.7	6.10273	-267.241	4.03945	578134	578.134			32.7274	0.00287	0.653478	49.1758	21782.6	36.3188
23.0864	0.00288	0.231475	26.9282	23212.4	24.0826	23914.9	2.84558	-702.461	8.46318	578651	578.651			24.9198	0.00287	0.249733	31.028	25030.6	29.2083	26854.9	1.81969	-1824.26	16.0512	578182	578.182					24.4615	0.00288	0.24515	30.9995	24572.2	24.8686	21746	6.13089	2826.21	4.05628	580134	580.134			32.6204	0.00289	0	49.1758	0	36.0818
23.2086	0.00289	0.232774	27.161	23346.1	24.3383	27247.3	2.82267	-3901.15	8.62245	580650	580.65			25.0268	0.00288	0.250879	31.2788	25145.2	29.4595	26986.6	1.8193	-1841.43	16.1928	580181	580.181					24.5684	0.00289	0.246295	31.2458	24694.5	25.0866	23408.6	6.15925	1285.86	4.07299	582134	582.134			32.6204	0.00289	0	49.1758	#DIV/0!	36.0818
23.3461	0.0029	0.234149	27.3951	23476	24.6276	29011.6	2.76755	-5535.57	8.89868	582649	582.649			25.149	0.00289	0.252025	31.5309	25256	29.748	27100.8	1.78286	-1844.77	16.6855	582180	582.18					24.6907	0.0029	0.247594	31.4934	24816.7	25.3368	26662	6.15661	-1845.28	4.11538	584134	584.134			32.6204	0.00289	0.942859	50.1186	41528	36.0818
23.4836	0.00291	0.235371	27.6305	23590.6	24.9185	25922.8	2.71196	-2332.26	9.1884	584649	584.649			25.256	0.0029	0.253095	31.784	12654.7	30.0016	25409.2	1.7824	-12754.4	16.8321	584180	584.18					24.8282	0.00291	0.24874	31.7422	24931.3	25.6198	23626.9	6.12235	1304.39	4.18464	586134	586.134			30.2369	0.00292	0.30298	50.4216	15171.9	31.0016
23.5906	0.00292	0.236441	27.8669	23701.4	25.146	22800.4	2.72091	901	9.24177	586648	586.648			25.3629	0.00291	0	31.784	51092.5	30.2562	54695.6	1.52777	-3603.04	19.8041	586179	586.179					24.9198	0.00292	0.249886	31.9921	25053.5	25.8094	23757.9	6.1827	1295.64	4.17445	588134	588.134			30.3591	0.00293	0.303897	50.7255	30420.2	31.2527
23.6975	0.00293	0.237587	28.1045	23819.8	25.3745	24548.8	2.72998	-729.073	9.29479	588647	588.647			25.4852	0.00291	0.510926	32.2949	38376.7	30.5485	29302.9	1.74637	9073.82	17.4925	588178	588.178					25.0573	0.00293	0.251185	32.2432	25179.6	26.095	27042.4	6.14826	-1862.8	4.24429	590134	590.134			30.4202	0.00294	0.304508	51.03	30481.4	31.3787
23.8198	0.00294	0.238809	28.3433	23942	25.637	26312.1	2.70633	-2370.08	9.47298	590647	590.647			25.6074	0.00293	0.256609	32.5515	17145.4	30.8422	18397.4	1.70925	-1251.92	18.0443	590178	590.178					25.1796	0.00294	0.252407	32.4956	25298	26.3502	25583.5	6.14544	-285.55	4.28776	592134	592.134			30.4814	0.00295	0.305119	51.3351	30550.1	31.5049
23.942	0.00295	0.240031	28.5834	24068	25.9008	26446	2.68257	-2377.97	9.6552	592646	592.646			25.7143	0.00294	0.257755	32.8092	25832.8	31.1004	27727.8	1.70882	-1895.04	18.2	592177	592.177					25.3018	0.00295	0.253553	32.7492	25416.4	26.6066	24092.6	6.14255	1323.79	4.33153	594134	594.134			30.5425	0.00296	0.305883	51.641	30618.9	31.6313
24.0642	0.00296	0.24133	28.8247	24190.3	26.1659	28251.5	2.65877	-4061.18	9.84137	594645	594.645			25.8366	0.00295	0.258901	33.0681	25939.7	31.3968	27841.9	1.67135	-1902.18	18.7853	594176	594.176					25.4088	0.00296	0.254775	33.004	25542.5	26.8321	25830.9	6.17192	-288.42	4.34744	596134	596.134			30.6341	0.00297	0.306494	51.9475	30680	31.8215
24.2017	0.00297	0.242476	29.0672	24304.9	26.4658	25038.3	2.60135	-733.38	10.1739	596645	596.645			25.9435	0.00296	0.259894	33.328	26039	31.6573	24229.2	1.67077	1809.8	18.9477	596176	596.176					25.5463	0.00297	0.256074	33.26	25668.5	27.1233	27569.1	6.13678	-1900.63	4.41979	598134	598.134			30.6647	0.00298	0.307105	52.2546	30748.7	31.885
24.2934	0.00298	0.243622	29.3108	24423.3	26.6667	25180.6	2.6441	-757.368	10.0854	598644	598.644			26.0352	0.00297	0.260887	33.5889	26134.5	31.8814	24329.1	1.70754	1805.38	18.6709	598175	598.175					25.6685	0.00298	0.257296	33.5173	25790.7	27.3834	26079.3	6.13391	-288.512	4.46427	600134	600.134			30.7564	0.00299	0.307869	52.5625	30809.8	32.0759
24.4309	0.00299	0.244844	29.5556	24541.7	26.9694	26969.2	2.5862	-2427.51	10.4282	600643	600.643			26.1422	0.00298	0.261804	33.8507	26214.7	32.1439	22531.2	1.70688	3683.56	18.8319	600174	600.174					25.7907	0.00299	0.258519	33.7759	25909.2	27.6449	26203.4	6.13101	-294.288	4.50902	602134	602.134			30.8175	0.003	0.308328	52.8708	30832.8	32.2036
24.5379	0.003	0.24599	29.8016	24660.1	27.2061	25418	2.59555	-757.874	10.4818	602643	602.643			26.2186	0.00299	0.262491	34.1132	26272	32.332	16952.4	1.78122	9319.61	18.1516	602174	602.174					25.913	0.003	0.259664	34.0355	26023.7	27.9075	24674.7	6.12802	1349	4.55408	604134	604.134			30.8481	0.00301	0.308328	53.1792	15416.4	32.2675
24.6601	0.00301	0.247212	30.0488	24786.2	27.4778	27239.2	2.57105	-2453.08	10.6874	604642	604.642			26.2797	0.003	0.262949	34.3762	26314	32.4829	11324.3	1.89327	14989.8	17.157	604173	604.173					26.0199	0.00301	0.26081	34.2963	26146	28.1383	24791.2	6.15799	1354.81	4.5694	606134	606.134			30.8175	0.00302	0	53.1792	29503.5	32.2036
24.7823	0.00302	0.248511	30.2973	24912.2	27.7509	29094.2	2.54649	-4182.04	10.8977	606641	606.641			26.3102	0.00301	0.263331	34.6395	26363.7	32.5585	9457.13	2.08101	16906.6	15.6455	606172	606.172					26.1422	0.00302	0.262109	34.5584	26272	28.4033	28228.9	6.15512	-1956.86	4.61459	608134	608.134			30.8175	0.00302	0.295035	53.4742	85989.5	32.2036
24.9198	0.00303	0.249733	30.5471	25034.4	28.0597	27510.4	2.48741	-2475.95	11.2807	608641	608.641			26.3561	0.00302	0.263943	34.9034	26413.4	32.672	15160.9	2.2314	11252.4	14.6419	608172	608.172					26.2797	0.00303	0.263331	34.8218	26394.3	28.7029	26685.8	6.11885	-291.496	4.6909	610134	610.134			28.1895	0.00303	0.56486	54.039	28245.5	26.9454
25.0268	0.00304	0.250956	30.798	25160.5	28.3011	27662.3	2.49697	-2501.79	11.3342	610640	610.64			26.4324	0.00303	0.264325	35.1678	26409.5	32.8617	9483.34	2.30606	16926.2	14.2502	610171	610.171					26.3866	0.00304	0.264554	35.0863	26520.3	28.937	26825.5	6.14929	-305.16	4.70576	612134	612.134			28.2965	0.00305	0.282506	54.3216	18818.5	27.1503
25.1643	0.00305	0.252254	31.0503	25282.7	28.6129	29524.6	2.43737	-4241.89	11.7393	612639	612.639			26.4324	0.00304	0.263866	35.4316	26348.4	32.8617	-11377	2.56993	37725.4	12.787	612170	612.17					26.5241	0.00305	0.265852	35.3522	26646.4	29.2394	28624.7	6.11275	-1978.38	4.78335	614134	614.134			28.2048	0.00306	0.282048	54.6036	28212.4	26.9746
25.2865	0.00306	0.2534	31.3037	25397.3	28.8916	26177.4	2.41213	-780.122	11.9776	614639	614.639			26.3408	0.00305	0.263102	35.6947	26294.9	32.6342	-18940.5	3.06057	45235.4	10.6628	614170	614.17					26.6464	0.00306	0.267075	35.6193	26768.6	29.5095	27072.7	6.10972	-304.159	4.82993	616134	616.134			28.2048	0.00307	0.282201	54.8858	28243	26.9746
25.3935	0.00307	0.254546	31.5582	25511.9	29.1365	26304	2.42177	-792.107	12.0311	616638	616.638			26.2797	0.00306	0.262797	35.9575	26294.9	32.4829	-7563.51	3.47463	33858.4	9.34858	616169	616.169					26.7686	0.00307	0.268297	35.8876	26890.8	29.7809	27196.9	6.10667	-306.115	4.87678	618134	618.134			28.2354	0.00308	0.282659	55.1685	28300.3	27.0331
25.5157	0.00308	0.255692	31.8139	25622.7	29.4176	26414.8	2.39629	-792.086	12.2763	618637	618.637			26.2797	0.00307	0.263102	36.2206	26337	32.4829	7563.51	3.73774	18773.5	8.69053	618168	618.168					26.8908	0.00308	0.269519	36.1571	27013	30.0535	27321.1	6.1036	-308.071	4.9239	620134	620.134			28.2965	0.00309	0.283347	55.4518	28376.7	27.1503
25.6227	0.00309	0.256762	32.0707	25737.3	29.6648	24765.5	2.40593	971.732	12.3299	620637	620.637			26.3408	0.00308	0.263637	36.4843	26390.4	32.6342	13247.7	3.8501	13142.8	8.47618	620168	620.168					27.013	0.00309	0.270742	36.4278	27135.3	30.3273	27445.3	6.10051	-310.027	4.97128	622134	622.134			28.3729	0.0031	0.284187	55.736	28456.9	27.2971
25.7296	0.0031	0.257984	32.3287	25863.3	29.9129	28438.7	2.41573	-2575.33	12.3826	622636	622.636			26.3866	0.00309	0.264172	36.7484	26447.7	32.7479	13277.2	4.00059	13170.6	8.18575	622167	622.167					27.1353	0.0031	0.271964	36.6998	27257.5	30.6024	27569.5	6.0974	-311.983	5.01893	624134	624.134			28.4645	0.00311	0.284951	56.0209	28518	27.4737
25.8671	0.00311	0.259283	32.588	25985.5	30.2335	30349.5	2.35442	-4363.92	12.8412	624635	624.635			26.4477	0.0031	0.264783	37.0132	26512.7	32.8997	15204.8	4.11352	11307.8	7.99796	624166	624.166					27.2575	0.00311	0.273186	36.973	27375.9	30.8787	27693.7	6.09427	-317.756	5.06684	626134	626.134			28.5257	0.00312	0.285409	56.3064	28563.9	27.5918
25.9894	0.00312	0.260428	32.8484	26104	30.5199	26905.2	2.32845	-801.284	13.1074	626635	626.635			26.5088	0.00311	0.26547	37.2787	26589.1	33.052	17150.1	4.22675	9439.01	7.81971	626166	626.166					27.3797	0.00312	0.274332	37.2473	27494.3	31.1563	26073	6.09104	1421.37	5.1151	628134	628.134			28.5562	0.00313	0.285868	56.5922	28613.5	27.651
26.0963	0.00313	0.261651	33.11	26226.2	30.7716	28842.5	2.33839	-2616.35	13.1593	628634	628.634			26.5852	0.00312	0.266311	37.545	26676.9	33.2427	21021.9	4.3023	5655.06	7.72674	628165	628.165					27.4867	0.00313	0.275555	37.5229	27620.4	31.4002	27943.2	6.12269	-322.809	5.12849	630134	630.134			28.6173	0.00314	0.286403	56.8786	28659.4	27.7695
26.2338	0.00314	0.262873	33.3729	26344.6	31.0968	28960.7	2.27612	-2616.07	13.6622	630634	630.634			26.6769	0.00313	0.267228	37.8122	26768.6	33.4724	23005.5	4.33985	3763.08	7.7128	630164	630.164					27.6242	0.00314	0.276853	37.7997	27742.6	31.7151	29812.3	6.08458	-2069.66	5.21237	632134	632.134			28.6632	0.00315	0.286785	57.1654	28693.7	27.8585
26.3408	0.00315	0.264019	33.6369	26466.8	31.3509	27285	2.28607	-818.138	13.7139	632633	632.633			26.7686	0.00314	0.268144	38.0804	26864.1	33.7028	23083.3	4.37756	3780.77	7.699	632164	632.164					27.7464	0.00315	0.277999	38.0777	27861	31.9964	26421.1	6.0813	1439.92	5.26144	634134	634.134			28.6937	0.00316	0.28709	57.4525	28720.5	27.9179
26.463	0.00316	0.265318	33.9022	26596.7	31.6425	31066.7	2.25976	-4470.03	14.0026	634632	634.632			26.8603	0.00315	0.269137	38.3495	26959.6	33.9341	25099.9	4.41547	1859.67	7.68527	634163	634.163					27.8534	0.00316	0.279221	38.3569	27983.3	32.2435	28314.6	6.11338	-331.358	5.27426	636134	636.134			28.7243	0.00317	0.287319	57.7398	28747.2	27.9774
26.6005	0.00317	0.266616	34.1689	26718.9	31.9722	31210.2	2.19667	-4491.26	14.5548	636632	636.632			26.9672	0.00316	0.270054	38.6196	27051.2	34.2048	23242.7	4.41475	3808.57	7.74785	636162	636.162					27.9909	0.00317	0.280444	38.6374	28105.5	32.5627	28423.3	6.07467	-317.79	5.3604	638134	638.134			28.7396	0.00318	0.287625	58.0274	28770.1	28.0072
26.7228	0.00318	0.267762	34.4366	26837.3	32.2667	27664.7	2.16993	-827.352	14.8699	638631	638.631			27.0436	0.00317	0.270971	38.8905	27150.6	34.3989	23334.9	4.49164	3815.65	7.65843	638162	638.162					28.0979	0.00318	0.281666	38.919	28227.7	32.812	28563	6.10703	-335.27	5.37283	640134	640.134			28.7854	0.00319	0.287778	58.3152	28770.1	28.0966
26.8297	0.00319	0.268985	34.7056	26959.6	32.5255	29652.6	2.18012	-2693.05	14.9191	640630	640.63			27.1506	0.00318	0.27204	39.1626	27257.5	34.6715	27315.2	4.49106	-57.7233	7.72011	640161	640.161					28.2354	0.00319	0.282888	39.2019	28350	33.134	28671.7	6.06797	-321.702	5.46047	642134	642.134			28.7701	0.0032	0.287625	58.6028	28754.8	28.0668
26.9672	0.0032	0.270207	34.9758	27078	32.8597	29772	2.11607	-2693.99	15.5287	642630	642.63			27.2575	0.00319	0.27311	39.4357	27356.8	34.9452	27422.8	4.49048	-66.0095	7.78206	642160	642.16					28.3423	0.0032	0.284111	39.486	28476	33.3854	28811.4	6.10059	-335.362	5.47249	644133	644.133			28.7548	0.00321	0.287472	58.8903	28716.6	28.037
27.0742	0.00321	0.271353	35.2472	27192.6	33.1209	28045.6	2.12624	-853.065	15.5772	644629	644.629			27.3645	0.0032	0.274027	39.7097	27452.3	35.22	23585.3	4.48974	3867.06	7.84454	644160	644.16					28.4798	0.00321	0.285409	39.7714	28602	33.7102	30735.9	6.06126	-2133.87	5.56158	646132	646.132			28.7396	0.00322	0.286861	59.1772	28605.9	28.0072
27.1964	0.00322	0.272499	35.5197	27307.2	33.4207	28155.2	2.09901	-848.008	15.9221	646628	646.628			27.4409	0.00321	0.27502	39.9847	27555.4	35.4169	25657.9	4.56782	1897.59	7.75356	646159	646.159					28.602	0.00322	0.286632	40.0581	28720.5	34.0002	29059.7	6.05792	-339.271	5.61252	648132	648.132			28.6326	0.00323	0.285257	59.4624	40924.5	27.7991
27.3033	0.00323	0.273645	35.7933	27425.6	33.684	28281.8	2.10928	-856.173	15.9694	648628	648.628			27.5631	0.00322	0.276089	40.2608	27654.8	35.7331	27714.9	4.52769	-60.1302	7.89213	648158	648.158					28.7243	0.00323	0.287778	40.3459	28838.9	34.2914	27353.7	6.05447	1485.18	5.66381	650131	650.131			28.4187	0.00324	0.533233	59.9957	17774.4	27.3853
27.4256	0.00324	0.274867	36.0682	27544	33.9863	30293.9	2.08189	-2749.95	16.3248	650627	650.627			27.6548	0.00323	0.277006	40.5378	27746.4	35.9712	23848.8	4.56662	3897.65	7.87699	650158	650.158					28.8312	0.00324	0.289	40.6349	28961.1	34.5472	29309.3	6.08762	-348.2	5.675	652130	652.13			24.9046	0.00326	0	59.9957	12173.4	21.0314
27.5478	0.00325	0.276013	36.3442	27654.8	34.2899	28519.1	2.05428	-864.316	16.6919	652627	652.627			27.7464	0.00324	0.277923	40.8158	27845.8	36.2101	23927.8	4.60565	3917.91	7.86211	652157	652.157					28.9688	0.00325	0.290222	40.9251	29087.2	34.8776	29416.8	6.04751	-329.617	5.76726	654130	654.13			24.9046	0.00326	0.243469	60.2391	48151.4	21.0314
27.6548	0.00326	0.277082	36.6213	27761.7	34.5567	26729.6	2.0646	1032.07	16.7377	654626	654.626			27.8381	0.00325	0.278992	41.0948	27952.7	36.4498	28022.3	4.64498	-69.6261	7.84713	654156	654.156					29.0757	0.00326	0.291521	41.2166	29217	35.1356	31412.2	6.08103	-2195.14	5.7779	656129	656.129			23.7892	0.00327	0.238045	60.4772	23793	19.1898
27.7617	0.00327	0.278152	36.8994	27872.5	34.8245	26833	2.07493	1039.47	16.7835	656625	656.625			27.9603	0.00326	0.280062	41.3748	14003.1	36.7706	28114.6	4.60426	-14111.5	7.98621	656156	656.156					29.2285	0.00327	0.29282	41.5094	29339.3	35.5058	31527.6	6.00361	-2188.36	5.91408	658128	658.128			23.8198	0.00328	0.237816	60.715	23731.9	19.2391
27.8687	0.00328	0.279298	37.1787	27990.9	35.0933	28867.2	2.08539	-876.267	16.8282	658624	658.624			28.052	0.00327	0	41.3748	56424.9	37.0121	52429.1	4.36275	3995.78	8.48365	658155	658.155					29.3354	0.00328	0.293966	41.8034	29461.5	35.7661	27949.2	6.03726	1512.31	5.92423	660128	660.128			23.7434	0.00329	0.236823	60.9518	23628.8	19.1159
27.9909	0.00329	0.28052	37.4592	28113.1	35.4018	30918.4	2.0574	-2805.26	17.2071	660624	660.624			28.159	0.00327	0.564249	41.9391	28212.4	37.2949	28331.1	4.64421	-118.634	8.03039	660154	660.154					29.4577	0.00329	0.295264	42.0986	29591.4	36.0648	31808	6.03385	-2216.65	5.97707	662127	662.127			23.6211	0.0033	0.235753	61.1876	61826	18.9196
28.1131	0.0033	0.281742	37.741	28227.7	35.7117	31053.4	2.02928	-2825.68	17.5982	662623	662.623			28.2659	0.00329	0	41.9391	28388.1	37.5787	24361.3	4.36038	4026.83	8.61822	662154	662.154					29.5952	0.0033	0.296563	42.3952	29713.6	36.4023	31940	5.99293	-2226.37	6.07421	664126	664.126			23.5295	0.00331	1.00077	62.1883	196817	18.773
28.2354	0.00331	0.282812	38.0238	28330.9	36.0229	27274.8	2.00089	1056.08	18.0035	664623	664.623			28.3423	0.00329	0.567763	42.5068	42628.1	37.7821	22410.8	4.72475	20217.2	7.99663	664153	664.153					29.7174	0.00331	0.297709	42.6929	29832	36.7036	28298.5	5.98933	1533.55	6.12817	666126	666.126			16.5012	0.00336	10.8083	72.9966	7947.26	9.23293
28.327	0.00332	0.283805	38.3076	28441.6	36.2572	25430.5	2.05041	3011.11	17.6829	666622	666.622			28.434	0.00331	0.284798	42.7916	19014.6	38.0269	16347.2	4.76472	2667.38	7.98093	666152	666.152					29.8244	0.00332	0.298931	42.9919	29961.9	36.9683	30317.1	6.0236	-355.257	6.13724	668125	668.125			0	0.00467	0	72.9966	21725.2	0
28.434	0.00333	0.285027	38.5926	28563.9	36.5315	31426	2.06111	-2862.12	17.7242	668621	668.621			28.5257	0.00332	0.285639	43.0773	42295.7	38.2725	22542.3	4.80477	19753.4	7.96552	668152	668.152					29.9619	0.00333	0.300306	43.2922	30095.6	37.3099	34246.8	5.98222	-4151.23	6.2368	670124	670.124
28.5715	0.00334	0.28625	38.8789	28682.3	36.8857	31542.8	1.99316	-2860.56	18.5061	670621	670.621			28.602	0.00333	0.560276	43.6375	18675.9	38.4777	-96500.2	5.15979	115176	7.45723	670152	670.152					30.0994	0.00334	0.301605	43.5938	30217.8	37.6532	32484.2	5.94057	-2266.45	6.33831	672124	672.124
28.6785	0.00335	0.287396	39.1663	28796.9	37.1624	29705.7	2.0039	-908.87	18.545	672620	672.62			27.4256	0.00335	0	43.6375	0	35.3775	-180543	8.26005	180543	4.28296	672152	672.152					30.2216	0.00335	0.302751	43.8965	30336.2	37.9596	28780	5.93689	1556.25	6.39385	674123	674.123
28.8007	0.00336	0.288542	39.4548	28907.6	37.4798	29816.5	1.97499	-908.852	18.9773	674619	674.619			27.2269	0.00335	0	43.6375	#DIV/0!	34.8669	#DIV/0!	8.77064	#DIV/0!	3.97541	674152	674.152					30.3286	0.00336	0.303973	44.2005	30462.3	38.2288	30830.7	5.9717	-368.402	6.40166	676122	676.122
28.9076	0.00337	0.289611	39.7444	29018.4	37.7587	27939.3	1.98572	1079.11	19.0151	676619	676.619			27.8687	0.00335	0.280062	43.9176	84431.1	36.5298	238749	7.38776	-154318	4.94465	676152	676.152					30.4661	0.00337	0.305272	44.5058	30584.5	38.5762	32880.1	5.92952	-2295.61	6.50579	678122	678.122
29.0146	0.00338	0.290757	40.0352	29129.2	38.0386	30053.8	1.99657	-924.635	19.052	678618	678.618			28.1437	0.00336	0.564249	44.4819	28245.5	37.2544	36316	7.22746	-8070.48	5.15456	678152	678.152					30.5883	0.00338	0.306418	44.8122	30702.9	38.8864	29128	5.92579	1574.92	6.56223	680121	680.121
29.1368	0.00339	0.291827	40.327	29236.1	38.3598	28147.3	1.96723	1088.78	19.4994	680617	680.617			28.2812	0.00338	0.283118	44.765	18905.1	37.6193	17589.7	7.14564	1315.38	5.26465	680152	680.152					30.6953	0.00339	0.30764	45.1198	30832.8	39.1588	31202	5.96102	-369.193	6.56914	682120	682.12
29.2285	0.0034	0.292896	40.6199	29343.1	38.6016	28265.5	2.01834	1077.59	19.1254	682617	682.617			28.3423	0.00339	0.284034	45.049	28460.7	37.7821	24466.7	7.26693	3994	5.19918	682152	682.152					30.8328	0.0034	0.309015	45.4288	30966.5	39.5104	35242.2	5.9184	-4275.78	6.67586	684120	684.12
29.3507	0.00341	0.293966	40.9139	29450	38.9251	28352.8	1.98878	1097.26	19.5723	684616	684.616			28.4645	0.0034	0.28518	45.3342	28563.9	38.1087	30676	7.22552	-2112.14	5.27417	684152	684.152					30.9703	0.00341	0.310314	45.7391	31092.5	39.8636	33424.4	5.87551	-2331.88	6.78471	686119	686.119
29.4424	0.00342	0.295035	41.2089	29560.8	39.1686	28470.9	2.04029	1089.89	19.1976	686615	686.615			28.5715	0.00341	0.286097	45.6203	28655.5	38.3956	24626.2	7.22468	4029.36	5.3145	686152	686.152					31.0925	0.00342	0.311536	46.0507	31214.7	40.1789	31590	5.87176	-375.306	6.84273	688118	688.118
29.5646	0.00343	0.296181	41.5051	29667.8	39.4945	30607.6	2.01058	-939.823	19.6434	688615	688.615			28.6479	0.00342	0.287014	45.9073	28751	38.6012	24717.1	7.30611	4033.96	5.28341	688152	688.152					31.2147	0.00343	0.312759	46.3634	31340.8	40.4954	31714.2	5.868	-373.442	6.90106	690118	690.118
29.6716	0.00344	0.297174	41.8023	29759.4	39.7808	26623.5	2.02149	3135.89	19.6789	690614	690.614			28.7548	0.00343	0.288007	46.1953	28850.3	38.8899	26856.9	7.30536	1993.44	5.32348	690151	690.151					31.337	0.00344	0.314057	46.6775	31474.5	40.8132	33836.7	5.8643	-2362.25	6.95961	692118	692.118
29.7632	0.00345	0.298014	42.1003	29843.5	40.027	22597	2.0733	7246.44	19.306	692613	692.613			28.8465	0.00344	0.289	46.4843	28949.6	39.1383	26956.8	7.34598	1992.84	5.32786	692150	692.15					31.4745	0.00345	0.315432	46.9929	31608.2	41.1722	35975.7	5.82076	-4367.55	7.07334	694118	694.118
29.8396	0.00346	0.298855	42.3991	29931.3	40.2327	22666.6	2.16642	7264.68	18.571	694613	694.613			28.9535	0.00345	0.289993	46.7743	29037.5	39.4291	27041.1	7.34522	1996.4	5.36799	694150	694.15					31.612	0.00346	0.316731	47.3097	31734.2	41.5327	34117.1	5.77694	-2382.9	7.18939	696118	696.118
29.9313	0.00347	0.299772	42.6989	30015.3	40.4803	24797	2.21859	5218.37	18.246	696612	696.612			29.0451	0.00346	0.290757	47.065	14537.8	39.6791	20862	7.38591	-6324.12	5.37228	696149	696.149					31.7342	0.00347	0.317953	47.6276	31856.5	41.8545	32242	5.7731	-385.574	7.24992	698118	698.118
30.023	0.00348	0.300535	42.9994	30084.1	40.7287	20715.3	2.27079	9368.79	17.9359	698611	698.611			29.1063	0.00347	0	47.065	58563.9	39.8463	54456	7.21874	4107.88	5.51985	698148	698.148					31.8564	0.00348	0.319176	47.9468	31978.7	42.1776	32366.2	5.76923	-387.528	7.31077	700118	700.118
30.0841	0.00349	0.301147	43.3006	30145.2	40.8946	16615.3	2.40596	13530	16.9972	700611	700.611			29.2438	0.00347	0.585639	47.6507	43968.8	40.2237	29390.4	7.42699	14578.4	5.41589	700148	700.148					31.9787	0.00349	0.320398	48.2672	32100.9	42.5018	32491.7	5.76535	-390.813	7.37195	702118	702.118
30.1452	0.0035	0.301758	43.6023	30217.8	41.061	16650.4	2.54139	13567.4	16.1569	702610	702.61			29.3202	0.00349	0.293736	47.9444	19613	40.4341	16864.5	7.5103	2748.46	5.38382	702147	702.147					32.1009	0.0035	0.32162	48.5888	32227	42.8274	32615.9	5.76142	-388.951	7.43348	704118	704.118
30.2063	0.00351	0.302598	43.9049	30301.8	41.2276	22956.7	2.67731	7345.11	15.3989	704609	704.609			29.4271	0.0035	0.294653	48.2391	29511.1	40.7296	25364	7.50944	4147.11	5.42379	704146	704.146					32.2231	0.00351	0.322919	48.9117	32353	43.1542	34793.4	5.75757	-2440.35	7.4952	706118	706.118
30.3133	0.00352	0.303438	44.2084	30378.2	41.5201	23001.8	2.68829	7376.46	15.4448	706609	706.609			29.5035	0.00351	0.29557	48.5346	29606.6	40.9414	25456.3	7.59325	4150.37	5.39182	706146	706.146					32.3607	0.00352	0.324141	49.2359	32471.4	43.5233	32863	5.71261	-391.534	7.6188	708118	708.118
30.3744	0.00353	0.304126	44.5125	30447	41.6877	18877.5	2.82484	11569.5	14.7575	708608	708.608			29.6105	0.00352	0.296563	48.8312	29706	41.2388	27654.9	7.59245	2051.09	5.43155	708145	708.145					32.4676	0.00353	0.325287	49.5612	32582.2	43.8114	30932.6	5.74974	1649.64	7.61972	710118	710.118
30.4508	0.00354	0.304814	44.8173	30496.6	41.8976	18915.4	2.91968	11581.2	14.3501	710607	710.607			29.7021	0.00353	0.297556	49.1288	14877.8	41.4945	27754.8	7.63427	-12877	5.43529	710144	710.144					32.5898	0.00354	0.326357	49.8875	32689.1	44.1419	28958.5	5.7456	3730.65	7.68273	712118	712.118
30.5119	0.00355	0.305119	45.1224	45660.9	42.066	8416.64	3.05647	37244.3	13.7629	712607	712.607			29.8091	0.00354	0	49.1288	59908.5	41.7939	59982.6	7.33491	-74.0996	5.69794	712144	712.144					32.6815	0.00355	0.327426	50.2149	32799.9	44.3906	29067.2	5.82435	3732.76	7.62155	714118	714.118
30.5119	0.00356	0.608099	45.7305	30150.3	42.066	-19591	3.66457	49741.3	11.4791	714606	714.606			29.916	0.00354	0.599085	49.7279	44973.4	42.0943	25785.7	7.63353	19187.7	5.5144	714143	714.143					32.8037	0.00356	0.328572	50.5435	32918.3	44.7233	31239.5	5.82026	1678.8	7.68407	716118	716.118
30.298	0.00358	0.29641	46.027	19447.5	41.4782	-136914	4.54871	156361	9.11869	716605	716.605			29.9924	0.00356	0.300383	50.0282	20056.1	42.3096	15809.2	7.71866	4246.84	5.48147	716142	716.142					32.9107	0.00357	0.329795	50.8733	33048.2	45.0154	33454.2	5.85793	-406.008	7.68452	718118	718.118
28.984	0.00359	0.287014	46.314	14350.7	37.9586	-249299	8.35541	263649	4.54299	718605	718.605			30.0841	0.00357	0.301299	50.3295	30160.5	42.5686	25943.8	7.76093	4216.71	5.48499	718142	718.142					33.0482	0.00358	0.33117	51.2045	33174.3	45.3923	37774.5	5.81214	-4600.25	7.80992	720118	720.118
28.4187	0.0036	0	46.314	28617.3	36.4923	-158392	9.82169	187009	3.71548	720604	720.604			30.1758	0.00358	0.301911	50.6314	30168.1	42.8284	17331.9	7.803	12836.2	5.48872	720141	720.141					33.1857	0.00359	0.332316	51.5368	33288.9	45.7709	31587.5	5.76592	1701.4	7.93817	722118	722.118
28.3729	0.0036	0.286173	46.6001	57784.7	36.3746	114678	10.2255	-56893.6	3.55725	722603	722.603			30.2063	0.00359	0.301452	50.9329	30122.3	42.9152	-12992.4	8.01766	43114.7	5.35259	722140	722.14					33.2774	0.0036	0.333461	51.8703	33411.1	46.0241	31718.4	5.84617	1692.65	7.87253	724118	724.118
28.8618	0.00361	0.291674	46.8918	29362.2	37.6391	143767	9.25276	-114405	4.06787	724603	724.603			30.0841	0.0036	0.300994	51.2339	30126.1	42.5686	-13005.5	8.66529	43131.7	4.91254	724140	724.14					33.4149	0.00361	0.33476	52.205	33540.9	46.4052	36063.4	5.79978	-2522.42	8.00121	726118	726.118
29.473	0.00362	0.29557	47.1874	29610.5	39.25	102992	7.93741	-73381.8	4.94494	726602	726.602			30.1147	0.00361	0.301529	51.5354	15076.4	42.6551	15161.6	8.88029	-85.1726	4.80335	726139	726.139					33.5371	0.00362	0.336059	52.5411	33670.8	46.7454	36211.8	5.79572	-2541	8.0655	728118	728.118
29.641	0.00363	0.296639	47.484	29698.3	39.6989	28589	7.78512	1109.27	5.09933	728601	728.601			30.1911	0.00362	0	51.5354	60672.4	42.8718	52098.4	8.66359	8574.02	4.94851	728138	728.138					33.6746	0.00363	0.337358	52.8784	33796.9	47.1295	36343.8	5.74896	-2546.9	8.19792	730118	730.118
29.6868	0.00364	0.297327	47.7813	29770.9	39.8218	18459.7	7.95959	11311.1	5.00299	730601	730.601			30.298	0.00362	0.606724	52.1421	30336.2	43.1761	26113.7	8.96603	4222.55	4.81552	730138	730.138					33.7969	0.00364	0.33858	53.217	33915.3	47.4722	34337.7	5.74478	-422.4	8.26354	732118	732.118
29.7785	0.00365	0.298091	48.0794	29847.3	40.0681	20547.9	8.01134	9299.39	5.00142	732600	732.6			30.3744	0.00364	0	52.1421	15259.8	43.3941	24017.2	8.74804	-8757.43	4.96044	732137	732.137					33.9191	0.00365	0.339726	53.5567	34029.9	47.8162	32300.5	5.74051	1729.33	8.32962	734118	734.118
29.8396	0.00366	0.298855	48.3783	29931.3	40.2327	20611.2	8.14558	9320.13	4.93921	734599	734.599			30.4661	0.00364	0.305196	52.4473	61138.4	43.6565	56939.8	8.79088	4198.67	4.96611	734136	734.136					34.026	0.00366	0.340872	53.8976	34148.3	48.1182	32418.4	5.77937	1729.9	8.32587	736118	736.118
29.9313	0.00367	0.299772	48.6781	30015.3	40.4803	24797	8.19775	5218.37	4.93798	736599	736.599			30.573	0.00365	0.306189	52.7535	30664.7	43.9635	28554.1	8.79002	2110.61	5.00152	736136	736.136					34.1483	0.00367	0.342094	54.2397	34270.5	48.4646	34696.1	5.77511	-425.618	8.39198	738118	738.118
30.023	0.00368	0.300535	48.9786	15026.8	40.7287	20715.3	8.24995	-5688.54	4.93684	738598	738.598			30.6647	0.00366	0.307105	53.0606	46157.5	44.2275	26443	8.83309	19714.4	5.00703	738135	738.135					34.2705	0.00368	0.343316	54.583	34388.9	48.8122	34818.9	5.77085	-429.979	8.4584	740118	740.118
30.0841	0.00369	0	48.9786	60473.8	40.8946	45727.8	8.08398	14746	5.05873	740597	740.597			30.7564	0.00367	0.616044	53.6767	20534.8	44.4924	17682.4	9.18431	2852.45	4.84439	740134	740.134					34.3927	0.00369	0.344462	54.9275	34499.7	49.161	32751.7	5.76651	1748	8.52526	742118	742.118
30.1911	0.00369	0.604738	49.5833	45397.4	41.1859	27089.8	8.39741	18307.6	4.9046	742597	742.597			30.8481	0.00369	0	53.6767	15504.2	44.758	28826.7	8.91867	-13322.5	5.01846	742134	742.134					34.4997	0.0037	0.345532	55.273	34614.3	49.4672	30669.9	5.80581	3944.36	8.52029	744118	744.118
30.2827	0.00371	0.303209	49.8865	20236.9	41.4364	15326.8	8.45013	4910.1	4.90364	744596	744.596			30.955	0.00369	0.310085	53.9868	93208.8	45.0689	62285.5	8.91786	30923.3	5.05378	744133	744.133					34.6067	0.00371	0.346754	55.6198	34740.3	49.7744	35175.9	5.84539	-435.603	8.51515	746118	746.118
30.3591	0.00372	0.303897	50.1904	30412.6	41.6457	18858.5	8.54471	11554.1	4.87386	746595	746.595			31.0619	0.0037	0.622003	54.6088	20733.4	45.3809	17849.3	9.2279	2884.18	4.91779	746132	746.132					34.7442	0.00372	0.348053	55.9678	34862.6	50.1707	37498.3	5.7971	-2635.75	8.65445	748118	748.118
30.4202	0.00373	0.304355	50.4948	30458.4	41.8136	12595.4	8.68121	17863.1	4.81656	748595	748.595			31.1383	0.00372	0	54.6088	15645.6	45.6044	26866.1	9.00439	-11220.5	5.06468	748132	748.132					34.8664	0.00373	0.349199	56.317	34977.2	50.5243	33202.8	5.79268	1774.33	8.7221	750118	750.118
30.4508	0.00374	0.304814	50.7996	30458.4	41.8976	12619.3	8.90197	17839.1	4.70656	750594	750.594			31.2453	0.00372	0.312911	54.9217	62673.9	45.9182	58364.2	9.00349	4309.71	5.10004	750131	750.131					34.9733	0.00374	0.350345	56.6674	35091.8	50.8348	33320.7	5.83259	1771.04	8.71565	752118	752.118
30.5119	0.00375	0.304355	51.104	30275.1	42.066	-12595.4	9.03799	42870.5	4.65435	752593	752.593			31.337	0.00373	0.313828	55.2355	47158.3	46.188	27024.2	9.04748	20134	5.10507	752130	752.13					35.0956	0.00375	0.351491	57.0189	35206.3	51.1908	33422.6	5.8281	1783.76	8.78344	754118	754.118
30.3591	0.00376	0.301147	51.4051	44728.9	41.6457	-87540.5	9.75938	132269	4.26725	754593	754.593			31.4287	0.00374	0.629337	55.8648	20977.9	46.4587	16559	9.40617	4418.89	4.93917	754130	754.13					35.2025	0.00376	0.352636	57.3715	35317.1	51.5032	33537.6	5.86826	1779.56	8.77657	756118	756.118
29.8702	0.00377	0.593432	51.9985	29554.4	40.3152	-79858.7	11.6834	109413	3.45064	756592	756.592			31.505	0.00376	0	55.8648	15821.3	46.6848	24909.5	9.18005	-9088.23	5.08546	756129	756.129					35.3248	0.00377	0.353706	57.7252	35416.4	51.8615	31389.8	5.86369	4026.62	8.84452	758118	758.118
29.473	0.00379	0.293202	52.2917	9773.39	39.25	-62495.6	13.0418	72269	3.00956	758592	758.592			31.5967	0.00376	0.316426	56.1813	63369.1	46.9569	54496.4	9.2244	8872.69	5.0905	758128	758.128					35.4164	0.00378	0.354623	58.0798	35508.1	52.131	26988.1	5.9488	8520	8.76329	760118	760.118
29.1674	0.0038	0	52.2917	29197.9	38.4403	-113118	13.8515	142316	2.77518	760591	760.591			31.6884	0.00377	0.317266	56.4985	31761	47.2298	25043.8	9.26878	6717.12	5.09557	760128	760.128					35.5081	0.00379	0.355539	58.4354	35599.8	52.4013	27058	6.03409	8541.82	8.6842	762118	762.118
29.0451	0.0038	0.291979	52.5837	58716.7	38.1188	48480.1	14.4649	10236.6	2.63525	762590	762.59			31.7648	0.00378	0.317953	56.8165	31837.4	47.4577	20539.6	9.35875	11297.8	5.07095	762127	762.127					35.5998	0.0038	0.356456	58.7918	35683.8	52.6722	27126.3	6.11963	8557.47	8.60708	764118	764.118
29.3507	0.00381	0.295188	52.8789	29618.1	38.9251	85148.2	13.9538	-55530.1	2.78957	764590	764.59			31.8259	0.00379	0.318794	57.1353	31925.2	47.6405	25176.7	9.49473	6748.51	5.01758	764126	764.126					35.6915	0.00381	0.35722	59.149	35722	52.9438	22654.8	6.20524	13067.2	8.53211	766118	766.118
29.6868	0.00382	0.297174	53.1761	29748	39.8218	53040	13.3543	-23292.1	2.98194	766589	766.589			31.9328	0.0038	0.31971	57.455	32009.2	47.9613	27523.4	9.49372	4485.82	5.0519	766126	766.126					35.7526	0.00382	0.35722	59.5063	35691.5	53.1253	0	6.38098	35691.5	8.32557	768118	768.118
29.748	0.00383	0.297785	53.4739	29812.9	39.9859	16429.6	13.488	13383.3	2.96456	768588	768.588			32.0092	0.00381	0.320474	57.7755	32085.6	48.191	23003.1	9.58445	9082.57	5.02804	768125	768.125					35.6915	0.00383	0.356609	59.8629	53437.9	52.9438	-18131.3	6.91907	71569.2	7.65187	770118	770.118
29.8091	0.00384	0.298473	53.7723	29885.5	40.1503	18526.2	13.622	11359.3	2.94746	770588	770.588			32.0856	0.00382	0.321238	58.0967	48246.9	48.4213	23058	9.67537	25188.9	5.0046	770124	770.124					35.6303	0.00384	0.712148	60.575	23738.3	52.7626	-10560.6	7.81236	34298.9	6.75374	772118	772.118
29.8855	0.00385	0.299237	54.0716	29965.7	40.3564	20632.3	13.7152	9333.41	2.94247	772587	772.587			32.162	0.00383	0.643699	58.7404	21456.6	48.6522	12320.8	10.0882	9135.83	4.82267	772124	772.124					35.5845	0.00386	0	60.575	17796.1	52.627	-6783.78	7.94804	24579.9	6.62138	774118	774.118
29.9619	0.00386	0.300077	54.3717	30049.7	40.563	22759.5	13.8087	7290.26	2.9375	774586	774.586			32.2079	0.00385	0	58.7404	16153.6	48.791	16205.4	9.94944	-51.8591	4.90389	774123	774.123					35.5845	0.00386	0.355921	60.9309	71184.3	52.627	4520.58	8.30396	66663.7	6.33758	776118	776.118
30.0536	0.00387	0.300917	54.6726	30133.8	40.8116	22817.5	13.861	7316.28	2.94435	776586	776.586			32.269	0.00385	0.323072	59.0635	64675.5	48.9763	41751.1	10.0872	22924.4	4.85529	776122	776.122					35.5998	0.00387	0.355921	61.2869	35576.9	52.6722	0	8.61467	35576.9	6.11424	778118	778.118
30.1299	0.00388	0.301758	54.9743	30217.8	41.0193	22885.7	13.955	7332.06	2.9394	778585	778.585			32.3454	0.00386	0.323683	59.3872	32391.2	49.2085	18586.6	10.1787	13804.6	4.83446	778122	778.122					35.5845	0.00388	0.355616	61.6425	53212.5	52.627	-9035.34	9.01549	62247.8	5.83739	780118	780.118
30.2216	0.00389	0.302598	55.2769	30298	41.2693	22945.1	14.0076	7352.89	2.94621	780584	780.584			32.3912	0.00387	0.324141	59.7113	32440.9	49.348	13965.9	10.3633	18474.9	4.76181	780121	780.121					35.5387	0.00389	0.708634	62.3511	35383.3	52.4915	-25515.7	9.85963	60899	5.32388	782118	782.118
30.298	0.0039	0.303362	55.5803	30378.2	41.4782	20917.1	14.1021	9461.14	2.94129	782584	782.584			32.437	0.00388	0.324676	60.036	32494.3	49.4878	16322.3	10.5482	16172.1	4.69159	782120	782.12					35.3248	0.00391	0.352866	62.704	11762.2	51.8615	-28468.6	10.8425	40230.8	4.78318	784117	784.117
30.3744	0.00391	0.304202	55.8845	15210.1	41.6877	23072.8	14.1968	-7862.63	2.93641	784583	784.583			32.4982	0.00389	0.325211	60.3612	32544	49.6745	16343.8	10.6867	16200.2	4.64824	784120	784.12					35.2484	0.00392	0	62.704	35271.3	51.6374	-22408.8	11.0666	57680.1	4.66608	786116	786.116
30.4661	0.00392	0	55.8845	61207.2	41.9397	50480	13.9448	10727.1	3.00755	786583	786.583			32.544	0.0039	0.325669	60.6869	48896.2	49.8147	14031.8	10.8722	34864.4	4.58184	786119	786.119					35.2484	0.00392	0.352713	63.0567	70596	51.6374	13439.5	11.4193	57156.6	4.52196	788116	788.116
30.5577	0.00392	0.612072	56.4966	45939.8	42.1925	25314.6	14.3041	20625.2	2.94968	788582	788.582			32.5898	0.00391	0.652255	61.3391	32620.4	49.9551	9368.73	11.384	23251.7	4.38818	788118	788.118					35.2942	0.00393	0.353248	63.4099	35363	51.7718	15693	11.6381	19670	4.44847	790115	790.115
30.6494	0.00394	0.306723	56.8033	20471.1	42.446	12686.2	14.3573	7784.91	2.9564	790581	790.581			32.6357	0.00393	0.326357	61.6655	21759.7	50.0957	4687.66	11.5697	17072	4.32989	790118	790.118					35.3553	0.00394	0.354012	63.7639	35447	51.9513	22460.7	11.8127	12986.3	4.39793	792114	792.114
30.6953	0.00395	0.307411	57.1107	30722	42.5731	19086.3	14.5377	11635.7	2.92847	792580	792.58			32.6357	0.00394	0.326433	61.9919	32651	50.0957	2346.03	11.8962	30304.9	4.21108	792117	792.117					35.447	0.00395	0.354928	64.1189	35542.5	52.221	27009.9	11.8978	8532.56	4.38912	794114	794.114
30.7869	0.00396	0.307029	57.4177	30672.3	42.8277	-10581.8	14.59	41254.1	2.93541	794579	794.579			32.651	0.00395	0.326586	62.3185	32670.1	50.1426	4691.62	12.1758	27978.4	4.11821	794116	794.116					35.5387	0.00396	0.355921	64.4748	35634.2	52.4915	29343	11.9833	6291.18	4.38038	796113	796.113
30.6189	0.00397	0.306418	57.7242	30676.2	42.3614	-16969.7	15.3627	47645.8	2.75741	796580	796.58			32.6662	0.00396	0.326815	62.6453	32696.8	50.1896	7043.13	12.4557	25653.7	4.02943	796116	796.116					35.6456	0.00397	0.356762	64.8316	35710.5	52.8079	24883.1	12.0237	10827.5	4.39199	798112	798.112
30.6647	0.00398	0.307105	58.0313	30756.4	42.4883	19065.9	15.5429	11690.4	2.73361	798579	798.579			32.6968	0.00397	0.327121	62.9724	32727.3	50.2835	9399.48	12.6889	23327.9	3.96279	798116	798.116					35.7067	0.00398	0.357449	65.189	35790.8	52.9891	20411	12.1999	15379.8	4.34342	800112	800.112
30.7564	0.00399	0.308022	58.3393	30855.7	42.7427	25480.5	15.5965	5375.17	2.74053	800578	800.578			32.7274	0.00398	0.327426	63.2998	32757.9	50.3775	9408.26	12.9223	23349.6	3.8985	800116	800.116					35.7831	0.00399	0.358366	65.5474	35886.3	53.2161	27279.2	12.3313	8607.08	4.31554	802111	802.111
30.8481	0.004	0.309092	58.6484	15454.6	42.9979	29830.9	15.6504	-14376.3	2.7474	802577	802.577			32.7579	0.00399	0.327732	63.6276	32784.6	50.4717	9417.05	13.1559	23367.6	3.83643	802116	802.116					35.8901	0.004	0.359359	65.9067	35981.8	53.5347	29621.9	12.372	6359.82	4.32708	804110	804.11
30.9703	0.00401	0	58.6484	31107.8	43.3394	59836.2	15.309	-28728.4	2.83097	804577	804.577			32.7885	0.004	0.327961	63.9555	32803.7	50.5659	7066.19	13.3897	25737.6	3.77649	804116	804.116					35.9817	0.00401	0.360276	66.267	36081.1	53.8085	27417.4	12.4585	8663.67	4.31904	806110	806.11
31.0619	0.00401	0.311078	58.9594	93522	43.5963	51467.4	15.3632	42054.6	2.83772	806576	806.576			32.8037	0.00401	0.328114	64.2837	32822.8	50.613	4713.57	13.6707	28109.3	3.70231	806116	806.116					36.0734	0.00402	0.361345	66.6283	36191.8	54.0831	32082.5	12.5453	4109.3	4.31103	808109	808.109
31.1536	0.00402	0.624142	59.5836	31240.2	43.854	18644.9	15.7296	12595.3	2.788	808575	808.575			32.819	0.00402	0.328343	64.612	32849.6	50.6602	7077.61	13.9518	25772	3.63107	808116	808.116					36.1957	0.00403	0.362491	66.9908	36306.4	54.4502	34470.5	12.5406	1835.97	4.3419	810108	810.108
31.2606	0.00404	0.313064	59.8967	20904	44.1556	18698.8	15.741	2205.2	2.80513	810575	810.575			32.8496	0.00403	0.328649	64.9406	16432.4	50.7545	9443.4	14.1861	6989.03	3.57777	810116	810.116					36.3026	0.00404	0.363637	67.3545	36417.2	54.7725	34586.9	12.582	1830.31	4.35324	812108	812.108
31.3523	0.00405	0.314057	60.2107	31451.6	44.415	28144.2	15.7957	3307.31	2.81184	812574	812.574			32.8801	0.00404	0	64.9406	65851.9	50.849	18904.4	14.0916	46947.6	3.60846	812116	812.116					36.4248	0.00405	0.364707	67.7192	36512.7	55.1419	32367.8	12.5773	4144.92	4.38426	814107	814.107
31.4592	0.00406	0.314974	60.5257	31543.2	44.7185	26050.1	15.8072	5493.11	2.82901	814573	814.573			32.9107	0.00404	0.65852	65.5992	32926	50.9436	9459.42	14.6556	23466.6	3.47606	814116	814.116					36.5165	0.00406	0.365547	68.0847	36600.5	55.4198	25502.1	12.6649	11098.5	4.37586	816106	816.106
31.5356	0.00407	0.315891	60.8416	31638.7	44.936	26138.7	15.9056	5500	2.82517	816573	816.573			32.9412	0.00406	0	65.5992	16497.4	51.0382	11838.4	14.5609	4658.97	3.50514	816116	816.116					36.5929	0.00407	0.366464	68.4512	36696	55.652	27896.2	12.7992	8799.79	4.34808	818106	818.106
31.6425	0.00408	0.316884	61.1585	31734.2	45.2413	28391.1	15.9172	3343.15	2.8423	818572	818.572			32.9871	0.00406	0.329947	65.9291	66020	51.1804	18957.1	14.7488	47062.9	3.47015	818115	818.115					36.6999	0.00408	0.367457	68.8186	36795.4	55.9778	30288.9	12.8409	6506.44	4.35933	820105	820.105
31.7342	0.00409	0.317801	61.4763	15890	45.5038	26290.6	15.9724	-10400.6	2.84889	820571	820.571			33.0024	0.00407	0.330253	66.2594	49576.1	51.2278	9491.72	15.0316	40084.4	3.40801	820114	820.114					36.7915	0.00409	0.36845	69.1871	36898.5	56.2578	30377.2	12.9293	6521.29	4.35117	822104	822.104
31.8259	0.0041	0	61.4763	63942.1	45.7671	52733.1	15.7091	11208.9	2.91341	822571	822.571			33.0482	0.00408	0.66127	66.9206	22042.3	51.3702	7914.22	15.5504	14128.1	3.30346	822114	822.114					36.8985	0.0041	0.36952	69.5566	37001.6	56.5853	32802.4	12.9713	4199.19	4.36234	824104	824.104
31.9176	0.0041	0.639421	62.1157	48002.4	46.0311	28651.6	16.0845	19350.8	2.86183	824570	824.57			33.0788	0.0041	0	66.9206	33132.2	51.4652	9507.73	15.4554	23624.5	3.32991	824113	824.113					37.0054	0.00411	0.370513	69.9271	37104.7	56.9138	30542.7	13.0133	6562.05	4.3735	826104	826.104
32.0245	0.00412	0.320627	62.4363	21400.6	46.3401	17679	16.0962	3721.63	2.87896	826569	826.569			33.1093	0.0041	0.662645	67.5833	33132.2	51.5604	11900.3	16.0229	21231.9	3.21791	826112	826.112					37.0971	0.00412	0.371582	70.2987	37211.7	57.1962	32994.1	13.1026	4217.57	4.36527	828104	828.104
32.1009	0.00413	0.321391	62.7577	32185	46.5615	22161.8	16.1962	10023.2	2.87485	828569	828.569			33.1552	0.00412	0	67.5833	33147.5	51.7032	7143.5	15.8801	26004	3.25586	828112	828.112					37.2193	0.00413	0.372652	70.6714	37318.7	57.5737	33074.1	13.0977	4244.57	4.39571	830104	830.104
32.1773	0.00414	0.322308	63.08	32276.6	46.7834	26668.9	16.2966	5607.71	2.87074	830568	830.568			33.1552	0.00412	0.66295	68.2462	49698.4	51.7032	-2382.26	16.543	52080.6	3.12538	830111	830.111					37.311	0.00414	0.373721	71.0451	37429.4	57.8576	33182.7	13.1875	4246.68	4.38732	832104	832.104
32.2843	0.00415	0.323225	63.4032	32360.7	47.0949	26733.7	16.3083	5627	2.88778	832567	832.567			33.1399	0.00414	0.331017	68.5772	22039.8	51.6556	-9517.03	16.9217	31556.8	3.05263	832110	832.11					37.4332	0.00415	0.374867	71.42	37536.4	58.2373	35649.3	13.1826	1887.07	4.41774	834104	834.104
32.3607	0.00416	0.323989	63.7272	32437.1	47.3181	22341.1	16.4092	10096	2.88364	834567	834.567			33.0635	0.00415	0.330176	68.9074	32922.2	51.4177	-26130.9	17.4897	59053	2.93988	834110	834.11					37.5402	0.00416	0.37586	71.7958	37635.7	58.5706	30984.2	13.2252	6651.54	4.42872	836104	836.104
32.437	0.00417	0.324752	64.052	32517.3	47.5417	22393.8	16.5103	10123.4	2.87953	836566	836.566			32.9718	0.00416	0.328267	69.2357	32700.6	51.133	-59059.4	18.1027	91760	2.8246	836109	836.109					37.6319	0.00417	0.376853	72.1727	37738.8	58.857	31070.9	13.3156	6667.94	4.42014	838104	838.104
32.5134	0.00418	0.325593	64.3776	32605.1	47.7659	24697.2	16.6116	7907.94	2.87545	838565	838.565			32.6815	0.00417	0.325746	69.5614	32521.1	50.2365	-77593.9	19.3249	110115	2.59957	838108	838.108					37.7388	0.00418	0.377923	72.5506	37845.8	59.192	33549.5	13.3586	4296.29	4.43102	840104	840.104
32.6051	0.00419	0.32651	64.7041	32696.8	48.0357	27010.7	16.6684	5686.13	2.88184	840565	840.565			32.4676	0.00418	0.324676	69.8861	32463.8	49.5811	-32772.1	20.305	65235.9	2.44181	840108	840.108					37.8458	0.00419	0.378992	72.9296	37956.5	59.528	33644.6	13.4016	4311.99	4.44187	842104	842.104
32.6968	0.0042	0.327426	65.0315	32780.8	48.3061	27088.1	16.7254	5692.75	2.8882	842564	842.564			32.4676	0.00419	0.3246	70.2107	32456.2	49.5811	-2332.85	20.6296	34789	2.40339	842107	842.107					37.9527	0.0042	0.380138	73.3097	38067.3	59.8649	36158.7	13.4448	1908.63	4.45265	844104	844.104
32.7885	0.00421	0.32819	65.3597	32861	48.5774	22625.9	16.7823	10235.1	2.89457	844563	844.563			32.4523	0.0042	0.324523	70.5352	32456.2	49.5344	-2332.85	21.0008	34789	2.35869	844106	844.106					38.075	0.00421	0.381208	73.6909	38170.5	60.2512	33836.3	13.4397	4334.15	4.48306	846104	846.104
32.8496	0.00422	0.329031	65.6887	32948.9	48.7587	24962.6	16.9301	7986.32	2.88001	846563	846.563			32.4523	0.00421	0.3246	70.8598	16230	49.5344	2332.85	21.3254	13897.1	2.32279	846106	846.106					38.1666	0.00422	0.382201	74.0731	38273.6	60.5417	31512.3	13.5315	6761.26	4.47414	848104	848.104
32.9565	0.00423	0.329947	66.0187	33032.9	49.0767	27290.6	16.942	5742.32	2.89675	848562	848.562			32.4676	0.00422	0	70.8598	65026.9	49.5811	18676	21.2788	46350.9	2.33007	848105	848.105					38.2736	0.00423	0.383271	74.4564	38380.5	60.8814	34024.9	13.575	4355.66	4.48483	850104	850.104
33.0329	0.00424	0.330711	66.3494	33109.3	49.3045	22805.2	17.0449	10304.1	2.89262	850561	850.561			32.5134	0.00422	0.650269	71.5101	48774	49.7212	7005.14	21.7889	41768.9	2.28195	850104	850.104					38.3805	0.00424	0.38434	74.8407	38487.5	61.2222	34121.6	13.6186	4365.94	4.49548	852104	852.104
33.1093	0.00425	0.331475	66.6809	33189.5	49.5328	22858	17.1481	10331.6	2.88853	852561	852.561			32.5134	0.00424	0.325211	71.8353	21685.8	49.7212	1557.14	22.1141	20128.7	2.24839	852104	852.104					38.4875	0.00425	0.38541	75.2262	38594.4	61.5639	34216.6	13.6623	4377.81	4.50612	854104	854.104
33.1857	0.00426	0.332316	67.0132	33273.6	49.7616	25207.7	17.2515	8065.85	2.88448	854560	854.56			32.5287	0.00425	0.325364	72.1607	32540.2	49.7679	4674.05	22.3928	27866.1	2.2225	854103	854.103					38.5944	0.00426	0.386479	75.6126	38697.6	61.9065	34310.1	13.7061	4387.45	4.5167	856104	856.104
33.2774	0.00427	0.333156	67.3463	33350	50.0369	25264.2	17.3094	8085.73	2.89074	856559	856.559			32.544	0.00426	0.32544	72.4861	32544	49.8147	2338.34	22.6715	30205.7	2.19724	856102	856.102					38.7014	0.00427	0.387472	76.0001	38796.9	62.2501	31941.1	13.75	6855.74	4.52726	858104	858.104
33.3538	0.00428	0.333843	67.6802	33414.9	50.2669	20719.2	17.4133	12695.7	2.88671	858559	858.559			32.544	0.00427	0.32544	72.8116	32547.8	49.8147	0	22.9969	32547.8	2.16615	858102	858.102					38.7931	0.00428	0.388465	76.3886	38896.2	62.5453	32031	13.8433	6865.15	4.51811	860104	860.104
33.4149	0.00429	0.334455	68.0146	33476	50.4513	18454.8	17.5633	15021.2	2.87254	860558	860.558			32.544	0.00428	0.325516	73.1371	32563.1	49.8147	2339.44	23.3224	30223.7	2.13591	860101	860.101					38.9	0.00429	0.389459	76.778	38995.5	62.8907	32106.7	13.8873	6888.79	4.52863	862104	862.104
33.476	0.0043	0.335066	68.3497	33540.9	50.636	18488.6	17.7137	15052.4	2.85858	862557	862.557			32.5593	0.00429	0.325746	73.4628	32582.2	49.8615	7021.61	23.6014	25560.6	2.11265	862100	862.1					38.9917	0.0043	0.390452	77.1685	39094.8	63.1874	32193.4	13.981	6901.42	4.51951	864104	864.104
33.5371	0.00431	0.335753	68.6854	33613.5	50.8211	20842.6	17.8644	12771	2.84483	864557	864.557			32.5898	0.0043	0.325898	73.7887	32593.7	49.9551	4682.17	23.8336	27911.5	2.09599	864100	864.1					39.0986	0.00431	0.391445	77.5599	39194.1	63.5346	32269.1	14.0254	6925.06	4.52997	866104	866.104
33.6135	0.00432	0.336517	69.022	33689.9	51.0529	23206	17.9691	10483.9	2.84115	866556	866.556			32.5898	0.00431	0.325975	74.1147	32601.3	49.9551	2342.73	24.1596	30258.6	2.06771	866099	866.099					39.1903	0.00432	0.392438	77.9524	39293.4	63.8328	32359	14.1195	6934.46	4.52089	868104	868.104
33.6899	0.00433	0.337281	69.3592	33758.7	51.2852	23258.8	18.074	10499.9	2.83751	868555	868.555			32.6051	0.00432	0.326051	74.4407	32605.1	50.002	2342.73	24.4388	30262.4	2.04601	868098	868.098					39.2973	0.00433	0.393431	78.3458	39392.8	64.1817	32434.7	14.1641	6958.1	4.53131	870104	870.104
33.7663	0.00434	0.337892	69.6971	33819.8	51.518	18640.5	18.1791	15179.3	2.83392	870555	870.555			32.6051	0.00433	0.326051	74.7668	32608.9	50.002	0	24.7648	32608.9	2.01907	870098	870.098					39.3889	0.00434	0.394424	78.7402	39495.9	64.4815	32521.3	14.2587	6974.57	4.52226	872104	872.104
33.8122	0.00435	0.338503	70.0356	33884.7	51.658	18682.7	18.3776	15202.1	2.81092	872554	872.554			32.6051	0.00434	0.326128	75.0929	32612.8	50.002	2343.83	25.091	30268.9	1.99283	872097	872.097					39.4959	0.00435	0.395494	79.1357	39599	64.8322	35111.5	14.3036	4487.52	4.53259	874104	874.104
33.8885	0.00436	0.339191	70.3748	33953.5	51.8917	21051.4	18.4831	12902.1	2.80752	874553	874.553			32.6204	0.00435	0.326128	75.4191	32605.1	50.0488	0	25.3702	32605.1	1.97274	874096	874.096					39.6028	0.00436	0.396487	79.5322	39698.3	65.1837	32686.9	14.3484	7011.41	4.54291	876104	876.104
33.9497	0.00437	0.339879	70.7147	16993.9	52.079	21098.9	18.6357	-4104.96	2.79459	876553	876.553			32.6051	0.00436	0.325975	75.745	32589.8	50.002	-4686.56	25.7431	37276.4	1.94235	876096	876.096					39.6945	0.00437	0.39748	79.9297	39797.6	65.4859	32775.2	14.4438	7022.43	4.53385	878104	878.104
34.026	0.00438	0	70.7147	68204.9	52.3137	37567.9	18.401	30637	2.84297	878552	878.552			32.5898	0.00437	0.325822	76.0708	32563.1	49.9551	-4684.37	26.1158	37247.5	1.91283	878095	878.095					39.8015	0.00438	0.398473	80.3281	39889.3	65.8393	32849.2	14.4889	7040.08	4.54412	880104	880.104
34.0719	0.00438	0.682049	71.3968	51180.4	52.4547	16470.5	18.942	34709.9	2.76922	880551	880.551			32.5746	0.00438	0.32544	76.3963	32521.1	49.9083	-11695.7	26.488	44216.7	1.88418	880094	880.094					39.8931	0.00439	0.399313	80.7275	39973.4	66.1429	27860.7	14.5846	12112.7	4.53512	882104	882.104
34.133	0.0044	0.341559	71.7383	22785.9	52.6431	10994.1	19.0952	11791.8	2.75687	882551	882.551			32.5134	0.00439	0.324982	76.7213	32467.6	49.7212	-14025.2	27.0001	46492.8	1.84152	882094	882.094					39.9695	0.0044	0.400154	81.1276	40057.4	66.3965	27924.7	14.7312	12132.7	4.50722	884104	884.104
34.1788	0.00441	0.342018	72.0803	34228.5	52.7845	14157.2	19.2958	20071.3	2.73555	884550	884.55			32.4829	0.0044	0.32437	77.0456	32387.4	49.6278	-18658.4	27.4179	51045.8	1.81005	884093	884.093					40.0612	0.00441	0.400994	81.5286	40145.2	66.7014	27976.4	14.8272	12168.8	4.49857	886104	886.104
34.2247	0.00442	0.342552	72.4229	34285.8	52.9262	16544.4	19.4967	17741.4	2.71463	886550	886.55			32.3912	0.00441	0.323377	77.369	1.12998e+06	49.348	-30254.2	28.021	1.16023e+06	1.76111	886092	886.092					40.1376	0.00442	0.401911	81.9305	40240.7	66.956	30597.4	14.9745	9643.35	4.47133	888104	888.104
34.2858	0.00443	0.343164	72.7661	34339.3	53.1154	18935.8	19.6506	15403.4	2.70299	888549	888.549			32.2843	0.00442	22.2761	99.6452	16026	49.0227	-35502.2	50.6225	51528.2	0.968397	888092	888.092					40.2446	0.00443	0.402904	82.3334	40336.2	67.3133	33216.7	15.0201	7119.55	4.48155	890104	890.104
34.3469	0.00444	0.343622	73.1097	34377.5	53.3049	14220.5	19.8047	20157	2.69153	890548	890.548			0	0.0058	0	99.6452	22544.2	0	11091.1	99.6452	11453.1	0	889664	889.664					40.3362	0.00444	0.403821	82.7372	40424.1	67.6203	30735.4	15.1169	9688.66	4.47316	892104	892.104
34.3775	0.00445	0.343928	73.4536	34408	53.3998	9494	20.0538	24914	2.66283	892548	892.548																			40.4279	0.00445	0.404661	83.1419	40504.3	67.928	28234.2	15.2139	12270.1	4.46487	894104	894.104
34.408	0.00446	0.344233	73.7978	34427.1	53.4948	9500.89	20.303	24926.2	2.63482	894547	894.547																			40.5043	0.00446	0.405425	83.5473	40580.7	68.185	25720.7	15.3623	14860	4.43846	896104	896.104
34.4386	0.00447	0.344309	74.1421	34381.3	53.5899	2374.58	20.5523	32006.7	2.60749	896546	896.546																			40.5807	0.00447	0.406189	83.9535	40653.3	68.4424	25769.2	15.5111	14884.1	4.41249	898104	898.104
34.4233	0.00448	0.343316	74.4855	34274.3	53.5423	-30818.1	20.9431	65092.5	2.55656	898546	898.546																			40.6571	0.00448	0.406876	84.3604	40722	68.7004	23231.4	15.66	17490.6	4.387	900104	900.104
34.24	0.00449	0.34217	74.8276	34194.1	52.9735	-35528.2	21.8541	69722.3	2.42396	900545	900.545																			40.7182	0.00449	0.407564	84.768	40790.8	68.9071	23275.1	15.8609	17515.7	4.34447	902104	902.104
34.1941	0.0045	0.341712	75.1693	34136.8	52.8318	-14163.5	22.3376	48300.3	2.36515	902544	902.544																			40.7946	0.0045	0.408252	85.1762	40855.7	69.1659	23310	16.0103	17545.7	4.32008	904104	904.104
34.1483	0.00451	0.341024	75.5104	50809.9	52.6902	-21203.3	22.8201	72013.2	2.30894	904544	904.544																			40.8557	0.00451	0.408863	85.5851	40916.8	69.3733	20754.7	16.2118	20162.1	4.27918	906104	906.104
34.0566	0.00452	0.675174	76.1855	33491.3	52.4077	-70013.2	23.7779	103504	2.20405	906543	906.543																			40.9168	0.00452	0.409474	85.9945	40977.9	69.581	20785.8	16.4136	20192.2	4.23924	908104	908.104
33.4607	0.00454	0.329565	76.5151	21685.8	50.5898	-160706	25.9253	182391	1.95137	908542	908.542																			40.9779	0.00453	0.410085	86.4046	41035.2	69.789	20816.8	16.6156	20218.4	4.2002	910104	910.104
32.4523	0.00455	0.321009	76.8361	16050.5	47.5865	-252109	29.2496	268160	1.62691	910542	910.542																			41.0391	0.00454	0.41062	86.8153	41062	69.9973	18238.3	16.8179	22823.7	4.16207	912104	912.104
31.7495	0.00456	0	76.8361	31825.9	45.5476	-221404	31.2885	253230	1.45573	912541	912.541																			41.0849	0.00455	0.41062	87.2259	118182	70.1538	0	17.0721	118182	4.10926	914104	914.104
31.6884	0.00456	0.318259	77.1544	63919.2	45.3725	61581.6	31.7819	2337.62	1.42762	914541	914.541																			41.0391	0.00456	1.95302	89.1789	32550.4	69.9973	-216745	19.1816	249296	3.6492	916104	916.104
31.9634	0.00457	0.320933	77.4753	32142.9	46.1635	77214.8	31.3118	-45071.8	1.47431	916540	916.54																			37.0818	0.00461	0	89.1789	0	57.149	-256966	32.0299	256966	1.78424	918103	918.103
32.2231	0.00458	0.321926	77.7972	32150.6	46.9168	28775	30.8805	3375.56	1.5193	918539	918.539																			37.0818	0.00461	0	89.1789	#DIV/0!	57.149	#DIV/0!	32.0299	#DIV/0!	1.78424	920102	920.102
32.162	0.00459	0.321086	78.1183	32039.8	46.739	-24407.1	31.3794	56446.9	1.48948	920539	920.539																			35.2331	0.00461	0	89.1789	#DIV/0!	51.5927	#DIV/0!	37.5862	#DIV/0!	1.37265	922102	922.102
32.0551	0.0046	0.31971	78.438	31887	46.4286	-39796	32.0094	71683	1.45047	922538	922.538																			35.2331	0.00461	0.351491	89.5304	70527.3	51.5927	-49104.4	37.9377	119632	1.35993	924101	924.101
31.887	0.00461	0.31803	78.7561	31718.9	45.943	-48431.3	32.813	80150.2	1.40015	924537	924.537																			35.065	0.00462	0.353782	89.8842	35565.4	51.1016	67555.4	38.7825	-31990	1.31765	926100	926.1
31.7189	0.00462	0.316349	79.0724	31543.2	45.46	-48174.6	33.6124	79717.8	1.35248	926537	926.537																			35.6915	0.00463	0.357526	90.2417	35790.8	52.9438	110270	37.2979	-74479.2	1.41948	928100	928.1
31.5509	0.00463	0.314516	79.3869	46948.2	44.9796	-52250.7	34.4074	99198.9	1.30726	928536	928.536																			35.8137	0.00464	0.35829	90.6	35840.4	53.307	22713	37.2929	13127.4	1.42941	930099	930.099
31.3523	0.00464	0.624448	80.0114	31090	44.415	-43247.6	35.5964	74337.6	1.24774	930535	930.535																			35.8442	0.00465	0.358519	90.9585	35863.3	53.3981	6827.44	37.5605	29035.9	1.42166	932098	932.098
31.0925	0.00466	0.308251	80.3196	10275	43.6821	-74084.2	36.6375	84359.2	1.19228	932535	932.535																			35.8595	0.00466	0.358748	91.3173	35893.9	53.4436	6833.26	37.8737	29060.6	1.4111	934098	934.098
30.5577	0.00467	0	80.3196	26165.1	42.1925	-1.17834e+06	38.1272	1.2045e+06	1.10663	934534	934.534																			35.8901	0.00467	0.35913	91.6764	35935.9	53.5347	11397	38.1417	24538.9	1.40358	936097	936.097
26.57	0.00467	0.261651	80.5813	51803	31.8988	-1.22084e+06	48.6825	1.27265e+06	0.655241	936533	936.533																			35.9359	0.00468	0.359588	92.036	35989.4	53.6715	13691.2	38.3644	22298.2	1.39899	938096	938.096
25.7602	0.00468	0.256379	80.8377	12819	29.984	-124057	50.8536	136876	0.589614	938533	938.533																			35.9817	0.00469	0.360199	92.3962	36050.5	53.8085	18286.5	38.5876	17764	1.39445	940096	940.096
25.5157	0.00469	0	80.8377	25790.7	29.4176	-38995.7	51.42	64786.4	0.572105	940532	940.532																			36.0581	0.0047	0.360811	92.757	36107.8	54.0373	18309.8	38.7197	17798	1.3956	942095	942.095
25.5921	0.00469	0.257907	81.0956	51986.4	29.5941	110230	51.5015	-58243.6	0.574626	942531	942.531																			36.104	0.00471	0.361345	93.1183	36165.1	54.1747	16053	38.9436	20112.1	1.39111	944094	944.094
25.9894	0.0047	0.261956	81.3575	39576.1	30.5199	95122.4	50.8376	-55546.3	0.600342	944531	944.531																			36.1651	0.00472	0.361957	93.4803	36226.2	54.3583	18371.9	39.122	17854.3	1.38946	946094	946.094
26.4019	0.00471	0.529566	81.8871	26498.7	31.4965	44738.5	50.3906	-18239.8	0.625048	946530	946.53																			36.2262	0.00473	0.362568	93.8428	36283.5	54.5422	18402.9	39.3007	17880.6	1.38782	948093	948.093
26.5547	0.00473	0.265394	82.1525	446495	31.8621	9743.57	50.2904	436751	0.633562	948529	948.529																			36.2873	0.00474	0.363102	94.206	36329.3	54.7264	16126.2	39.4796	20203.2	1.38619	950092	950.092
26.5241	0.00474	13.1294	95.2819	13129.4	31.7888	-31862.1	63.4931	44991.5	0.500666	950529	950.529																			36.3332	0.00475	0.363484	94.5694	36348.4	54.8647	11532.8	39.7047	24815.6	1.38182	952092	952.092
0	0.00573	0	95.2819	20101.7	0	6706.5	95.2819	13395.2	0	952310	952.31																			36.3637	0.00476	0.363484	94.9329	36329.3	54.957	0	39.9759	36329.3	1.37475	954091	954.091
																														36.3332	0.00477	0.363102	95.296	36249.1	54.8647	-11532.8	40.4313	47781.9	1.35699	956090	956.09
																														36.2873	0.00478	0.36188	95.6579	36119.3	54.7264	-36790.4	40.9315	72909.6	1.33702	958090	958.09
																														36.0887	0.00479	0.360505	96.0184	36019.9	54.1289	-41319.7	41.8895	77339.6	1.29218	960090	960.09
																														36.0123	0.0048	0.359894	96.3783	53678.5	53.9	-18302	42.4783	71980.6	1.26888	962090	962.09
																														35.9665	0.00481	0.713676	97.092	35444.4	53.7629	-60464.5	43.3291	95908.9	1.2408	964090	964.09
																														35.4012	0.00483	0.349657	97.4416	11655.2	52.086	-140266	45.3556	151921	1.14839	966090	966.09
																														34.5303	0.00484	0	97.4416	34713.6	49.5549	-261885	47.8868	296599	1.03483	968090	968.09
																														34.4997	0.00484	0.347136	97.7888	69732.8	49.4672	114676	48.3216	-44942.9	1.02371	970090	970.09
																														34.9275	0.00485	0.350192	98.139	35076.5	50.7016	88405.6	47.4373	-53329.1	1.06881	972090	972.09
																														35.1108	0.00486	0.351338	98.4903	35149.1	51.2353	33377.5	47.255	1771.57	1.08423	974090	974.09
																														35.1567	0.00487	0.351643	98.8419	35164.3	51.3692	8926.66	47.4728	26237.7	1.08208	976090	976.09
																														35.172	0.00488	0.351643	99.1936	35149.1	51.4138	0	47.7797	35149.1	1.07606	978090	978.09
																														35.1567	0.00489	0.351338	99.5449	35107	51.3692	-8926.66	48.1757	44033.7	1.06629	980090	980.09
																														35.1108	0.0049	0.350803	99.8957	35053.6	51.2353	-15603.2	48.6604	50656.8	1.05292	982090	982.09
																														35.0497	0.00491	0.350268	100.246	35000.1	51.0571	-15582.8	49.1889	50582.9	1.03798	984090	984.09
																														35.0039	0.00492	0.349733	100.596	34931.3	50.9237	-15555.7	49.6721	50487	1.0252	986090	986.09
																														34.9428	0.00493	0.348893	100.945	217751	50.746	-24392.1	50.1986	242143	1.0109	988090	988.09
																														34.8358	0.00494	4.00612	104.951	16692.2	50.4358	-211442	54.5149	228134	0.925174	990090	990.09
																														0	0.00517	0	104.951	21245.1	0	10209.7	104.951	11035.4	0	991492	991.492
[truncated: 102 more columns]
