# Supplementary material for: Mechanical properties and energy evolution characteristics of fissure sandstone under the interaction between water and fissures
Source: PLoS One. 2026 Jun 9;21(6):e0351174. doi: 10.1371/journal.pone.0351174 (PMC13249158; doi:10.1371/journal.pone.0351174)
Supplement: S1 File — (ZIP) [file pone.0351174.s001.zip › Minimum data set/4. Energy Evolution Data of the Saturated Group.xlsx]

## Sheet: Sheet1
S- 0°-2													S- 0°-1														S- 30°-1														S- 30°-2
Axial Stress	Axial Strain	Individual Strain Energy	Total Strain Energy Density	Instantaneous Growth Rate of Total Strain Energy	Elastic Strain Energy Density	Instantaneous Growth Rate of Total Strain Energy	Dissipated Energy Density	Instantaneous Growth Rate of Total Strain Energy	Elastic Strain Energy / Dissipated Energy	Time（ms）	Time（s）		Axial Stress	Axial Strain	Individual Strain Energy	Total Strain Energy Density	Instantaneous Growth Rate of Total Strain Energy	Elastic Strain Energy Density	Instantaneous Growth Rate of Total Strain Energy	Dissipated Energy Density	Instantaneous Growth Rate of Total Strain Energy	Elastic Strain Energy / Dissipated Energy	Time（ms）	Time（s）			Axial Stress	Axial Strain	Individual Strain Energy	Total Strain Energy Density	Instantaneous Growth Rate of Total Strain Energy	Elastic Strain Energy Density	Instantaneous Growth Rate of Total Strain Energy	Dissipated Energy Density	Instantaneous Growth Rate of Total Strain Energy	Elastic Strain Energy / Dissipated Energy	Time（ms）	Time（s）			Axial Stress	Axial Strain	Individual Strain Energy	Total Strain Energy Density	Instantaneous Growth Rate of Total Strain Energy	Elastic Strain Energy Density	Instantaneous Growth Rate of Total Strain Energy	Dissipated Energy Density	Instantaneous Growth Rate of Total Strain Energy
0	0	0.00034377	3.4377e-05		0		3.4377e-05		0	0	0		0	0	0	0		0		0		0	0	0			0	0	0	0		0		0		0	0	0			0	0	0	0		0		0
0.22918	3e-06	0.00427044	0.0046142	766.807	0.00358616	781.013	0.00102804	-14.2066	3.48834	1999	1.999		0	1.6e-05	0	0		0		0		0	2000	2			0	1.35e-05	0.00021392	0.00021392		0		0.00021392		0	1999	1.999			0	6.5e-06	0	0		0		0
0.42781	1.6e-05	0.00768908	0.0123033	480.766	0.0124962	466.818	-0.000192928	13.9471	0	3998	3.998		0	2.7e-05	0	0		0		0		0	4000	4			0.06112	2.05e-05	0.00045837	0.00067229	133.983	0.000151186	26.1612	0.000521104	107.822	0.290127	3999	3.999			0	5e-07	0	0		0		0
0.5042	3.25e-05	0.0064935	0.0187968	334.554	0.0173573	242.377	0.00143948	92.1766	0	5998	5.998		0	4.2e-05	0.00042784	0.00042784		0		0.00042784		0	6000	6			0.09167	2.65e-05	0.00128341	0.0019557	194.923	0.000340095	48.0973	0.00161561	146.825	0.210506	5998	5.998			0	5e-07	0	0		0		0
0.53476	4.5e-05	0.00320856	0.0220053	429.667	0.0195252	117.181	0.00248019	312.486	7.87243	7998	7.998		0.06112	5.6e-05	0.00134456	0.0017724	48.893	0.000157055	16.0297	0.00161534	32.8633	0.0972269	8000	8			0.15279	3.7e-05	0.00193281	0.00388851	208.399	0.000944791	58.4488	0.00294372	149.95	0.320951	7998	7.998			0	1.4e-05	0.00152787	0.00152787		0		0.00152787
0.53476	5.1e-05	0.00474028	0.0267456	655.674	0.0195252	240.751	0.00722047	414.923	2.70414	9998	9.998		0.10695	7.2e-05	0.00012223	0.00189463	5.305	0.000480891	-8.17995	0.00141374	13.4849	0.340155	10000	10			0.19863	4.8e-05	0.00254777	0.00643628	223.242	0.00159675	65.502	0.00483954	157.74	0.329938	9998	9.998			0.12223	3.9e-05	0.00369743	0.00522531		0.000604647		0.00462066
0.5806	5.95e-05	0.004767	0.0315126	649.581	0.023016	362.226	0.00849658	287.355	2.70886	11998	11.998		0.01528	7.4e-05	-2.674e-05	0.00186789	-160.423	9.81594e-06	320.594	0.00185807	-481.017	0.00528286	12000	12			0.24446	5.95e-05	0.00247518	0.00891146	269.432	0.00241859	106.459	0.00649288	162.972	0.372498	11998	11.998			0.2139	6.1e-05	0.00427805	0.00950335	176.19	0.00185169	62.1882	0.00765167	114.002
0.61115	6.75e-05	0.00595109	0.0374637	715.485	0.0255019	291.429	0.0119618	424.056	2.13194	13998	13.998		0	7.05e-05	0.000267375	0.00213526	1996.4	0	314.05	0.00213526	1682.35	0	14000	14			0.30558	6.85e-05	0.00304817	0.0119596	310.329	0.00377916	116.446	0.00818047	193.882	0.461974	13998	13.998			0.27502	7.85e-05	0.00268146	0.0121848	183.635	0.00306108	87.3535	0.00912374	96.2819
0.64171	7.7e-05	0.0065699	0.0440336	671.878	0.028116	274.659	0.0159176	397.219	1.76635	15998	15.998		0.10695	7.55e-05	0.00272722	0.00486249	262.863	0.000480891	87.4347	0.0043816	175.428	0.109752	16001	16.001			0.33614	7.8e-05	0.00269291	0.0146525	396.577	0.00457284	125.037	0.0100797	271.54	0.453669	15998	15.998			0.32086	8.75e-05	0.00218488	0.0143697	306.562	0.00416655	124.946	0.0102031	181.616
0.67227	8.7e-05	0.00653173	0.0505653	688.528	0.0308577	287.739	0.0197076	400.789	1.56578	17998	17.998		0.2139	9.25e-05	0.00305575	0.00791824	182.31	0.00192356	91.4919	0.00599468	90.8183	0.320879	18000	18			0.38197	8.55e-05	0.0040489	0.0187014	424.536	0.00590479	161.957	0.0127967	262.579	0.461432	17998	17.998			0.35141	9.4e-05	0.00256683	0.0169365	396.117	0.00499775	128.758	0.0119388	267.359
0.70283	9.65e-05	0.00689458	0.0574599	760.925	0.033727	390.061	0.023733	370.864	1.4211	19998	19.998		0.27502	0.000105	0.0023224	0.0102406	225.457	0.0031799	97.673	0.00706074	127.784	0.450364	20000	20			0.42781	9.55e-05	0.00338047	0.0220819	505.297	0.00740709	181.411	0.0146748	323.886	0.504748	19998	19.998			0.38197	0.000101	0.00278075	0.0197173	363.692	0.00590479	134.977	0.0138125	228.715
0.74866	0.000106	0.007563	0.0650229	734.167	0.0382689	313.846	0.026754	420.321	1.4304	21998	21.998		0.30558	0.000113	0.00229947	0.0125401	390.373	0.00392586	134.123	0.00861424	256.25	0.455741	22000	22			0.47365	0.000103	0.00546222	0.0275441	577.708	0.00907948	189.97	0.0184647	387.738	0.491722	21998	21.998			0.41253	0.000108	0.00231094	0.0220282	401.225	0.00688743	120.184	0.0151408	281.041
0.76394	0.000116	0.00675325	0.0717762	841.99	0.039847	443.737	0.0319292	398.253	1.24798	23998	23.998		0.35141	0.00012	0.00355614	0.0160962	470.172	0.00519174	164.164	0.0109045	306.008	0.476111	24000	24			0.51948	0.000114	0.00522538	0.0327695	560.101	0.0109215	222.596	0.021848	337.505	0.499888	23997	23.997			0.42781	0.0001135	0.00270438	0.0247326	511.512	0.00740709	190.613	0.0173255	320.899
0.82506	0.0001245	0.00882357	0.0805997	918.746	0.046478	533.574	0.0341217	385.172	1.36213	25998	25.998		0.39725	0.0001295	0.0042017	0.0202979	415.274	0.00663457	157.043	0.0136634	258.231	0.485574	26000	26			0.5806	0.0001235	0.00625669	0.0390262	617.647	0.0136427	209.732	0.0253835	407.915	0.537463	25996	25.996			0.47365	0.0001195	0.00317801	0.0279106	586.708	0.00907948	230.512	0.0188311	356.196
0.85562	0.000135	0.0086326	0.0892323	813.509	0.0499849	258.93	0.0392475	554.579	1.27358	27998	27.998		0.44309	0.0001395	0.00389615	0.0241941	519.278	0.00825409	151.208	0.01594	368.07	0.517822	28000	28			0.61115	0.000134	0.00609624	0.0451224	617.648	0.0151162	232.407	0.0300063	385.241	0.503767	27996	27.996			0.5042	0.000126	0.00415584	0.0320664	637.498	0.0102885	172	0.021778	465.498
0.8709	0.000145	0.00804433	0.0972767	889.391	0.0517861	389.211	0.0454906	500.18	1.13839	29998	29.998		0.47365	0.000148	0.0057105	0.0299046	634.075	0.00943192	154.57	0.0204727	479.505	0.460708	30000	30			0.67227	0.0001435	0.00625671	0.0513792	798.838	0.0182908	311.032	0.0330883	487.805	0.552788	29995	29.995			0.53476	0.000134	0.00508788	0.0371543	681.484	0.0115735	240.102	0.0255808	441.382
0.91673	0.000154	0.00885409	0.106131	1076.95	0.0573799	512.602	0.0487509	564.352	1.177	31998	31.998		0.51948	0.0001595	0.006971	0.0368756	577.574	0.0113455	229.005	0.0255301	348.57	0.444396	32000	32			0.71811	0.0001525	0.00852179	0.0599009	783.88	0.0208703	259.919	0.0390307	523.961	0.534714	31994	31.994			0.59588	0.000143	0.00649735	0.0436517	674.033	0.0143702	261.14	0.0292814	412.893
0.94729	0.0001635	0.0110696	0.1172	932.193	0.0612692	376.49	0.0559311	555.703	1.09544	33998	33.998		0.59588	0.000172	0.00689078	0.0437664	568.082	0.014928	289.423	0.0288383	278.66	0.517646	34000	34			0.76394	0.000164	0.00754775	0.0674487	787.224	0.0236192	318.069	0.0438295	469.155	0.538887	33994	33.994			0.64171	0.0001535	0.0066463	0.050298	727.049	0.0166657	232.269	0.0336323	494.78
0.97785	0.000175	0.0085065	0.125707	940.985	0.0652862	514	0.0604207	426.985	1.08053	35998	35.998		0.65699	0.000183	0.00645914	0.0502255	630.348	0.0181469	284.855	0.0320786	345.493	0.565701	36000	36			0.82506	0.0001735	0.00898396	0.0764327	832.314	0.0275497	408.138	0.0488829	424.176	0.563585	35994	35.994			0.68755	0.0001635	0.00825821	0.0585562	742.977	0.0191317	279.91	0.0394244	463.067
1.02368	0.0001835	0.0103132	0.13602	1135.59	0.0715492	454.865	0.0644708	680.725	1.10979	37998	37.998		0.70283	0.0001925	0.00646299	0.0566885	758.164	0.0207676	241.402	0.0359209	516.763	0.578147	38000	38			0.88617	0.000184	0.00766232	0.084095	905.875	0.0317819	340.107	0.0523131	565.768	0.607533	37994	37.994			0.74866	0.000175	0.0077158	0.066272	834.119	0.0226838	298.367	0.0435882	535.751
1.03896	0.0001935	0.0106952	0.146715	1112.3	0.0737012	553.918	0.0730141	558.384	1.00941	39998	39.998		0.73339	0.0002015	0.00756305	0.0642516	909.495	0.0226128	250.513	0.0416387	658.982	0.543072	39999	39.999			0.91673	0.0001925	0.0095493	0.0936443	1037.93	0.0340117	439.736	0.0596325	598.196	0.570355	39994	39.994			0.7945	0.000185	0.0102177	0.0764897	841.187	0.0255466	262.037	0.0509431	579.15
1.10008	0.0002035	0.0115508	0.158266	1056.48	0.0826276	435.437	0.0756385	621.043	1.0924	41998	41.998		0.77922	0.0002115	0.00971736	0.0739689	834.087	0.0255273	321.643	0.0484416	512.444	0.526971	41998	41.998			0.99313	0.0002025	0.00965243	0.103297	1047.39	0.039917	496.123	0.0633797	551.263	0.629808	41994	41.994			0.84034	0.0001975	0.00870895	0.0851987	822.002	0.0285796	326.255	0.0566191	495.747
1.10008	0.000214	0.010107	0.168373	1143.57	0.0826276	360.493	0.0857455	783.074	0.963638	43998	43.998		0.84034	0.0002235	0.00863255	0.0826015	826.272	0.029689	340.376	0.0529125	485.896	0.561096	43998	43.998			1.03896	0.000212	0.0107716	0.114068	1103.21	0.0436861	534.885	0.0703822	568.329	0.620699	43994	43.994			0.90145	0.0002075	0.00978611	0.0949848	1002.07	0.0328874	435.055	0.0620974	567.016
1.14592	0.000223	0.0121925	0.180566	1240.33	0.0896572	608.914	0.0909084	631.417	0.986237	45998	45.998		0.88617	0.0002335	0.00954544	0.0921469	861.578	0.0330156	333.202	0.0591313	528.376	0.558344	45998	45.998			1.11536	0.000222	0.0107411	0.124809	1180.2	0.0503473	485.021	0.0744621	695.177	0.676147	45993	45.993			0.96257	0.000218	0.0107563	0.105741	925.617	0.0374982	326.96	0.0682429	598.656
1.17647	0.0002335	0.0119939	0.19256	1158.59	0.0945014	602.536	0.0980581	556.049	0.963729	47998	47.998		0.93201	0.000244	0.00811691	0.100264	901.252	0.0365196	378.144	0.0637442	523.109	0.572909	47998	47.998			1.14592	0.0002315	0.0122728	0.137082	1194.24	0.053144	356.632	0.0839381	837.603	0.633134	47992	47.992			0.99313	0.000229	0.0091444	0.114886	991.98	0.039917	309.396	0.0749685	682.584
1.22231	0.0002435	0.0117571	0.204317	1253.26	0.102009	649.866	0.102307	603.396	0.997085	49998	49.998		0.97785	0.0002525	0.00900688	0.109271	1207.47	0.0402003	430.699	0.0690704	776.766	0.58202	49998	49.998			1.19175	0.000242	0.0116119	0.148694	1190.22	0.0574799	519.145	0.0912142	671.079	0.630165	49992	49.992			1.03896	0.000238	0.0106952	0.125581	1032.53	0.0436861	476.855	0.0818946	555.676
1.25287	0.000253	0.0126815	0.216998	1283.04	0.107174	536.243	0.109824	746.793	0.975866	51998	51.998		1.02368	0.0002615	0.0121238	0.121394	1212.81	0.0440569	452.416	0.0773376	760.391	0.569669	51998	51.998			1.25287	0.0002515	0.0121925	0.160887	1310.16	0.0635269	652.386	0.0973597	657.777	0.652497	51992	51.992			1.10008	0.000248	0.00892288	0.134504	1140.82	0.0489773	447.227	0.0855264	693.597
1.28343	0.000263	0.0123377	0.229336	1314.37	0.112466	549.231	0.11687	765.144	0.962318	53998	53.998		1.0848	0.000273	0.0127388	0.134133	1134.46	0.0494748	421.201	0.0846584	713.257	0.584406	53998	53.998			1.31398	0.000261	0.0127005	0.173587	1363.64	0.0698753	595.197	0.103712	768.443	0.673744	53993	53.993			1.13064	0.000256	0.0116119	0.146116	1353.67	0.0517362	472.371	0.0943794	881.295
1.31398	0.0002725	0.0132926	0.242628	1281.07	0.117884	562.309	0.124745	718.766	0.945001	55998	55.998		1.13064	0.0002845	0.0133537	0.147487	1082.31	0.0537445	445.057	0.0937425	637.252	0.57332	55998	55.998			1.35982	0.0002705	0.0132086	0.186796	1455.11	0.0748357	623.101	0.11196	832.013	0.668414	55993	55.993			1.19175	0.000266	0.012754	0.15887	1144.8	0.0574799	500.031	0.10139	644.768
1.34454	0.0002825	0.0116884	0.254317	1476.68	0.123431	920.218	0.130886	556.465	0.943043	57998	57.998		1.19175	0.000296	0.0115394	0.159026	1209.76	0.0597111	507.073	0.0993152	702.688	0.601229	57998	57.998			1.42094	0.00028	0.0144385	0.201234	1546.69	0.0817142	627.415	0.11952	919.278	0.683685	57992	57.992			1.23759	0.0002765	0.0107143	0.169584	1217.08	0.0619868	483.363	0.107597	733.721
1.40566	0.000291	0.0156303	0.269947	1587.24	0.134908	892.547	0.135039	694.691	0.999027	59998	59.998		1.23759	0.0003055	0.0138656	0.172892	1349.39	0.064393	465.385	0.108499	884.003	0.59349	59998	59.998			1.46677	0.00029	0.015722	0.216956	1485.59	0.0870703	622.619	0.129886	862.972	0.670359	59992	59.992			1.28343	0.000285	0.0124103	0.181994	1327.99	0.0666638	529.055	0.11533	798.934
1.43621	0.000302	0.0153209	0.285268	1409.03	0.140836	700.532	0.144432	708.498	0.975098	61998	61.998		1.28343	0.0003165	0.0137968	0.186689	1217.34	0.0692515	540.015	0.117437	677.322	0.58969	61998	61.998			1.52789	0.0003005	0.0147326	0.231689	1542.59	0.0944779	658.022	0.137211	884.571	0.688559	61992	61.992			1.32926	0.0002945	0.0114935	0.193488	1302.31	0.0715098	547.952	0.121978	754.359
1.48205	0.0003125	0.0149733	0.300241	1438.45	0.149969	750.351	0.150272	688.101	0.997986	63998	63.998		1.34454	0.000327	0.0123759	0.199065	1436.21	0.0760033	708.653	0.123061	727.562	0.617605	63998	63.998			1.57372	0.00031	0.0161192	0.247808	1684.59	0.100231	806.203	0.147577	878.392	0.679174	63991	63.991			1.3751	0.000303	0.0119481	0.205436	1565.63	0.076527	704.12	0.128909	861.513
1.51261	0.0003225	0.014515	0.314756	1583.52	0.156218	647.414	0.158538	936.105	0.985363	65998	65.998		1.40566	0.000336	0.0156303	0.214695	1588.24	0.0830703	535.851	0.131625	1052.39	0.631115	65998	65.998			1.65012	0.00032	0.0167304	0.264539	1652.99	0.110199	808.788	0.15434	844.198	0.714002	65990	65.99			1.43621	0.0003115	0.0146677	0.220104	1660.03	0.0834799	768.071	0.136624	891.958
1.54317	0.000332	0.0163637	0.33112	1616.5	0.162594	643.875	0.168526	972.629	0.9648	67998	67.998		1.43621	0.000347	0.0161345	0.230829	1566.78	0.0867203	508.552	0.144109	1058.23	0.601769	67998	67.998			1.69596	0.00033	0.0163293	0.280868	1795.86	0.116406	645.332	0.164461	1150.53	0.707804	67990	67.99			1.49733	0.0003215	0.0160428	0.236146	1588.63	0.0907363	722.692	0.14541	865.941
1.57372	0.0003425	0.0159664	0.347086	1620.12	0.169095	804.677	0.177991	815.442	0.950022	69998	69.998		1.49733	0.000358	0.0183347	0.249164	1553.46	0.0942584	669.142	0.154906	884.323	0.608489	69998	69.998			1.74179	0.0003395	0.0186899	0.299558	1862.69	0.122783	869.189	0.176775	993.499	0.694571	69990	69.99			1.55845	0.000332	0.0165241	0.25267	1635.2	0.0982951	545.251	0.154375	1089.95
1.61956	0.0003525	0.017246	0.364332	1534.97	0.17909	989.064	0.185243	545.906	0.966785	71998	71.998		1.55845	0.00037	0.017395	0.266559	1506.13	0.102111	606.353	0.164449	899.78	0.620927	71998	71.998			1.81819	0.00035	0.0185638	0.318122	1934.46	0.13379	1096.87	0.184331	837.586	0.725814	71990	71.99			1.589	0.0003425	0.0178152	0.270486	1613.87	0.102187	553.664	0.168299	1060.21
1.6654	0.000363	0.0142208	0.378553	1559.05	0.189371	724.856	0.189182	834.194	1.001	73998	73.998		1.60428	0.000381	0.017246	0.283805	1797.05	0.108205	774.199	0.175601	1022.85	0.616197	73998	73.998			1.89458	0.00036	0.0210925	0.339214	1799.09	0.145269	885.384	0.193945	913.704	0.749018	73990	73.99			1.65012	0.0003535	0.0168831	0.287369	1761.98	0.110199	878.641	0.17717	883.34
1.68068	0.0003715	0.0154011	0.393954	1984.51	0.192862	1015.48	0.201092	969.028	0.959073	75998	75.998		1.68068	0.0003915	0.0213904	0.305196	1854.72	0.118756	841.059	0.18644	1013.66	0.636967	75999	75.999			1.94042	0.000371	0.0166883	0.355902	1997.81	0.152383	738.352	0.203519	1259.46	0.748742	75990	75.99			1.72651	0.0003635	0.0201184	0.307487	1729	0.120638	787.454	0.186849	941.547
1.74179	0.0003805	0.0193278	0.413282	1867.84	0.207142	1080.62	0.20614	787.218	1.00486	77998	77.998		1.74179	0.000404	0.0212682	0.326464	1650.59	0.127549	730.674	0.198915	919.912	0.641223	77998	77.998			1.98625	0.0003795	0.0222689	0.378171	2219.35	0.159666	1015.51	0.218505	1203.85	0.730723	77990	77.99			1.77235	0.000375	0.0170551	0.324542	1604.47	0.127129	626.298	0.197413	978.168
1.77235	0.0003915	0.0180291	0.431311	1779.08	0.214474	1065.59	0.216837	713.484	0.989107	79998	79.998		1.80291	0.000416	0.0191712	0.345635	1600.72	0.136657	717.533	0.208978	883.183	0.653933	79998	79.998			2.06265	0.0003905	0.0210084	0.39918	1978.43	0.172186	1214.72	0.226994	763.712	0.758547	79990	79.99			1.81819	0.0003845	0.0166387	0.341181	1979.03	0.13379	854.366	0.207391	1124.66
1.83346	0.0004015	0.0193315	0.450643	1852.28	0.229519	921.295	0.221123	930.986	1.03797	81998	81.998		1.84874	0.0004265	0.0168449	0.36248	1653.64	0.143693	730.777	0.218787	922.867	0.656774	81998	81.998			2.13904	0.0004005	0.0205386	0.419718	2250.3	0.185176	1077.52	0.234543	1172.78	0.789517	81990	81.99			1.8793	0.0003935	0.0199733	0.361154	1926.9	0.142935	830.903	0.218219	1096
1.84874	0.000412	0.0186402	0.469283	1787.25	0.233361	566.845	0.235922	1220.41	0.989146	83998	83.998		1.89458	0.0004355	0.0154011	0.377881	2011.64	0.150908	1006.35	0.226973	1005.3	0.664869	83998	83.998			2.18488	0.00041	0.0233423	0.443061	2252.1	0.193197	1088.37	0.249863	1163.73	0.773212	83990	83.99			1.92514	0.000404	0.0176013	0.378756	2036.01	0.149993	858.032	0.228763	1177.97
1.8793	0.000422	0.0179985	0.487281	1914.17	0.24114	804.362	0.246142	1109.81	0.979679	85998	85.998		1.9557	0.0004435	0.0187968	0.396678	2230.93	0.160801	1001.06	0.235877	1229.88	0.681718	85998	85.998			2.26127	0.0004205	0.0216998	0.464761	2199.01	0.206943	1111.05	0.257818	1087.96	0.802672	85990	85.99			1.98625	0.000413	0.0221009	0.400856	1927.05	0.159666	856.422	0.24119	1070.63
1.90986	0.0004315	0.0193278	0.506609	2107.31	0.249046	1025.89	0.257563	1081.42	0.966933	87998	87.998		2.00153	0.000453	0.0202445	0.416922	2214.65	0.168426	791.172	0.248496	1423.48	0.677781	87998	87.998			2.30711	0.00043	0.0222804	0.487041	2570.27	0.215418	1209.3	0.271623	1360.97	0.793079	87990	87.99			2.03209	0.000424	0.0164401	0.417297	1919.51	0.167121	793.67	0.250175	1125.84
1.9557	0.0004415	0.0217648	0.528374	1759.44	0.261145	1165.78	0.267229	593.658	0.977231	89997	89.997		2.04737	0.000463	0.0229412	0.439864	2114.67	0.176229	1009.48	0.263634	1105.19	0.66846	89998	89.998			2.3835	0.0004395	0.0265547	0.513596	2563.12	0.22992	1289.97	0.283676	1273.16	0.810502	89989	89.989			2.07793	0.000432	0.0200306	0.437327	2322.39	0.174746	1031.67	0.262581	1290.72
2.00153	0.0004525	0.0151834	0.543557	1935.67	0.273527	1354.33	0.27003	581.336	1.01295	91996	91.996		2.12376	0.000474	0.0214668	0.46133	2010.63	0.189625	1031.92	0.271705	978.711	0.697908	91998	91.998			2.44462	0.0004505	0.0259894	0.539585	2270.51	0.241863	1125.03	0.297722	1145.49	0.812376	91988	91.988			2.13904	0.0004415	0.0206112	0.457938	2075.92	0.185176	1113.83	0.272763	962.085
2.04737	0.00046	0.0206265	0.564184	2434.58	0.2862	1216	0.277984	1218.58	1.02956	93996	93.996		2.1696	0.000484	0.0207564	0.482087	2033.46	0.197899	712.232	0.284187	1321.23	0.696369	93998	93.998			2.50574	0.000461	0.0228267	0.562412	2635.8	0.254108	1271.32	0.308304	1364.49	0.824212	93989	93.989			2.20016	0.000451	0.0188312	0.47677	2176.82	0.195909	900.753	0.280861	1276.06
2.07793	0.00047	0.0219787	0.586162	2111.84	0.294807	845.853	0.291355	1265.98	1.01185	95996	95.996		2.20016	0.0004935	0.0188961	0.500983	2314.54	0.203514	787.84	0.297469	1526.7	0.68415	95998	95.998			2.56685	0.00047	0.0285715	0.590983	2691.37	0.266653	1269.77	0.32433	1421.6	0.822167	95989	95.989			2.23072	0.0004595	0.0203515	0.497121	2755.44	0.201389	952.3	0.295732	1803.14
2.10848	0.0004805	0.021314	0.607476	2207.98	0.30354	1076.79	0.303937	1131.19	0.998694	97996	97.996		2.24599	0.000502	0.0227655	0.523748	2109.31	0.212081	1095.49	0.311668	1013.82	0.68047	97998	97.998			2.62797	0.000481	0.025256	0.616239	2495.86	0.279503	1268.29	0.336736	1227.57	0.830037	97989	97.989			2.29183	0.0004685	0.0278687	0.52499	2121.58	0.212574	1079.74	0.312415	1041.85
2.15432	0.0004905	0.0239496	0.631426	2195.43	0.316882	1284.32	0.314544	911.114	1.00743	99996	99.996		2.30711	0.000512	0.0162567	0.540005	2067.14	0.22378	1039.26	0.316225	1027.88	0.707662	99998	99.998			2.68908	0.0004905	0.0259092	0.642148	2831.22	0.292653	1579.77	0.349495	1251.45	0.83736	99989	99.989			2.35295	0.0004805	0.0166845	0.541674	2417.28	0.224064	1225.21	0.317611	1192.06
2.20016	0.0005015	0.0221544	0.65358	2071.02	0.33051	1089.24	0.32307	981.775	1.02303	101996	101.996		2.33767	0.000519	0.0188847	0.55889	3034.89	0.229748	1004.29	0.329142	2030.6	0.698021	101998	101.998			2.76548	0.0005	0.027884	0.670032	3041.67	0.309519	1395.35	0.360514	1646.32	0.85855	101988	101.988			2.41406	0.0004875	0.0292438	0.570918	2919.67	0.235853	1096.42	0.335065	1823.26
2.23072	0.0005115	0.021337	0.674917	2207.01	0.339756	954.615	0.335162	1252.4	1.01371	103996	103.996		2.3835	0.000527	0.0266387	0.585529	2848.3	0.238845	1297.57	0.346684	1550.73	0.688941	103998	103.998			2.81131	0.00051	0.0314286	0.701461	2959.55	0.319863	1502.2	0.381598	1457.36	0.838218	103989	103.989			2.4599	0.0004995	0.02623	0.597148	2303.2	0.244896	1088.37	0.352252	1214.83
2.26127	0.000521	0.0216998	0.696617	2433.97	0.349125	1245.68	0.347492	1188.28	1.0047	105996	105.996		2.4599	0.000538	0.027479	0.613008	2470.49	0.254402	1436.49	0.358606	1033.99	0.709419	105998	105.998			2.90299	0.000521	0.030722	0.732183	2682.51	0.341065	1490.99	0.391118	1191.52	0.872025	105989	105.989			2.53629	0.00051	0.0255921	0.62274	2455.61	0.260342	1216.68	0.362398	1238.94
2.30711	0.0005305	0.0245455	0.721163	2363.07	0.363424	1690.45	0.357739	672.621	1.01589	107996	107.996		2.53629	0.000549	0.0268717	0.639879	2457.94	0.270447	1205.12	0.369432	1252.83	0.732063	107998	107.998			2.94882	0.0005315	0.0269519	0.759135	2874.58	0.351919	1696.24	0.407216	1178.34	0.864207	107988	107.988			2.58213	0.00052	0.024748	0.647488	2704.75	0.269837	982.639	0.377651	1722.12
2.36823	0.000541	0.0227159	0.743879	2411.2	0.382934	1723.76	0.360944	687.436	1.06092	109996	109.996		2.58213	0.0005595	0.0259741	0.665853	2685.36	0.280312	806.763	0.385542	1878.59	0.72706	109998	109.998			3.0405	0.0005405	0.0291024	0.788237	3426.39	0.374142	1815.5	0.414096	1610.89	0.903515	109989	109.989			2.62797	0.0005295	0.0279947	0.675483	2562.08	0.279503	1307.56	0.39598	1254.52
2.41406	0.0005505	0.0255081	0.769387	2443.86	0.397899	1255.12	0.371488	1188.74	1.0711	111996	111.996		2.61269	0.0005695	0.0290757	0.694929	2479.18	0.286986	964.59	0.407943	1514.59	0.703496	111998	111.998			3.08633	0.00055	0.0342858	0.822523	3304.15	0.385506	1306.53	0.437018	1997.62	0.882128	111988	111.988			2.70436	0.00054	0.0232468	0.69873	2537.1	0.295989	1579.77	0.402741	957.332
2.44462	0.000561	0.0233691	0.792756	2538.21	0.408037	1020.17	0.384719	1518.04	1.06061	113996	113.996		2.6738	0.0005805	0.0229871	0.717916	2667.93	0.300568	1409.25	0.417348	1258.68	0.720186	113998	113.998			3.14745	0.000561	0.0334493	0.855972	3148.87	0.400925	1633.36	0.455047	1515.51	0.881064	113988	113.988			2.76548	0.0005485	0.0249581	0.723688	2879.85	0.309519	969.142	0.414169	1910.71
2.47518	0.0005705	0.0273951	0.820151	2639.34	0.418302	1007.73	0.401849	1631.61	1.04095	115996	115.996		2.73492	0.000589	0.0290375	0.746954	2937.76	0.314466	1479.39	0.432487	1458.37	0.727112	115998	115.998			3.22384	0.0005715	0.0342514	0.890224	3134.35	0.420623	1898.57	0.469601	1235.79	0.895703	115988	115.988			2.78076	0.0005575	0.0254394	0.749127	3187.34	0.312949	1355.73	0.436179	1831.62
2.50574	0.0005815	0.0267113	0.846862	2269.27	0.428695	1717.67	0.418167	551.605	1.02518	117996	117.996		2.79603	0.0005995	0.02678	0.773734	2851.04	0.328677	1253.78	0.445057	1597.26	0.738504	117998	117.998			3.30024	0.000582	0.03157	0.921794	3104.86	0.440795	1625	0.480998	1479.86	0.916417	117987	117.987			2.87243	0.0005665	0.0319328	0.78106	2997.33	0.333922	1766.63	0.447138	1230.7
2.58213	0.000592	0.022078	0.86894	2610.08	0.455232	1967.16	0.413708	642.912	1.10037	119996	119.996		2.84187	0.000609	0.0302407	0.803974	3060.17	0.339542	1468.36	0.464432	1591.81	0.73109	119998	119.998			3.34607	0.0005915	0.0305272	0.952321	3618.62	0.453123	2026.93	0.499198	1591.69	0.907702	119986	119.986			2.93354	0.0005775	0.0280138	0.809074	2687.96	0.348281	1056.27	0.460793	1631.69
2.61269	0.0006005	0.0275135	0.896454	2703.76	0.466071	858.25	0.430382	1845.51	1.08292	121996	121.996		2.91827	0.0006195	0.0309627	0.834937	2832.6	0.358044	1602.57	0.476893	1230.03	0.750784	121998	121.998			3.43775	0.0006005	0.0364172	0.988738	3858.5	0.478294	2170.58	0.510445	1687.93	0.937014	121986	121.986			2.9641	0.000587	0.0270894	0.836163	3128.45	0.355575	1601.51	0.480588	1526.94
2.62797	0.000611	0.023858	0.920312	2191.54	0.471539	1131.15	0.448773	1060.38	1.05073	123996	123.996		2.97938	0.00063	0.0285218	0.863459	3034.39	0.373196	1336.22	0.490263	1698.17	0.761216	123998	123.998			3.49886	0.000611	0.0388236	1.02756	3559.27	0.495449	1610.06	0.532113	1949.21	0.931098	123986	123.986			3.05577	0.000596	0.0307869	0.86695	3351.3	0.377909	1776.68	0.489041	1574.62
2.6738	0.00062	0.018877	0.939189	3151.03	0.488129	2091.91	0.45106	1059.12	1.08218	125996	125.996		3.02522	0.0006395	0.0321659	0.895625	3014.33	0.384768	1562.45	0.510857	1451.88	0.753182	125997	125.997			3.55998	0.000622	0.0377006	1.06526	3373.79	0.51291	1638.18	0.552353	1735.61	0.928592	125986	125.986			3.10161	0.000606	0.0328878	0.899838	3317.75	0.389332	1313.1	0.510506	2004.65
2.71964	0.000627	0.0315394	0.970728	3362.8	0.505009	1840.44	0.465719	1522.36	1.08437	127996	127.996		3.10161	0.00065	0.0281208	0.923746	3157.44	0.404445	1626.68	0.5193	1530.76	0.778827	127996	127.996			3.62109	0.0006325	0.0348358	1.1001	3332.7	0.53067	2248.59	0.569428	1084.12	0.931935	127986	127.986			3.16273	0.0006165	0.0351261	0.934964	3147.45	0.404828	1455.38	0.530136	1692.07
2.76548	0.0006385	0.0306723	1.0014	2626.27	0.522177	1538.58	0.479223	1087.69	1.08963	129996	129.996		3.14745	0.000659	0.0334493	0.957195	3380.35	0.416488	1666.94	0.540706	1713.41	0.770267	129996	129.996			3.71277	0.000642	0.0318183	1.13192	3885.5	0.557882	2540.42	0.574035	1345.09	0.97186	129985	129.985			3.22384	0.0006275	0.032544	0.967508	3128.53	0.420623	1518.83	0.546885	1609.7
2.81131	0.0006495	0.0284187	1.02982	2728.37	0.539628	1960.45	0.490191	767.919	1.10085	131996	131.996		3.22384	0.0006695	0.0324676	0.989662	3278.06	0.43695	1608.61	0.552712	1669.46	0.790557	131996	131.996			3.77388	0.0006505	0.0381208	1.17004	4372.65	0.576398	2275.13	0.59364	2097.52	0.970955	131984	131.984			3.28496	0.0006375	0.0331551	1.00066	3346.07	0.436723	1625	0.56394	1721.07
2.87243	0.0006595	0.0288771	1.0587	2979.96	0.563346	1788.48	0.49535	1191.47	1.13727	133996	133.996		3.26968	0.0006795	0.0347327	1.0244	3497.93	0.449465	1646.9	0.57493	1851.02	0.781772	133995	133.995			3.85028	0.0006605	0.0427732	1.21281	4019.26	0.599971	2267.48	0.612839	1751.78	0.979003	133985	133.985			3.34607	0.0006475	0.0337663	1.03443	3152.6	0.453123	1655.23	0.581306	1497.37
2.90299	0.0006695	0.030722	1.08942	2948.26	0.575397	1481.07	0.514021	1467.19	1.1194	135996	135.996		3.34607	0.00069	0.0369749	1.06137	3149.22	0.470712	1389.98	0.590658	1759.25	0.796928	135994	135.994			3.92667	0.0006715	0.0416311	1.25444	4089.77	0.624015	2258.69	0.630427	1831.07	0.989828	135984	135.984			3.40719	0.0006575	0.0292858	1.06372	3577.53	0.469828	2054.5	0.593887	1523.02
2.94882	0.00068	0.0297174	1.11914	2851.56	0.593708	1800.65	0.525427	1050.91	1.12995	137996	137.996		3.37663	0.000701	0.0307335	1.0921	3282.29	0.479349	1528.72	0.612754	1753.57	0.782286	137994	137.994			4.00307	0.000682	0.0462988	1.30074	3779.61	0.648533	1793.34	0.652207	1986.27	0.994367	137984	137.984			3.48358	0.000666	0.0368985	1.10061	4011.91	0.491131	2036.24	0.609482	1975.67
2.99466	0.00069	0.0287395	1.14788	3127.47	0.61231	2248.57	0.535565	878.896	1.1433	139996	139.996		3.45303	0.00071	0.0349123	1.12702	3617.48	0.501286	2334.83	0.625729	1282.64	0.801123	139994	139.994			4.0489	0.0006935	0.0368527	1.33759	3938.04	0.663468	2210.78	0.674125	1727.26	0.984191	139984	139.984			3.5447	0.0006765	0.0393278	1.13994	3435.97	0.508516	1631.15	0.631425	1804.82
3.05577	0.0006995	0.032246	1.18012	3085.57	0.637555	1903.04	0.542566	1182.52	1.17508	141996	141.996		3.52942	0.00072	0.0338198	1.16084	3777.02	0.523711	2088.23	0.637124	1688.79	0.821992	141995	141.995			4.14058	0.0007025	0.0438771	1.38147	4432.25	0.693854	2883.3	0.687616	1548.94	1.00907	141984	141.984			3.60581	0.0006875	0.0345455	1.17449	3492.53	0.526201	1740.22	0.648286	1752.31
3.08633	0.00071	0.0294653	1.20959	3121.66	0.650371	1287.96	0.559215	1833.71	1.16301	143996	143.996		3.59054	0.0007295	0.039832	1.20067	3739.23	0.542007	1800.11	0.658661	1939.12	0.822892	143994	143.994			4.21697	0.000713	0.0425517	1.42402	4501.3	0.719692	2543.84	0.704329	1957.47	1.02181	143984	143.984			3.66693	0.000697	0.0370512	1.21154	3928.04	0.544191	2097.4	0.667347	1830.64
3.11689	0.0007195	0.032968	1.24255	3324.87	0.663315	1629.88	0.57924	1695	1.14515	145996	145.996		3.65165	0.0007405	0.0368221	1.23749	3090.34	0.560613	1787.16	0.676876	1303.18	0.828236	145994	145.994			4.29336	0.000723	0.0497251	1.47375	4154.79	0.746003	2218.69	0.727744	1936.1	1.02509	145984	145.984			3.74332	0.000707	0.0395455	1.25108	3796.05	0.5671	1799.21	0.683983	1996.85
3.16273	0.00073	0.0335295	1.27608	3142.72	0.682969	2204.84	0.593115	937.877	1.15149	147996	147.996		3.71277	0.0007505	0.0280749	1.26556	4104.34	0.579537	2180.48	0.686027	1923.86	0.844772	147994	147.994			4.35448	0.0007345	0.0396028	1.51335	4224.79	0.767394	2636.17	0.745956	1588.62	1.02874	147984	147.984			3.78916	0.0007175	0.0382736	1.28936	3763.82	0.581075	1836.23	0.708283	1927.6
3.22384	0.0007405	0.0324676	1.30855	3106.08	0.709616	2291.28	0.598935	814.808	1.1848	149996	149.996		3.77388	0.000758	0.0437511	1.30932	4540.64	0.598772	2041.4	0.710544	2499.24	0.842695	149994	149.994			4.44615	0.0007435	0.0470055	1.56036	4862.21	0.800045	2810.13	0.760311	2052.08	1.05226	149984	149.984			3.86556	0.0007275	0.0388848	1.32824	3919.03	0.604743	1904.65	0.723499	2014.38
3.26968	0.0007505	0.0312071	1.33976	3134.13	0.72994	1745.24	0.609819	1388.89	1.19698	151996	151.996		3.835	0.0007695	0.0425211	1.35184	3550.98	0.618324	1751.76	0.733513	1799.22	0.842962	151994	151.994			4.50727	0.000754	0.0478076	1.60816	4370.85	0.822192	2663.39	0.785971	1707.46	1.04608	151985	151.985			3.91139	0.0007375	0.0394959	1.36774	3883.51	0.619168	1942.44	0.74857	1941.06
3.30024	0.00076	0.0299084	1.36967	3619.85	0.743648	1865.18	0.626019	1754.67	1.1879	153996	153.996		3.89611	0.0007805	0.0373759	1.38921	3869.65	0.638186	2201.8	0.751026	1667.85	0.849752	153994	153.994			4.59894	0.0007645	0.0439802	1.65214	4316.67	0.855976	2834.35	0.796167	1482.31	1.07512	153984	153.984			3.98779	0.0007475	0.0381743	1.40591	3945.08	0.643592	2271.82	0.76232	1673.26
3.34607	0.000769	0.0370589	1.40673	3564.18	0.764446	2094.3	0.64228	1469.88	1.19021	155996	155.996		3.97251	0.00079	0.041952	1.43116	3919.6	0.663461	2033.54	0.767704	1886.06	0.864214	155994	155.994			4.66006	0.000774	0.0423531	1.6945	5266.88	0.878879	3125.45	0.815617	2141.43	1.07756	155984	155.984			4.0489	0.000757	0.0387549	1.44467	4110.02	0.663468	2108.33	0.781199	2001.69
3.39191	0.00078	0.0342247	1.44095	3454.48	0.785535	2364.45	0.655416	1090.03	1.19853	157996	157.996		4.01834	0.0008005	0.0364401	1.4676	3874.76	0.678857	1856.66	0.788747	2018.1	0.860678	157994	157.994			4.75173	0.000783	0.0550841	1.74958	5290.03	0.913796	3148.03	0.835784	2141.99	1.09334	157984	157.984			4.11002	0.0007665	0.0393355	1.484	4285.72	0.68365	2140.15	0.800353	2145.58
3.45303	0.00079	0.0383194	1.47927	3505.41	0.814099	2744.51	0.665171	760.901	1.2239	159996	159.996		4.07946	0.0008095	0.0391177	1.50672	4147.39	0.699666	2554.42	0.807057	1592.97	0.866935	159994	159.994			4.82812	0.0007945	0.0533614	1.80294	4448.87	0.943413	2116.28	0.859528	2332.59	1.09759	159984	159.984			4.17113	0.000776	0.0420933	1.5261	4576.22	0.704131	2385.2	0.821965	2191.02
3.51414	0.000801	0.0352942	1.51456	3464.49	0.843169	2085.65	0.671395	1378.83	1.25585	161996	161.996		4.15585	0.000819	0.0376089	1.54433	4553.93	0.726114	2300.29	0.818217	2253.64	0.887434	161994	161.994			4.87396	0.0008055	0.0467381	1.84968	4602.29	0.961413	2658.74	0.888267	1943.56	1.08235	161984	161.984			4.24753	0.000786	0.047143	1.57324	4422.14	0.730161	2501.43	0.843077	1920.72
3.5447	0.000811	0.03746	1.55202	3678.11	0.857898	1807.84	0.694126	1870.27	1.23594	163996	163.996		4.20169	0.000828	0.0466387	1.59097	4597.98	0.742221	2167.02	0.848749	2430.96	0.874488	163994	163.994			4.96563	0.000815	0.047609	1.89729	5049.67	0.997918	3878.63	0.899371	1171.04	1.10957	163984	163.984			4.32392	0.000797	0.045722	1.61896	3975	0.756661	2234.51	0.8623	1740.49
3.59054	0.0008215	0.0379413	1.58997	3552.88	0.88023	2140.3	0.709736	1412.59	1.24022	165996	165.996		4.27808	0.000839	0.0453209	1.63629	4045.52	0.769454	2556.35	0.866837	1489.17	0.887658	165994	165.994			5.05731	0.0008245	0.0483347	1.94562	5126.06	1.03511	3281.88	0.910517	1844.19	1.13683	165984	165.984			4.38504	0.0008075	0.0397404	1.6587	4563.29	0.778203	2224.81	0.880498	2338.48
3.63637	0.000832	0.0366693	1.62663	3596.13	0.902844	2596.05	0.723791	1000.07	1.24738	167996	167.996		4.35448	0.0008495	0.0416578	1.67795	4309.79	0.797182	2513	0.880766	1796.79	0.905101	167994	167.994			5.11842	0.000834	0.0490605	1.99468	5478.28	1.06027	3341.55	0.934411	2136.73	1.1347	167984	167.984			4.44615	0.0008165	0.0492438	1.70795	4511.09	0.800045	2199.42	0.907901	2311.67
3.69749	0.000842	0.0370513	1.66369	3817.81	0.933449	1916.8	0.730237	1901.01	1.27828	169996	169.996		4.41559	0.000859	0.0445379	1.72249	4719.21	0.819714	2622.74	0.902772	2096.47	0.907997	169994	169.994			5.2101	0.0008435	0.0550269	2.04971	5542.8	1.0986	3212.26	0.951115	2330.53	1.15506	169984	169.984			4.50727	0.0008275	0.0409779	1.74892	4710.86	0.822192	2796.56	0.926731	1914.3
3.71277	0.000852	0.0393049	1.70299	4051.51	0.94118	1900.9	0.761811	2150.61	1.23545	171996	171.996		4.49199	0.000869	0.0474867	1.76997	4556.08	0.848326	2529.27	0.921648	2026.82	0.920445	171994	171.994			5.27121	0.000854	0.055829	2.10554	4718.99	1.12452	3113.29	0.981021	1605.7	1.14627	171983	171.983			4.59894	0.0008365	0.0532393	1.80216	4770.74	0.855976	2765.22	0.946187	2005.51
3.77388	0.0008625	0.0437511	1.74674	3917.64	0.972418	2863.19	0.774324	1054.45	1.25583	173995	173.995		4.5531	0.0008795	0.045913	1.81589	4626.52	0.871564	2572.36	0.944322	2054.16	0.922953	173994	173.994			5.36289	0.0008645	0.0432698	2.14881	5753.32	1.16398	4302.13	0.984835	1451.19	1.1819	173982	173.982			4.66006	0.000848	0.0445608	1.84672	4158.4	0.878879	2195.46	0.967844	1962.94
3.835	0.000874	0.0424371	1.78918	3711.41	1.00417	2484.3	0.785009	1227.11	1.27918	175994	175.994		4.6295	0.0008895	0.0489306	1.86482	4462.92	0.901059	2606.82	0.963758	1856.1	0.934943	175994	175.994			5.45456	0.0008725	0.0631667	2.21198	6528.19	1.20411	3799.76	1.00787	2728.43	1.19471	175981	175.981			4.72117	0.0008575	0.0427656	1.88949	4790.96	0.90208	2524.83	0.987408	2266.13
3.88083	0.000885	0.0410696	1.83025	3750.79	1.02831	2641.36	0.801934	1109.42	1.28229	177994	177.994		4.69061	0.0009	0.0425593	1.90738	4769.95	0.925004	2785.81	0.982372	1984.14	0.941603	177994	177.994			5.53095	0.000884	0.0641331	2.27611	5252.94	1.23807	3275.95	1.03804	1976.99	1.1927	177980	177.98			4.78229	0.0008665	0.0458672	1.93536	5395.51	0.925588	3207.16	1.00977	2188.35
3.94195	0.0008955	0.0395723	1.86982	3976.79	1.06096	2398.01	0.808861	1578.78	1.31167	179994	179.994		4.76701	0.000909	0.0504547	1.95783	4958.19	0.955382	3140.66	1.00245	1817.53	0.953049	179994	179.994			5.62263	0.0008955	0.0566846	2.33279	5174.92	1.27945	3881.12	1.05334	1293.8	1.21467	179980	179.98			4.87396	0.000876	0.0539497	1.98931	5053.95	0.961413	2931.13	1.02789	2122.82
3.97251	0.0009055	0.041952	1.91177	3725.25	1.07747	2025.29	0.834299	1699.95	1.29147	181994	181.994		4.8434	0.0009195	0.04623	2.00406	5144.78	0.986247	2481.08	1.01781	2663.69	0.968986	181994	181.994			5.7143	0.0009055	0.0545761	2.38737	5780.11	1.32151	3614.17	1.06586	2165.95	1.23986	181980	181.98			4.93508	0.000887	0.0496564	2.03896	4642.05	0.985676	2325.03	1.05329	2317.02
4.01834	0.000916	0.0344156	1.94619	4078.45	1.10248	3094.61	0.84371	983.844	1.3067	183994	183.994		4.88924	0.000929	0.0566655	2.06073	4955.08	1.005	2400.32	1.05572	2554.76	0.951959	183994	183.994			5.77541	0.000915	0.0581361	2.44551	6152.88	1.34993	3300.9	1.09558	2851.98	1.23217	183980	183.98			4.99619	0.000897	0.0478267	2.08679	4942.52	1.01024	2856.13	1.07655	2086.39
4.07946	0.0009245	0.043075	1.98926	4668.7	1.13627	3130.13	0.852992	1538.57	1.3321	185994	185.994		4.96563	0.0009405	0.0473912	2.10812	4668.6	1.03665	2422.76	1.07146	2245.85	0.967512	185994	185.994			5.85181	0.000925	0.0618451	2.50735	5781.75	1.38588	3530.26	1.12147	2251.49	1.23577	185980	185.98			5.07259	0.0009065	0.0485525	2.13534	5285.49	1.04137	3301.77	1.09397	1983.72
4.1253	0.000935	0.0456304	2.03489	4073.06	1.16195	2401.88	0.872943	1671.19	1.33107	187994	187.994		5.01147	0.00095	0.0506495	2.15877	5233.99	1.05588	3321.85	1.10289	1912.14	0.957382	187994	187.994			5.9282	0.0009355	0.0566808	2.56403	5855.44	1.4223	3665.76	1.14173	2189.68	1.24574	187980	187.98			5.14898	0.000916	0.0518718	2.18721	5629.29	1.07297	3265.56	1.11424	2363.73
4.17113	0.000946	0.0419405	2.07683	4327.38	1.18791	2486.39	0.888923	1840.99	1.33635	189994	189.994		5.11842	0.00096	0.0514134	2.21018	5171.9	1.10143	3268.25	1.10875	1903.64	0.993398	189994	189.994			6.0046	0.000945	0.060428	2.62446	5919.58	1.4592	3808.2	1.16526	2111.38	1.25225	189980	189.98			5.22538	0.000926	0.0578993	2.24511	5169.36	1.10505	3077.29	1.14006	2092.06
4.21697	0.000956	0.0489344	2.12577	4179.84	1.21416	3285.62	0.911604	894.22	1.3319	191994	191.994		5.16426	0.00097	0.0520245	2.26221	5240.65	1.12125	2661.67	1.14096	2578.99	0.982724	191994	191.994			6.08099	0.000955	0.055004	2.67946	5826.08	1.49656	3557.83	1.1829	2268.25	1.26516	191980	191.98			5.30177	0.000937	0.0506571	2.29577	4970.48	1.1376	2874.43	1.15817	2096.05
4.29336	0.0009675	0.0409321	2.1667	4022.71	1.25855	2969.9	0.908149	1052.81	1.38584	193994	193.994		5.24065	0.00098	0.0527885	2.31499	5313.23	1.15466	3366.4	1.16033	1946.83	0.995116	193994	193.994			6.14211	0.000964	0.0556915	2.73516	6926.85	1.5268	4230.53	1.20836	2696.32	1.26353	193980	193.98			5.36289	0.0009465	0.0512377	2.34701	5427.82	1.16398	2792.54	1.18303	2635.28
4.32392	0.000977	0.0435448	2.21025	4380.53	1.27653	2785.84	0.933713	1594.69	1.36716	195994	195.994		5.31705	0.00099	0.0534761	2.36847	5381.98	1.18858	3069.48	1.17989	2312.5	1.00736	195994	195.994			6.23378	0.000973	0.0689918	2.80415	6154.14	1.57271	4235.02	1.23144	1919.12	1.27714	195980	195.98			5.424	0.000956	0.0518909	2.3989	5500.39	1.19065	3181.68	1.20824	2318.72
4.38504	0.000987	0.0418756	2.25212	5230.86	1.31288	3278.45	0.939245	1952.41	1.3978	197994	197.994		5.37816	0.001	0.0541636	2.42263	5450.74	1.21605	3113.65	1.20658	2337.09	1.00785	197994	197.994			6.31018	0.000984	0.0540911	2.85824	5256.72	1.6115	4814.09	1.24674	442.63	1.29257	197980	197.98			5.50039	0.0009655	0.0526166	2.45151	6163.21	1.22443	3580.23	1.22709	2582.98
4.43087	0.0009965	0.0601262	2.31225	4570.54	1.34046	2411.55	0.971785	2159	1.37938	199994	199.994		5.45456	0.00101	0.0548512	2.47748	5523.31	1.25085	3148.98	1.22664	2374.33	1.01974	199994	199.994			6.41713	0.0009925	0.0484149	2.90665	7113.03	1.66659	5937.71	1.24007	1175.33	1.34395	199980	199.98			5.57679	0.000975	0.0644845	2.516	5908.74	1.25868	2951.75	1.25732	2956.99
4.47671	0.00101	0.0449963	2.35724	3848.98	1.36834	2384.91	0.988902	1464.06	1.3837	201994	201.994		5.51567	0.00102	0.0556151	2.5331	5603.53	1.27903	3552.88	1.25407	2050.65	1.01991	201994	201.994			6.49352	0.001	0.0653936	2.97205	7521.57	1.7065	5053.81	1.26555	2467.76	1.34843	201980	201.98			5.6379	0.0009865	0.0595991	2.5756	6108.25	1.28641	2856.23	1.28918	3252.02
4.52255	0.00102	0.0454547	2.4027	4572.2	1.39651	2830.65	1.00619	1741.55	1.38792	203994	203.994		5.60735	0.00103	0.0564554	2.58956	5679.92	1.32191	3956.77	1.26765	1723.16	1.0428	203994	203.994			6.5852	0.00101	0.066234	3.03828	6661.59	1.75503	4474.05	1.28325	2187.54	1.36764	203980	203.98			5.7143	0.000997	0.0747824	2.65038	5662.61	1.32151	3007.22	1.32887	2655.39
4.56838	0.00103	0.0459894	2.44869	4629.5	1.42495	3341.53	1.02373	1287.96	1.39192	205994	205.994		5.68374	0.00104	0.057143	2.6467	5748.68	1.35817	3281.48	1.28853	2467.2	1.05404	205994	205.994			6.66159	0.00102	0.0669979	3.10528	6741.8	1.79598	4118.99	1.3093	2622.82	1.37171	205980	205.98			5.79069	0.00101	0.0582889	2.70867	5101.82	1.35708	3113.68	1.35159	1988.14
4.6295	0.00104	0.0466006	2.49529	4686.79	1.46334	3863.56	1.03195	823.229	1.41803	207994	207.994		5.74486	0.00105	0.0578306	2.70453	5825.07	1.38754	3325.64	1.31699	2499.43	1.05356	207994	207.994			6.73798	0.00103	0.0678382	3.17312	6825.84	1.83741	4588.37	1.33571	2237.47	1.3756	207980	207.98			5.86709	0.00102	0.0590529	2.76772	5947.3	1.39313	3627.97	1.37459	2319.34
4.69061	0.00105	0.0471353	2.54242	4740.27	1.50223	3419.63	1.0402	1320.64	1.44417	209994	209.994		5.82125	0.00106	0.0586709	2.7632	5905.28	1.42468	4118.46	1.33852	1786.82	1.06437	209994	209.994			6.82966	0.00104	0.0686786	3.2418	6906.05	1.88775	4640.33	1.35405	2265.72	1.39415	209980	209.98			5.94348	0.00103	0.0598932	2.82762	6027.52	1.42964	4047.95	1.39797	1979.57
4.73645	0.00106	0.0476701	2.59009	4793.75	1.53173	3464.58	1.05836	1329.16	1.44726	211994	211.994		5.91292	0.00107	0.0594348	2.82263	5974.04	1.4699	3788.42	1.35273	2185.62	1.08662	211994	211.994			6.90605	0.00105	0.0694425	3.31124	6990.09	1.93021	4270.42	1.38102	2719.66	1.39767	211980	211.98			6.03516	0.00104	0.0606572	2.88827	6103.91	1.47409	3722.45	1.41418	2381.46
4.79757	0.00107	0.0482049	2.6383	4843.4	1.57152	3497.73	1.06678	1345.67	1.47314	213994	213.994		5.97404	0.00108	0.060046	2.88268	6035.16	1.50045	3070.2	1.38223	2964.96	1.08553	213994	213.994			6.98245	0.00106	0.0703593	3.3816	7081.76	1.97316	5192.59	1.40844	1889.17	1.40095	213980	213.98			6.09627	0.00105	0.0614211	2.94969	6184.12	1.50409	3778.89	1.4456	2405.24
4.8434	0.00108	0.0486632	2.68696	4893.06	1.60169	3031.48	1.08528	1861.58	1.47583	215994	215.994		6.03516	0.00109	0.0606572	2.94334	6103.91	1.53131	3101.35	1.41203	3002.56	1.08447	215994	215.994			7.0894	0.00107	0.071276	3.45287	7165.79	2.03407	5248.99	1.41881	1916.8	1.43364	215980	215.98			6.18794	0.00106	0.0622614	3.01196	6264.34	1.54967	4203.84	1.46229	2060.5
4.88924	0.00109	0.049198	2.73616	4942.72	1.63215	3576.16	1.10401	1366.55	1.47838	217994	217.994		6.09627	0.0011	0.0614211	3.00476	6184.12	1.56248	3925.57	1.44228	2258.55	1.08334	217994	217.994			7.16579	0.00108	0.0720399	3.52491	7246.01	2.07814	4431.04	1.44678	2814.97	1.43639	217980	217.98			6.26434	0.00107	0.0630254	3.07498	6344.55	1.58817	3873.61	1.48681	2470.94
4.95036	0.0011	0.0496564	2.78582	4988.55	1.67321	3088.86	1.11261	1899.7	1.50386	219994	219.994		6.18794	0.00111	0.0622614	3.06702	6264.34	1.60982	4367.02	1.4572	1897.32	1.10474	219994	219.994			7.24219	0.00109	0.0728803	3.59779	7337.68	2.12269	4931.33	1.47511	2406.35	1.439	219980	219.98			6.34073	0.00108	0.0638657	3.13885	6428.59	1.62714	4318.16	1.51171	2110.43
4.98091	0.00111	0.0501147	2.83593	5038.21	1.69392	3127.11	1.14201	1911.1	1.48329	221994	221.994		6.26434	0.00112	0.0630254	3.13005	6340.73	1.64982	4023.97	1.48023	2316.76	1.11457	221994	221.994			7.33386	0.0011	0.0738734	3.67167	7436.99	2.17676	5901.38	1.4949	1535.61	1.45612	221980	221.98			6.43241	0.00109	0.0647061	3.20355	6504.98	1.67453	4370.12	1.52902	2134.86
5.04203	0.00112	0.0506495	2.88658	5091.69	1.73575	3676.59	1.15083	1415.1	1.50826	223994	223.994		6.34073	0.00113	0.0637893	3.19383	6417.13	1.6903	4073.05	1.50354	2344.08	1.12422	223994	223.994			7.44081	0.00111	0.0748665	3.74653	7528.67	2.24071	5975.37	1.50582	1553.29	1.48804	223980	223.98			6.5088	0.0011	0.0653936	3.26895	6573.74	1.71454	3618.02	1.55441	2955.71
5.08787	0.00113	0.0511843	2.93776	5148.98	1.76746	3720.87	1.17031	1428.11	1.51025	225994	225.994		6.41713	0.00114	0.0645533	3.25839	6497.34	1.73128	4122.12	1.52711	2375.22	1.1337	225994	225.994			7.53249	0.00112	0.0757069	3.82224	7608.88	2.29627	5118.39	1.52597	2490.49	1.50479	225980	225.98			6.56992	0.00111	0.0660811	3.33503	6653.95	1.74689	3660.54	1.58813	2993.41
5.14898	0.00114	0.0517954	2.98956	5210.1	1.81017	4297.11	1.17939	912.991	1.53483	227994	227.994		6.49352	0.00115	0.0653936	3.32378	6577.56	1.77274	4593.74	1.55104	1983.82	1.14294	227994	227.994			7.60888	0.00113	0.0764708	3.89871	7689.09	2.34308	4704.71	1.55563	2984.38	1.5062	227980	227.98			6.64631	0.00112	0.0669979	3.40202	6745.62	1.78775	4942.89	1.61427	1802.73
5.2101	0.00115	0.0524066	3.04197	5263.57	1.8534	4348.11	1.18857	915.467	1.55935	229993	229.993		6.5852	0.00116	0.0661576	3.38994	6642.49	1.82315	4220.27	1.56679	2422.23	1.16363	229994	229.994			7.68527	0.00114	0.0773111	3.97602	7776.95	2.39036	5232.72	1.58566	2544.23	1.50749	229980	229.98			6.75326	0.00113	0.0679146	3.46994	6825.84	1.84575	4999.85	1.62419	1825.99
5.27121	0.00116	0.0528649	3.09483	5309.41	1.89713	3289.68	1.1977	2019.73	1.58398	231992	231.992		6.64631	0.00117	0.0666923	3.45663	6699.79	1.85715	2985.02	1.59948	3714.77	1.16109	231994	231.994			7.77695	0.00115	0.0782279	4.05425	7868.62	2.44774	5770.8	1.60651	2097.82	1.52363	231980	231.98			6.82966	0.00114	0.0686022	3.53854	6898.41	1.88775	3796.58	1.65079	3101.83
5.30177	0.00117	0.0533233	3.14815	5362.89	1.91919	3328.3	1.22896	2034.59	1.56164	233992	233.992		6.69215	0.00118	0.0673035	3.52393	6772.36	1.88285	3446.82	1.64108	3325.54	1.14732	233994	233.994			7.86862	0.00116	0.0791446	4.13339	7956.47	2.50578	5838.51	1.62761	2117.97	1.53954	233980	233.98			6.89077	0.00115	0.0693661	3.60791	6982.45	1.92168	4270.42	1.68623	2712.02
5.36289	0.00118	0.0539345	3.20209	5424	1.9637	4475.62	1.23839	948.385	1.58568	235992	235.992		6.76854	0.00119	0.0681437	3.59208	6856.39	1.92608	4787.78	1.66599	2068.61	1.15612	235994	235.994			7.96029	0.00117	0.0799849	4.21338	8040.51	2.56451	5409.39	1.64887	2631.12	1.55531	235980	235.98			6.98245	0.00116	0.0702829	3.67819	7066.48	1.97316	5181.25	1.70503	1885.23
5.424	0.00119	0.0545456	3.25663	5485.12	2.0087	4526.63	1.24793	958.492	1.60963	237992	237.992		6.86021	0.0012	0.0689841	3.66106	6936.61	1.97861	4842.05	1.68245	2094.56	1.17603	237994	237.994			8.03669	0.00118	0.0808253	4.2942	8128.36	2.61397	5471.74	1.68024	2656.62	1.55572	237980	237.98			7.07412	0.00117	0.0710468	3.74924	7142.87	2.02531	4364.61	1.72393	2778.26
5.48512	0.0012	0.0551568	3.31179	5542.41	2.05423	4577.62	1.25756	964.788	1.6335	239991	239.991		6.93661	0.00121	0.0697481	3.73081	7020.64	2.02292	4455.81	1.70789	2564.83	1.18446	239994	239.994			8.12836	0.00119	0.0817419	4.37595	8220.03	2.67394	6031.23	1.70201	2188.8	1.57105	239980	239.98			7.13523	0.00118	0.0718107	3.82105	7219.27	2.06045	4421.59	1.7606	2797.68
5.54623	0.00121	0.0556915	3.36748	5599.71	2.10026	4044.43	1.26723	1555.28	1.65737	241990	241.99		7.013	0.00122	0.0706648	3.80148	7108.5	2.06773	5417.71	1.73375	1690.79	1.19263	241994	241.994			8.22003	0.0012	0.0826587	4.45861	8311.71	2.73459	6099.59	1.72401	2212.12	1.58618	241979	241.979			7.22691	0.00119	0.0725746	3.89362	7291.84	2.11374	4459.38	1.77988	2832.47
5.59207	0.00122	0.0563027	3.42379	5653.18	2.13512	4679.63	1.28867	973.55	1.65684	243990	243.99		7.11996	0.00123	0.0715052	3.87298	7188.71	2.13128	5014.78	1.7417	2173.93	1.22368	243994	243.994			8.31171	0.00121	0.0835755	4.54218	8399.56	2.79593	6167.61	1.74625	2231.95	1.60111	243978	243.978			7.28802	0.0012	0.0732622	3.96688	7368.24	2.14964	4060.18	1.81725	3308.06
5.66846	0.00123	0.056761	3.48055	5699.02	2.19385	3528.76	1.2867	2170.26	1.70502	245990	245.99		7.18107	0.00124	0.0722691	3.94525	7265.1	2.16802	4622.36	1.77723	2642.74	1.21989	245993	245.993			8.40338	0.00122	0.0844158	4.6266	8487.42	2.85795	5710.78	1.76865	2776.64	1.61589	245978	245.978			7.36442	0.00121	0.0741026	4.04099	7448.45	2.19494	5014.47	1.84605	2433.99
5.68374	0.00124	0.0572194	3.53777	2860.97	2.20569	3576.96	1.33207	-715.992	1.65583	247990	247.99		7.27274	0.00125	0.073033	4.01828	7341.5	2.22373	4661.92	1.79456	2679.58	1.23915	247993	247.993			8.47978	0.00123	0.0853326	4.71193	8582.91	2.91015	6303.66	1.80178	2279.25	1.61515	247978	247.978			7.45609	0.00122	0.0748665	4.11585	7524.85	2.24993	4601.1	1.86593	2923.75
5.76014	0.00125	0	3.53777	11688.3	2.26539	10801.8	1.27238	886.514	1.78044	249990	249.99		7.33386	0.00126	0.073797	4.09208	7421.71	2.26126	4720.81	1.83082	2700.91	1.23511	249992	249.992			8.58673	0.00124	0.0863257	4.79825	8678.4	2.98402	6896.2	1.81424	1782.2	1.64478	249978	249.978			7.51721	0.00123	0.0756305	4.19148	7608.88	2.28696	4657.78	1.90452	2951.1
5.82125	0.00125	0.116883	3.65465	8789.17	2.31371	4245.25	1.34094	4543.92	1.72544	251990	251.99		7.42553	0.00127	0.0746373	4.16672	7501.93	2.31814	5241.5	1.84857	2260.42	1.25402	251992	251.992			8.6784	0.00125	0.0872424	4.8855	8770.07	3.04807	6439.36	1.83742	2330.71	1.65888	251978	251.978			7.60888	0.00124	0.0765472	4.26803	7700.55	2.34308	5645.78	1.92495	2054.77
5.86709	0.00127	0.0589001	3.71355	3947.04	2.35029	2448.13	1.36326	1498.91	1.72403	253990	253.99		7.50193	0.00128	0.0754012	4.24212	7578.32	2.36609	4818.95	1.87603	2759.37	1.26122	253992	253.992			8.77007	0.00126	0.0881591	4.97366	8865.57	3.11281	6507.74	1.86085	2357.83	1.67279	253978	253.978			7.70055	0.00125	0.0774639	4.3455	7788.41	2.39988	5714.11	1.94562	2074.29
5.91292	0.00128	0.0595112	3.77306	5977.86	2.38716	4947.41	1.38591	1030.45	1.72245	255990	255.99		7.57832	0.00129	0.0761652	4.31828	7658.54	2.41452	4868.03	1.90376	2790.51	1.26829	255991	255.991			8.86175	0.00127	0.0891523	5.06281	8964.88	3.17823	7129.91	1.88458	1834.97	1.68644	255978	255.978			7.79223	0.00126	0.0783043	4.4238	7872.44	2.45736	5295.07	1.96644	2577.37
5.98932	0.00129	0.060046	3.83311	6027.52	2.44924	4357.23	1.38386	1670.29	1.76986	257990	257.99		7.65472	0.0013	0.0770056	4.39529	7742.57	2.46345	5414.24	1.93184	2328.33	1.27518	257991	257.991			8.9687	0.00128	0.0901453	5.15295	9060.37	3.2554	7203.25	1.89755	1857.13	1.71558	257978	257.978			7.86862	0.00127	0.0791446	4.50294	7960.29	2.50578	5357.11	1.99716	2603.19
6.01988	0.0013	0.0605044	3.89361	3025.22	2.4743	3777.39	1.41931	-752.177	1.74331	259990	259.99		7.74639	0.00131	0.0778459	4.47313	7822.78	2.52281	5467.9	1.95033	2354.89	1.29353	259990	259.99			9.06037	0.00129	0.0910621	5.24402	9152.05	3.32229	6723.15	1.92172	2428.89	1.72881	259978	259.978			7.96029	0.00128	0.0800613	4.58301	8051.97	2.56451	5906.85	2.0185	2145.12
6.08099	0.00131	0	3.89361	6180.3	2.52479	10149.8	1.36882	-3969.53	1.8445	261990	261.99		7.82278	0.00132	0.0786098	4.55174	7903	2.57281	5025.06	1.97894	2877.94	1.3001	261990	261.99			9.15205	0.0013	0.0919789	5.33599	9247.54	3.38987	6791.18	1.94613	2456.36	1.74185	261978	261.978			8.05197	0.00129	0.0809781	4.66398	8143.64	2.62392	5974.87	2.04007	2168.77
6.14211	0.00131	0.0618031	3.95541	12414.1	2.5758	11547.8	1.37962	866.317	1.86704	263990	263.99		7.89918	0.00133	0.0794502	4.63119	7987.03	2.62331	5586.98	2.00789	2400.06	1.3065	263990	263.99			9.24372	0.00131	0.092972	5.42897	9346.85	3.45812	7436.6	1.97085	1910.25	1.75463	263978	263.978			8.14364	0.0013	0.0818948	4.74588	8231.49	2.684	6042.57	2.06187	2188.92
6.2185	0.00132	0.0623378	4.01775	6256.7	2.64027	4524.18	1.37748	1732.52	1.91673	265990	265.99		7.99085	0.00134	0.0802905	4.71149	8067.25	2.68455	5640.96	2.02694	2426.29	1.32444	265990	265.99			9.35067	0.00132	0.0939651	5.52293	9442.34	3.5386	7510.29	1.98433	1932.05	1.78327	265978	265.978			8.23531	0.00131	0.0827351	4.82861	8319.35	2.74477	5596.46	2.08384	2722.89
6.24906	0.00133	0.0627962	4.08055	6310.18	2.66628	3921.27	1.41427	2388.91	1.88528	267990	267.99		8.06725	0.00135	0.0810545	4.79254	8143.64	2.73613	5182.09	2.05641	2961.55	1.33053	267990	267.99			9.44234	0.00133	0.0948818	5.61781	9537.84	3.60832	7006.59	2.00949	2531.25	1.79564	267978	267.978			8.31171	0.00132	0.0836519	4.91227	8411.02	2.79593	6178.95	2.11633	2232.07
6.31018	0.00134	0.0634074	4.14396	6375.11	2.71869	5266.18	1.42526	1108.93	1.9075	269990	269.99		8.14364	0.00136	0.0818183	4.87436	8223.85	2.78819	5230.82	2.08617	2993.03	1.33651	269990	269.99			9.53402	0.00134	0.095875	5.71369	9629.51	3.67873	7670.34	2.03496	1959.17	1.80777	269978	269.978			8.41866	0.00133	0.0845686	4.99683	8502.69	2.86835	6235.3	2.12849	2267.4
6.37129	0.00135	0.0640949	4.20805	6443.87	2.77161	5989.07	1.43645	454.801	1.92949	271990	271.99		8.22003	0.00137	0.0826587	4.95702	8311.71	2.84074	5813.7	2.11627	2498.01	1.34233	271990	271.99			9.64097	0.00135	0.0967153	5.8104	9717.37	3.76173	6542.19	2.04868	3175.17	1.83618	271978	271.978			8.49505	0.00134	0.0854853	5.08232	8594.37	2.92064	6315	2.16168	2279.37
6.44769	0.00136	0.0647824	4.27283	6504.98	2.83847	6046.44	1.43436	458.541	1.97892	273990	273.99		8.31171	0.00138	0.0835755	5.04059	8403.38	2.90446	6407.02	2.13613	1996.36	1.35969	273990	273.99			9.70209	0.00136	0.097632	5.90804	9816.68	3.80958	7222	2.09846	2594.68	1.81541	273978	273.978			8.60201	0.00135	0.0864021	5.16872	8678.4	2.99465	6371.69	2.17407	2306.72
6.5088	0.00137	0.0653172	4.33815	6558.46	2.89253	4747.32	1.44562	1811.14	2.0009	275990	275.99		8.40338	0.00139	0.0844922	5.12508	8495.05	2.96888	6477.33	2.1562	2017.72	1.3769	275990	275.99			9.82432	0.00137	0.0987016	6.00674	9919.81	3.90617	8491.48	2.10057	1428.33	1.85958	275978	275.978			8.6784	0.00136	0.087166	5.25589	8762.44	3.04807	5366.37	2.20781	3396.07
6.55464	0.00138	0.065852	4.404	6619.57	2.93342	4791.95	1.47058	1827.63	1.99474	277990	277.99		8.49505	0.0014	0.0854089	5.21049	8582.91	3.03401	6548.36	2.17648	2034.55	1.394	277990	277.99			9.91599	0.00138	0.0996947	6.10643	10019.1	3.9794	7977	2.12703	2042.12	1.87088	277978	277.978			8.7548	0.00137	0.0880828	5.34397	8857.93	3.10198	6507.74	2.24199	2350.19
6.61575	0.00139	0.0665395	4.47054	10042	2.98837	6218.59	1.48217	3823.45	2.01622	279990	279.99		8.58673	0.00141	0.0862493	5.29674	8666.94	3.09985	6062	2.19689	2604.94	1.41102	279990	279.99			10.0229	0.00139	0.100688	6.20712	10114.6	4.06571	8051.1	2.14141	2063.52	1.89861	279978	279.978			8.86175	0.00138	0.0890759	5.43305	8953.42	3.17823	7117.28	2.25482	1836.14
6.69215	0.0014	0.134301	4.60484	4476.71	3.05779	3714.8	1.54705	761.907	1.97653	281990	281.99		8.66312	0.00142	0.0870896	5.38383	8750.98	3.15525	6126.79	2.22858	2624.19	1.41581	281990	281.99			10.1146	0.0014	0.101605	6.30872	10213.9	4.14043	7505.44	2.1683	2708.49	1.90953	281978	281.978			8.95342	0.00139	0.0899926	5.52304	9045.09	3.24432	6643.43	2.27872	2401.67
6.73798	0.00142	0	4.60484	3411.01	3.09982	4925.83	1.50503	-1514.82	2.05964	283990	283.99		8.7548	0.00143	0.08793	5.47176	8831.19	3.22239	6180.76	2.24938	2650.43	1.43257	283990	283.99			10.2063	0.00141	0.102674	6.4114	10320.9	4.21582	8848.6	2.19558	1472.28	1.92014	283978	283.978			9.04509	0.0014	0.0909093	5.61395	9136.77	3.3111	6711.82	2.30285	2424.95
6.7991	0.00142	0.0682202	4.67306	13705.2	3.15631	9919.53	1.51675	3785.62	2.08096	285990	285.99		8.83119	0.00144	0.0886938	5.56046	8907.58	3.27887	5672.45	2.28159	3235.13	1.4371	285990	285.99			10.3285	0.00142	0.103744	6.51514	10420.2	4.3174	8927.95	2.19774	1492.24	1.96447	285978	285.978			9.13677	0.00141	0.0918261	5.70577	9228.44	3.37856	6779.84	2.32722	2448.6
6.84494	0.00143	0.0688314	4.74189	6921.33	3.19901	5725.22	1.54288	1196.11	2.0734	287990	287.99		8.90758	0.00145	0.0894578	5.64991	8987.8	3.33584	5721.9	2.31408	3265.9	1.44154	287990	287.99			10.4202	0.00143	0.10466	6.6198	10515.7	4.39438	7732.19	2.22543	2783.49	1.97462	287978	287.978			9.22844	0.00142	0.0927428	5.79852	9323.93	3.44669	6847.49	2.35182	2476.44
6.92133	0.00144	0.0695952	4.81149	6990.08	3.27081	7219.93	1.54068	-229.843	2.12297	289990	289.99		8.98398	0.00146	0.0902982	5.74021	4514.91	3.3933	6353.5	2.34691	-1838.59	1.44586	289990	289.99			10.5119	0.00144	0.105653	6.72546	10615	4.47204	8456.41	2.25341	2158.59	1.98456	289978	289.978			9.32011	0.00143	0.0937359	5.89225	9419.43	3.51551	7498.39	2.37674	1921.04
6.99772	0.00145	0.0702064	4.8817	7047.38	3.34341	5827.23	1.53829	1220.15	2.17347	291990	291.99		9.07565	0.00147	0	5.74021	9213.16	3.46291	13991	2.27731	-4777.88	1.52061	291990	291.99			10.6188	0.00145	0.106647	6.8321	10710.5	4.5635	8529.68	2.2686	2180.81	2.0116	291978	291.978			9.42707	0.00144	0.0946526	5.9869	9507.28	3.59666	6983.91	2.39024	2523.37
7.04356	0.00146	0.0707412	4.95244	7100.86	3.38736	5149.45	1.56508	1951.4	2.16434	293990	293.99		9.16732	0.00147	0.0921316	5.83234	27822.8	3.53321	14133.1	2.29913	13689.7	1.53676	293990	293.99			10.7105	0.00146	0.107563	6.93967	10809.8	4.64264	7947.17	2.29703	2862.63	2.02115	293978	293.978			9.50346	0.00145	0.095493	6.0824	9598.95	3.65519	6469.06	2.42721	3129.89
7.10468	0.00147	0.071276	5.02371	7158.15	3.4464	5182.44	1.57731	1975.71	2.18498	295990	295.99		9.259	0.00148	0.186097	6.01844	9332.85	3.60424	4758.16	2.4142	4574.69	1.49293	295990	295.99			10.8022	0.00147	0.108633	7.0483	10920.6	4.72245	9364.87	2.32585	1555.71	2.03042	295978	295.978			9.59513	0.00146	0.0964861	6.17888	9694.45	3.72604	7719.47	2.45284	1974.98
7.15051	0.00148	0.0718871	5.0956	7223.09	3.49101	5980.24	1.60459	1242.84	2.17563	297990	297.99		9.35067	0.0015	0.0938887	6.11233	6287.26	3.67596	4401.21	2.43637	1886.05	1.50878	297990	297.99			10.9244	0.00148	0.109779	7.15808	11027.5	4.82993	10125.9	2.32814	901.594	2.07459	297978	297.978			9.70209	0.00147	0.0974029	6.27629	9786.12	3.80958	7187.99	2.46671	2598.13
7.22691	0.00149	0.0725747	5.16818	7288.02	3.566	6778.04	1.60217	509.986	2.22573	299990	299.99		9.42707	0.00151	0.0947291	6.20706	4736.45	3.73627	6666.59	2.47078	-1930.14	1.51218	299990	299.99			11.0313	0.00149	0.110772	7.26885	11123	4.92497	8861.29	2.34388	2261.73	2.1012	299978	299.978			9.77848	0.00148	0.0983196	6.37461	9885.43	3.8698	7266.96	2.50481	2618.47
7.28802	0.0015	0.0731858	5.24136	7349.14	3.62657	6082.25	1.61479	1266.89	2.24584	301990	301.99		9.51874	0.00152	0	6.20706	19297.2	3.80929	13440.3	2.39777	5856.88	1.58868	301990	301.99			11.123	0.0015	0.111689	7.38054	11218.5	5.00716	8253.27	2.37338	2965.25	2.10972	301978	301.978			9.88543	0.00149	0.0993891	6.474	9992.38	3.95491	8557.61	2.51908	1434.78
7.34914	0.00151	0.073797	5.31516	7410.25	3.68765	6133.25	1.62751	1277	2.26583	303990	303.99		9.59513	0.00152	0.192972	6.40003	9648.61	3.87068	7408.12	2.52935	2240.49	1.5303	303990	303.99			11.2147	0.00151	0.112682	7.49322	11317.8	5.09003	9021.4	2.40319	2296.43	2.11803	303978	303.978			9.99238	0.0015	0.100459	6.57445	10099.3	4.04095	8650.6	2.5335	1448.74
7.41025	0.00152	0.0744081	5.38957	7475.19	3.74923	6184.26	1.64033	1290.93	2.28565	305990	305.99		9.70209	0.00154	0	6.40003	4912.16	3.95745	7467.01	2.44258	-2554.85	1.6202	305990	305.99			11.3216	0.00152	0.113675	7.60689	11417.1	5.18759	9095.09	2.41931	2322.05	2.14425	305978	305.978			10.0993	0.00151	0.101528	6.67598	15336.2	4.12793	8743.19	2.54806	6592.98
7.47137	0.00153	0.0750957	5.46466	7543.94	3.81134	7021.9	1.65333	522.041	2.30525	307990	307.99		9.77848	0.00154	0.0982432	6.49827	19740.3	4.02002	13829	2.47826	5911.33	1.62211	307990	307.99			11.4133	0.00153	0.114668	7.72156	11524.1	5.27193	9180.61	2.44963	2343.48	2.15214	307978	307.978			10.2063	0.00152	0.205195	6.88118	10295.4	4.21582	5890.25	2.66536	4405.17
7.54776	0.00154	0.0757832	5.54044	7608.88	3.88967	7079.29	1.65077	529.594	2.35627	309990	309.99		9.87015	0.00155	0.0991599	6.59743	9961.83	4.09574	7608.34	2.50169	2353.49	1.63719	309990	309.99			11.5203	0.00154	0.115814	7.83738	11634.9	5.3712	10692.4	2.46618	942.511	2.17795	309978	309.978			10.3132	0.00154	0.103667	6.98484	6944.25	4.30463	5951.97	2.68021	992.28
7.60888	0.00155	0.0763944	5.61684	7666.18	3.95292	6350.54	1.66392	1315.64	2.37567	311990	311.99		9.96183	0.00156	0.100077	6.69751	10053.5	4.17218	7679	2.52533	2374.5	1.65214	311990	311.99			11.6425	0.00155	0.116883	7.95426	11734.2	5.48578	10065.9	2.46848	1668.27	2.22233	311978	311.978			10.4202	0.00155	0.10466	7.0895	10519.5	4.39438	8370.44	2.69513	2149.07
7.67	0.00156	0.0769292	5.69377	7719.65	4.01668	5595.25	1.67709	2124.4	2.39503	313990	313.99		10.0535	0.00157	0.100993	6.7985	10145.2	4.24932	7749.25	2.54918	2395.92	1.66694	313990	313.99			11.7342	0.00156	0.1178	8.07206	11825.9	5.57252	8707.22	2.49954	3118.63	2.22942	313978	313.978			10.5119	0.00156	0.10573	7.19523	10626.5	4.47204	9113.55	2.72319	1512.91
7.71583	0.00157	0.0774639	5.77123	7776.95	4.06483	5639.88	1.70641	2137.06	2.3821	315990	315.99		10.1452	0.00158	0.10191	6.90041	10236.8	4.32717	7820.34	2.57324	2416.51	1.6816	315990	315.99			11.8259	0.00157	0.118717	8.19078	11921.3	5.65993	8774.77	2.53085	3146.57	2.23637	315978	315.978			10.6341	0.00157	0.106799	7.30203	10733.4	4.57665	9192.49	2.72539	1540.92
7.77695	0.00158	0.0780751	5.84931	7834.24	4.12948	6490.28	1.71983	1343.96	2.4011	317990	317.99		10.2369	0.00159	0.102827	7.00324	10328.5	4.40573	7891	2.59751	2437.52	1.69614	317990	317.99			11.9175	0.00158	0.11971	8.31049	12028.3	5.74801	9585.91	2.56247	2442.39	2.24315	317978	317.978			10.7258	0.00158	0.107869	7.4099	10848	4.65589	9298.3	2.75401	1549.7
7.83806	0.00159	0.0786098	5.92792	7895.36	4.19463	5717.98	1.73329	2177.38	2.42005	319990	319.99		10.3285	0.0016	0.103744	7.10698	10420.2	4.48499	7961.23	2.622	2458.96	1.71052	319990	319.99			12.0245	0.00159	0.120856	8.43134	12139.1	5.85164	11160.5	2.5797	978.569	2.26834	319978	319.978			10.848	0.00159	0.109091	7.51899	16485.9	4.76261	10732.6	2.75638	5753.34
7.8839	0.0016	0.0792974	6.00721	7960.29	4.24384	7423.56	1.76338	536.728	2.40666	321990	321.99		10.4202	0.00161	0.10466	7.21164	10511.9	4.56495	8032.34	2.64669	2479.53	1.72478	321990	321.99			12.1467	0.0016	0.121925	8.55327	12242.2	5.97122	10502.4	2.58204	1739.79	2.31259	321978	321.978			10.9702	0.0016	0.220627	7.73962	11067	4.87054	7235.66	2.86908	3831.34
7.97557	0.00161	0.0799085	6.08712	8017.59	4.3431	6630.54	1.74402	1387.04	2.49028	323990	323.99		10.5119	0.00162	0.105577	7.31722	10603.5	4.64563	8103	2.67159	2500.54	1.73891	323990	323.99			12.2384	0.00161	0.122919	8.67619	12345.3	6.06169	9843.83	2.61449	2501.5	2.31849	323978	323.978			11.0925	0.00162	0.111383	7.851	7456.09	4.97968	6393.15	2.87132	1062.94
8.00613	0.00162	0.0804433	6.16757	8082.52	4.37645	5863.02	1.79112	2219.5	2.44342	325989	325.989		10.6035	0.00163	0.106494	7.42371	10695.2	4.72701	8173.22	2.6967	2521.99	1.75289	325990	325.99			12.3453	0.00162	0.123988	8.80017	12456.1	6.1681	10687.1	2.63207	1769.01	2.34344	325978	325.978			11.1841	0.00163	0.1123	7.9633	11272	5.06234	8299.07	2.90097	2972.92
8.08252	0.00163	0.0812072	6.24877	8158.92	4.46036	8431.77	1.78841	-272.85	2.49404	327988	327.988		10.6952	0.00164	0.107411	7.53113	10783.1	4.8091	8244.33	2.72203	2538.73	1.76674	327989	327.989			12.4523	0.00163	0.125134	8.92531	12570.7	6.27543	11556.8	2.64987	1013.88	2.3682	327978	327.978			11.2758	0.00164	0.11314	8.07644	11356	5.14566	7664.14	2.93078	3691.88
8.15892	0.00164	0.0819712	6.33074	8227.67	4.54508	8511.46	1.78566	-283.786	2.54533	329988	329.988		10.7869	0.00165	0.108251	7.63938	10867.1	4.8919	7616.64	2.74748	3250.46	1.78051	329988	329.988			12.5745	0.00164	0.12628	9.05159	12677.6	6.39924	11656.5	2.65235	1021.13	2.41266	329978	329.978			11.3522	0.00165	0.11398	8.19042	11440.1	5.21562	7726.96	2.9748	3713.1
8.23531	0.00165	0.0825823	6.41333	8284.97	4.63059	6860.06	1.78273	1424.91	2.59747	331988	331.988		10.8633	0.00166	0.109091	7.74847	10958.8	4.96143	7680.96	2.78703	3277.81	1.78018	331988	331.988			12.6815	0.00165	0.127273	9.17886	12780.8	6.50856	10188.2	2.6703	2592.56	2.43739	331978	331.978			11.4439	0.00166	0.114821	8.30524	11527.9	5.3002	7778.92	3.00504	3748.99
8.28115	0.00166	0.0831171	6.49644	8346.09	4.68229	6053.26	1.81416	2292.83	2.58097	333988	333.988		10.955	0.00167	0.110084	7.85855	11054.3	5.04552	9154.68	2.81303	1899.58	1.79362	333988	333.988			12.7731	0.00166	0.128343	9.3072	12891.5	6.603	11070.7	2.7042	1820.89	2.44175	333978	333.978			11.5203	0.00167	0.115737	8.42098	11623.4	5.3712	8559.36	3.04978	3064.04
8.34227	0.00167	0.0838047	6.58025	8418.66	4.75166	7839.57	1.82859	579.086	2.59853	335988	335.988		11.0619	0.00168	0.111001	7.96955	11142.1	5.14453	8515.22	2.82503	2626.9	1.82105	335988	335.988			12.8954	0.00167	0.129488	9.43669	13006.1	6.72998	11953.6	2.70672	1052.53	2.4864	335978	335.978			11.6272	0.00168	0.116731	8.53771	5836.53	5.47139	9340.74	3.06632	-3504.21
8.41866	0.00168	0.0845686	6.66482	8487.41	4.83908	8781.85	1.82574	-294.44	2.65048	337988	337.988		11.1383	0.00169	0.111841	8.08139	11230	5.21582	7875.28	2.86557	3354.69	1.82017	337988	337.988			13.0023	0.00168	0.130634	9.56733	13120.7	6.84207	12067	2.72525	1053.75	2.51062	337978	337.978			11.7189	0.00169	0	8.53771	11864	5.55801	17391.8	2.9797	-5527.71
8.49505	0.00169	0.0851797	6.75	8548.53	4.92729	7076.83	1.8227	1471.7	2.70329	339988	339.988		11.23	0.0017	0.112758	8.19415	11329.3	5.30203	8656.55	2.89212	2672.74	1.83327	339988	339.988			13.1245	0.00169	0.13178	9.69911	13231.5	6.97132	12166.7	2.72779	1064.79	2.55566	339978	339.978			11.8106	0.00169	0.11864	8.65635	23827.4	5.64531	18999.9	3.01105	4827.54
8.54089	0.0017	0.0857909	6.83579	8609.65	4.98061	7141.17	1.85517	1468.48	2.68472	341988	341.988		11.3216	0.00171	0.113828	8.30798	11432.4	5.38896	10195.6	2.91902	1236.85	1.84615	341988	341.988			13.2315	0.0017	0.13285	9.83196	13334.6	7.08541	11454.8	2.74655	1879.87	2.57975	341978	341.978			11.9175	0.0017	0.119634	8.77599	12009.2	5.74801	9574.11	3.02797	2435.09
8.61729	0.00171	0.0864021	6.92219	8670.76	5.07012	7178.84	1.85207	1491.92	2.73754	343988	343.988		11.4439	0.00172	0.114821	8.4228	11527.9	5.50594	9536.98	2.91686	1990.93	1.88763	343988	343.988			13.3385	0.00171	0.133843	9.9658	13437.8	7.20041	10715.8	2.76539	2721.94	2.60376	343978	343.978			12.0092	0.00171	0.12055	8.89654	12100.9	5.83679	8911.29	3.05975	3189.58
8.66312	0.00172	0.0870132	7.0092	8739.52	5.12419	7242.6	1.88501	1496.92	2.71839	345988	345.988		11.5203	0.00173	0.115737	8.53854	11627.2	5.57969	8891.61	2.95884	2735.61	1.88577	345988	345.988			13.4301	0.00172	0.134912	10.1007	13548.5	7.29972	11639.4	2.80099	1909.13	2.60612	345978	345.978			12.1009	0.00172	0.121467	9.018	12196.4	5.92624	8978.83	3.09177	3217.53
8.73952	0.00173	0.0877772	7.09698	8812.09	5.21497	9117.15	1.88201	-305.054	2.77096	347988	347.988		11.6272	0.00174	0.116807	8.65534	11730.4	5.68378	10456.6	2.97157	1273.71	1.91272	347988	347.988			13.5524	0.00173	0.136058	10.2368	13667	7.4332	12563	2.80357	1103.97	2.65133	347978	347.978			12.1925	0.00173	0.12246	9.14046	12295.7	6.01637	9806.98	3.1241	2488.7
8.81591	0.00174	0.0884647	7.18544	8880.85	5.30653	8269.93	1.87891	610.918	2.82426	349988	349.988		11.7342	0.00175	0.1178	8.77314	11825.9	5.78883	9792.64	2.98432	2033.21	1.93975	349988	349.988			13.6593	0.00174	0.137281	10.3741	13785.4	7.55098	13529.1	2.82307	256.289	2.67474	349978	349.978			12.2995	0.00174	0.123453	9.26392	12395	6.12238	9881.17	3.14154	2513.82
8.87703	0.00175	0.0891523	7.2746	8949.6	5.38037	8341.65	1.89423	607.952	2.8404	351988	351.988		11.8259	0.00176	0.118717	8.89186	11917.5	5.87963	9115.38	3.01223	2802.14	1.95192	351988	351.988			13.7968	0.00175	0.138427	10.5125	13892.3	7.70378	12776.1	2.8087	1116.21	2.74283	351978	351.978			12.3912	0.00175	0.124446	9.38836	12498.1	6.21399	9967.14	3.17437	2530.98
8.95342	0.00176	0.0898398	7.36444	9018.36	5.47337	8399.03	1.89107	619.323	2.89432	353988	353.988		11.9175	0.00177	0.119634	9.0115	12009.2	5.97114	9186.54	3.04036	2822.65	1.96396	353988	353.988			13.8885	0.00176	0.13942	10.6519	13995.4	7.8065	11170.8	2.84539	2824.64	2.74356	353978	353.978			12.4981	0.00176	0.125516	9.51388	12601.2	6.32172	10819.4	3.19216	1781.89
9.01454	0.00177	0.0905273	7.45496	9090.93	5.54835	8470.76	1.90661	620.174	2.91005	355988	355.988		12.0092	0.00178	0.12055	9.13205	12104.7	6.06336	9257.21	3.06869	2847.48	1.97588	355988	355.988			13.9954	0.00177	0.140489	10.7924	14106.2	7.9272	12115.6	2.86519	1990.66	2.76673	355978	355.978			12.6051	0.00177	0.126509	9.64039	12704.4	6.43038	10126.3	3.21001	2578.08
9.09093	0.00178	0.0912913	7.54626	9163.5	5.64278	9483.12	1.90347	-319.622	2.96447	357988	357.988		12.1009	0.00179	0.121543	9.25359	12204	6.15628	10111.1	3.09731	2092.89	1.98762	357988	357.988			14.1024	0.00178	0.141635	10.934	14224.6	8.04882	13087.3	2.88521	1137.3	2.78969	357977	357.977			12.6967	0.00178	0.127579	9.76797	12811.3	6.52425	11005	3.24372	1806.29
9.16732	0.00179	0.0919788	7.63823	9228.44	5.73801	8599.86	1.90022	628.578	3.01965	359988	359.988		12.2078	0.0018	0.122537	9.37613	12299.5	6.26558	10187.7	3.11054	2111.84	2.0143	359988	359.988			14.2246	0.00179	0.142857	11.0769	14339.2	8.18894	14073.3	2.88793	265.962	2.83557	359976	359.976			12.819	0.00179	0.128648	9.89662	12914.5	6.65048	11084.4	3.24614	1830.07
9.22844	0.0018	0.09259	7.73082	9293.38	5.81478	7702.26	1.91604	1591.12	3.03478	361988	361.988		12.2995	0.00181	0.123453	9.49958	12391.2	6.36003	9480.98	3.13955	2910.19	2.02578	361988	361.988			14.3469	0.0018	0.143927	11.2208	14446.2	8.33028	12407.1	2.89052	2039.05	2.88193	361976	361.976			12.9107	0.0018	0.129641	10.0263	13010	6.74594	10384.2	3.28032	2625.74
9.28956	0.00181	0.0932776	7.8241	9362.13	5.89206	8728.97	1.93204	633.165	3.04965	363988	363.988		12.3912	0.00182	0.12437	9.62395	12490.5	6.4552	9551.64	3.16875	2938.84	2.03715	363988	363.988			14.4385	0.00181	0.144997	11.3658	14560.8	8.43709	12512.9	2.92872	2047.83	2.88081	363976	363.976			13.0176	0.00181	0.130558	10.1568	13105.5	6.85816	9648.24	3.29865	3457.22
9.36595	0.00182	0.0939651	7.91807	9434.71	5.98936	8786.35	1.92871	648.356	3.10537	365988	365.988		12.4828	0.00183	0.12544	9.74939	12597.4	6.55107	11239.3	3.19832	1358.1	2.04828	365988	365.988			14.5608	0.00182	0.146219	11.512	14683	8.58054	14405.8	2.93148	277.176	2.92703	365976	365.976			13.094	0.00182	0.131551	10.2884	13208.6	6.9389	10544.4	3.34947	2664.17
9.42707	0.00183	0.0947291	8.0128	9511.1	6.06778	9850.35	1.94501	-339.245	3.11966	367988	367.988		12.6051	0.00184	0.126509	9.8759	12696.7	6.67999	11321.8	3.19591	1374.97	2.09017	367988	367.988			14.683	0.00183	0.147441	11.6595	14805.2	8.7252	14526.8	2.93426	278.477	2.97356	367976	367.976			13.2162	0.00183	0.132621	10.421	13311.7	7.06905	11427.8	3.35194	1883.94
9.51874	0.00184	0.095493	8.10829	9579.85	6.18637	9913.45	1.92192	-333.599	3.21884	369988	369.988		12.6967	0.00185	0.127426	10.0033	12792.2	6.7775	9787.2	3.22582	3005.04	2.10101	369988	369.988			14.8052	0.00184	0.148663	11.8081	14919.8	8.87108	14647.7	2.93705	272.138	3.0204	369976	369.976			13.3079	0.00184	0.133614	10.5546	13414.9	7.16746	10703.5	3.38715	2711.3
9.57985	0.00185	0.0961041	8.20439	9652.43	6.26605	7994.91	1.93834	1657.52	3.23269	371988	371.988		12.7884	0.00186	0.128419	10.1317	12895.4	6.87573	10685.8	3.25601	2209.59	2.1117	371988	371.988			14.9275	0.00185	0.149733	11.9579	15023	9.01816	12909.2	2.9397	2113.8	3.06771	371976	371.976			13.4148	0.00185	0.134683	10.6893	13525.6	7.28312	11612.9	3.40616	1912.67
9.64097	0.00186	0.0969444	8.30134	9732.64	6.34626	11089.7	1.95507	-1357.03	3.24605	373988	373.988		12.8954	0.00187	0.129488	10.2612	12998.5	6.99122	11596.6	3.27001	1401.93	2.13798	373988	373.988			15.0191	0.00186	0.150726	12.1086	15126.1	9.12926	12079.7	2.97933	3046.38	3.0642	373975	373.975			13.5218	0.00186	0.135829	10.8251	13640.2	7.39971	12549.4	3.4254	1090.86
9.74792	0.00187	0.0977084	8.39905	9797.58	6.48785	10137.2	1.9112	-339.671	3.39465	375988	375.988		13.0023	0.00188	0.130482	10.3917	13097.8	7.10766	10851.6	3.28405	2246.17	2.1643	375988	375.988			15.1261	0.00187	0.151796	12.2604	15236.9	9.25975	13094.9	3.00063	2141.92	3.08594	375974	375.974			13.644	0.00187	0.136975	10.9621	13747.2	7.53411	12648.6	3.42798	1098.61
9.79376	0.00188	0.0982432	8.49729	9858.69	6.54901	7157.24	1.94828	2701.46	3.36143	377988	377.988		13.094	0.00189	0.131475	10.5232	13197.1	7.20825	10941	3.31494	2256.17	2.17447	377988	377.988			15.233	0.00188	0.152942	12.4133	15355.3	9.39116	14136	3.02216	1219.25	3.10743	377974	377.974			13.751	0.00188	0.137968	11.1001	13846.5	7.65269	11047.4	3.44737	2799.04
9.85487	0.00189	0.0989307	8.59622	9935.09	6.63099	9259.74	1.96523	675.351	3.37416	379988	379.988		13.201	0.0019	0.132468	10.6557	13296.4	7.32648	11017	3.32917	2279.48	2.20069	379988	379.988			15.3553	0.00189	0.154164	12.5675	15473.7	9.54247	15191.9	3.02501	281.811	3.15452	379974	379.974			13.8427	0.00189	0.138961	11.239	13949.6	7.75506	11133.4	3.48396	2816.2
9.93127	0.0019	0.0997711	8.69599	10019.1	6.7342	11405.3	1.96179	-1386.14	3.43269	381988	381.988		13.2926	0.00191	0.133461	10.7891	13399.6	7.42859	11106.3	3.36053	2293.3	2.21054	381988	381.988			15.4775	0.0019	0.15531	12.7228	15592.1	9.69499	14348.6	3.0278	1243.51	3.20199	381974	381.974			13.9496	0.0019	0.140031	11.379	14056.6	7.87535	12075.9	3.50369	1980.68
10.0229	0.00191	0.100611	8.7966	10091.7	6.8591	11492.9	1.93751	-1401.24	3.54017	383988	383.988		13.3996	0.00192	0.13453	10.9236	13506.5	7.54861	12050.6	3.37504	1455.97	2.2366	383988	383.988			15.5845	0.00191	0.156532	12.8793	7826.6	9.82944	15433.7	3.04988	-7607.13	3.22289	383974	383.974			14.0566	0.00191	0.1411	11.5201	7055.02	7.99658	12169	3.52357	-5114.02
10.0993	0.00192	0.101223	8.89782	10152.8	6.96406	8415.69	1.93376	1737.12	3.6013	385988	385.988		13.5065	0.00193	0.1356	11.0592	13609.7	7.6696	12146.7	3.38965	1462.92	2.26265	385988	385.988			15.722	0.00192	0	12.8793	31734.2	10.0037	29123.6	2.87566	2610.64	3.47874	385974	385.974			14.1635	0.00192	0	11.5201	28647.9	8.11873	24523.3	3.40141	4124.64
10.1452	0.00193	0.101834	8.99966	10221.6	7.02741	8479.45	1.97225	1742.12	3.56315	387988	387.988		13.6135	0.00194	0.136593	11.1958	13705.1	7.79154	11361.4	3.4043	2343.71	2.28874	387988	387.988			15.8136	0.00192	0.317342	13.1967	23861.8	10.1207	12718.4	3.07599	11143.4	3.29022	387974	387.974			14.2705	0.00192	0.286479	11.8066	14323.9	8.24181	12353.6	3.56482	1970.3
10.2216	0.00194	0.102598	9.10226	10301.8	7.13365	10663.2	1.9686	-361.455	3.62371	389988	389.988		13.7051	0.00195	0.13751	11.3333	13800.6	7.89683	10563.9	3.43652	3236.7	2.29791	389988	389.988			15.9206	0.00194	0.159893	13.3566	10700.3	10.258	10510.9	3.09853	189.446	3.31062	389975	389.975			14.3774	0.00194	0	11.8066	7268.92	8.36581	12446.2	3.44082	-5177.3
10.298	0.00195	0.103438	9.20569	10378.2	7.24067	11825.4	1.96502	-1447.19	3.68479	391987	391.987		13.7968	0.00196	0.138503	11.4719	13907.6	8.00282	11527.9	3.46903	2379.72	2.30693	391988	391.988			16.0581	0.00195	0.161116	13.5177	16165.1	10.436	15872.1	3.08167	292.947	3.38647	391974	391.974			14.4844	0.00194	0.145378	11.952	29175	8.49073	25078.8	3.46127	4096.21
10.3896	0.00196	0.104125	9.30982	10443.1	7.37016	9733.12	1.93966	709.99	3.79971	393986	393.986		13.9038	0.00197	0.139649	11.6115	14018.4	8.12739	13404.5	3.48412	613.825	2.3327	393988	393.988			16.1651	0.00196	0.162185	13.6799	16275.8	10.5755	13993.7	3.10439	2282.08	3.40663	393974	393.974			14.5913	0.00195	0.146372	12.0984	14694.5	8.6166	11723.5	3.48178	2970.94
10.4355	0.00197	0.104737	9.41456	10511.9	7.43534	8722.43	1.97922	1789.44	3.7567	395986	395.986		14.026	0.00198	0.140718	11.7522	14113.9	8.27091	12599.6	3.48131	1514.26	2.37581	395988	395.988			16.272	0.00197	0.163331	13.8432	16390.4	10.7159	15099.7	3.12732	1290.74	3.42654	395974	395.974			14.683	0.00196	0.147518	12.2459	14812.9	8.7252	13640	3.52069	1172.85
10.5119	0.00198	0.105501	9.52006	10588.3	7.54461	10966.1	1.97545	-377.819	3.81918	397986	397.986		14.1177	0.00199	0.141559	11.8938	14201.7	8.37938	9969.6	3.5144	4232.11	2.3843	397988	397.988			16.3942	0.00198	0.164477	14.0077	8223.85	10.8775	15198.9	3.1302	-6975.02	3.47501	397974	397.974			14.8205	0.00197	0.14874	12.3946	22425.6	8.8894	14647.7	3.50524	7777.89
10.5883	0.00199	0.106265	9.62632	10664.7	7.65466	11045.1	1.97166	-380.399	3.88234	399986	399.986		14.1941	0.002	0.142476	12.0363	14308.7	8.4703	10953.2	3.56595	3355.48	2.37533	399988	399.988			16.5012	0.00199	0	14.0077	33384.3	11.0199	30625.8	2.98782	2758.53	3.68826	399974	399.974			14.9275	0.00198	0.299772	12.6944	9992.38	9.01816	9235.06	3.67625	757.327
10.6646	0.002	0.107028	9.73335	10741	7.76551	11125.5	1.96784	-384.423	3.9462	401986	401.986		14.301	0.00201	0.143698	12.18	14427.1	8.59844	14714.4	3.58151	-287.288	2.40079	401988	401.988			16.6234	0.00199	0.333844	14.3415	25099.4	11.1837	17483.2	3.15779	7616.16	3.54164	401974	401.974			15.0497	0.002	0	12.6944	7605.06	9.16645	13951.8	3.52796	-6346.72
10.741	0.00201	0.107792	9.84114	10821.3	7.87717	11205.2	1.96397	-383.899	4.01083	403986	403.986		14.4385	0.00202	0.144844	12.3248	14534	8.76459	13889.8	3.5602	644.257	2.46182	403988	403.988			16.7609	0.00201	0.168144	14.5097	5604.8	11.3695	11045	3.14014	-5440.17	3.62071	403974	403.974			15.1566	0.002	0.152101	12.8465	30534.8	9.29719	26242.8	3.54932	4292.04
10.8174	0.00202	0.108633	9.94978	10901.5	7.98961	12422.2	1.96016	-1520.71	4.07599	405986	405.986		14.5302	0.00203	0.145837	12.4706	14637.2	8.87624	12139.7	3.5944	2497.45	2.46947	405988	405.988			16.8679	0.00202	0	14.5097	17051.2	11.5151	31304.7	2.99458	-14253.5	3.84531	405974	405.974			15.2636	0.00201	0.153247	12.9998	15382	9.42888	14165	3.57088	1217.04
10.9091	0.00203	0.109397	10.0592	10977.9	8.12561	11364.6	1.93356	-386.681	4.20241	407986	407.986		14.6372	0.00204	0.146906	12.6175	14747.9	9.00739	13162.9	3.61015	1585	2.49501	407988	407.988			16.9901	0.00202	0.170512	14.6802	34224.7	11.6826	33618.6	2.9976	606.055	3.8973	407974	407.974			15.3858	0.00202	0.154393	13.1541	15489	9.58049	14263.6	3.57366	1225.4
10.9702	0.00204	0.110161	10.1693	11054.3	8.2169	11460.2	1.95243	-405.927	4.20855	409986	409.986		14.7441	0.00205	0.148052	12.7656	14854.9	9.1395	14214.3	3.6261	640.621	2.52048	409988	409.988			17.1123	0.00203	0.171735	14.8519	17226.9	11.8513	16930.2	3.00064	296.688	3.94958	409974	409.974			15.4928	0.00203	0.155386	13.3095	15588.3	9.71415	12447.6	3.59539	3140.71
11.0619	0.00205	0.110925	10.2803	11130.7	8.35482	11523.9	1.92544	-393.285	4.33917	411986	411.986		14.8664	0.00206	0.149045	12.9146	14950.4	9.29167	12395.5	3.62297	2554.88	2.56466	411988	411.988			17.2346	0.00204	0.172804	15.0247	17337.7	12.0212	14906.4	3.00354	2431.33	4.00234	411974	411.974			15.5845	0.00204	0.156379	13.4659	15691.4	9.82944	12533.5	3.63647	3157.88
11.123	0.00206	0.111689	10.3919	11203.2	8.44738	11618.8	1.94456	-415.589	4.3441	413986	413.986		14.9427	0.00207	0.149962	13.0646	15049.7	9.38741	11529.7	3.67719	3520.03	2.55287	413988	413.988			17.3262	0.00205	0.17395	15.1987	17463.7	12.1494	16091.7	3.04927	1372.08	3.98436	413974	413.974			15.6914	0.00205	0.157449	13.6234	15802.2	9.96482	13584.4	3.65855	2217.83
11.2147	0.00207	0.112376	10.5043	11275.8	8.58719	10507.8	1.91713	768.053	4.47919	415986	415.986		15.0497	0.00208	0.151032	13.2156	15152.8	9.52226	13533.9	3.69337	1618.91	2.57821	415988	415.988			17.4638	0.00206	0.175325	15.374	17589.8	12.343	19437.8	3.03098	-1848.03	4.07228	415974	415.974			15.7984	0.00206	0.158595	13.782	15920.6	10.1011	14661	3.68083	1259.59
11.2605	0.00208	0.11314	10.6175	11352.2	8.65754	11779	1.95993	-426.766	4.41728	417986	417.986		15.1566	0.00209	0.152025	13.3677	15248.3	9.65808	12650.7	3.70957	2597.63	2.60356	417988	417.988			17.6013	0.00207	0.176471	15.5505	17708.2	12.5382	16305	3.01231	1403.26	4.16231	417974	417.974			15.9206	0.00207	0.159817	13.9418	16042.8	10.258	15751.2	3.68374	291.647
11.3675	0.00209	0.113904	10.7314	11421	8.82277	11826.8	1.90859	-405.832	4.62265	419986	419.986		15.2483	0.0021	0.152942	13.5206	15343.8	9.77528	11754.1	3.74532	3589.75	2.61	419988	419.988			17.6929	0.00208	0.177693	15.7282	17834.3	12.6691	17535.6	3.05904	298.66	4.14152	419974	419.974			16.0428	0.00208	0.161039	14.1028	16157.4	10.4162	15872.1	3.68666	285.307
11.4133	0.0021	0.114515	10.8459	11489.7	8.89407	9537.78	1.95181	1951.93	4.55683	421986	421.986		15.34	0.00211	0.153935	13.6745	15446.9	9.89317	12815.9	3.78137	2631.03	2.61629	421988	421.988			17.8457	0.00209	0.178992	15.9071	17956.5	12.8889	18735.3	3.01828	-778.813	4.27027	421974	421.974			16.1651	0.00209	0.162109	14.2649	16268.2	10.5755	13980.5	3.68944	2287.67
11.4897	0.00211	0.115279	10.9612	11566.1	9.01353	11986.2	1.94763	-420.074	4.62794	423986	423.986		15.4469	0.00212	0.155004	13.8295	15553.9	10.0316	13891.2	3.79794	1662.74	2.64133	423988	423.988			17.9527	0.0021	0.180138	16.0873	27150.6	13.0438	16658.5	3.04347	10492	4.28584	423974	423.974			16.2567	0.0021	0.163255	14.4282	16390.4	10.6958	15099.7	3.73241	1290.74
11.5661	0.00212	0.116043	11.0772	11642.5	9.1338	12065.9	1.94341	-423.369	4.69989	425986	425.986		15.5539	0.00213	0.156074	13.9856	15668.5	10.171	13988	3.81462	1680.5	2.66632	425988	425.988			18.0749	0.00211	0.362873	16.4502	12095.8	13.222	12672.2	3.22812	-576.458	4.09589	425974	425.974			16.3942	0.00211	0.164553	14.5927	16508.8	10.8775	17225.6	3.71526	-716.738
11.6425	0.00213	0.116807	11.194	11718.9	9.25484	12145.6	1.93917	-426.676	4.77259	427986	427.986		15.6608	0.00214	0.157296	14.1429	15786.9	10.3114	16112	3.83155	-325.098	2.69117	427988	427.988			18.2124	0.00213	0	16.4502	9197.88	13.424	20271.1	3.02617	-11073.2	4.43596	427974	427.974			16.5165	0.00212	0.165623	14.7584	16619.6	11.0403	14285.4	3.71808	2334.21
11.7189	0.00214	0.117571	11.3116	11795.3	9.37671	12225.3	1.93487	-429.971	4.84616	429986	429.986		15.7984	0.00215	0.158442	14.3013	15897.7	10.4932	15200	3.80812	697.68	2.75549	429988	429.988			18.3499	0.00213	0.183958	16.6341	36898.5	13.6275	33997.3	3.00666	2901.19	4.53243	429974	429.974			16.6081	0.00213	0.166769	14.9251	16738	11.1632	15426.3	3.76194	1311.72
11.7953	0.00215	0.118335	11.4299	11871.7	9.49935	12305	1.93057	-433.278	4.9205	431986	431.986		15.89	0.00216	0.159511	14.4609	16004.6	10.6154	14303.4	3.8455	1701.26	2.76046	431988	431.988			18.4416	0.00214	0.185027	16.8191	18567.6	13.764	15977.7	3.05519	2589.92	4.50511	431974	431.974			16.7457	0.00214	0.167991	15.0931	16852.6	11.3488	16552.3	3.74431	300.264
11.8717	0.00216	0.119099	11.549	11948.1	9.62281	12384.7	1.92621	-436.576	4.99572	433986	433.986		16.0123	0.00217	0.160581	14.6214	16111.6	10.7793	14385.8	3.84214	1725.78	2.80554	433988	433.988			18.5638	0.00215	0.186326	17.0055	18697.5	13.947	19522.3	3.05845	-824.784	4.56015	433974	433.974			16.8526	0.00215	0.169061	15.2622	16967.2	11.4942	14588.9	3.76795	2378.25
11.9481	0.00217	0.119863	11.6689	12020.7	9.74704	12463.5	1.92183	-442.884	5.07174	435986	435.986		16.1039	0.00218	0.161651	14.7831	16218.5	10.9031	14496.4	3.88002	1722.13	2.81006	435988	435.988			18.7013	0.00216	0.187625	17.1931	18823.6	14.1544	19650.8	3.03869	-827.222	4.65806	435974	435.974			16.9596	0.00216	0.170283	15.4325	17085.6	11.6406	16794.2	3.79188	291.405
12.0245	0.00218	0.12055	11.7894	12089.4	9.87208	11282.4	1.91735	807.02	5.14881	437986	437.986		16.2262	0.00219	0.16272	14.9458	16325.5	11.0692	14578.8	3.87659	1746.64	2.8554	437988	437.988			18.8236	0.00217	0.188847	17.3819	18945.8	14.34	18623.3	3.04191	322.541	4.71415	437974	437.974			17.0971	0.00217	0.171429	15.6039	17196.4	11.8301	15836.6	3.77378	1359.79
12.0856	0.00219	0.121238	11.9107	12162	9.97269	11354.1	1.93797	807.873	5.14593	439986	439.986		16.3178	0.0022	0.16379	15.1096	16432.4	11.1946	14688.1	3.91495	1744.35	2.85946	439988	439.988			18.9458	0.00218	0.190069	17.572	19068	14.5269	18745	3.04514	323.075	4.7705	439974	439.974			17.1887	0.00218	0.172498	15.7764	17311	11.9573	14893.8	3.81907	2417.12
12.162	0.0022	0.122002	12.0327	12242.2	10.0992	12687.5	1.93351	-445.302	5.22323	441986	441.986		16.4401	0.00221	0.164859	15.2745	16535.6	11.363	14770.5	3.91147	1765.04	2.90504	441988	441.988			19.068	0.00219	0.191292	17.7633	19194.1	14.7149	18865.9	3.04837	328.193	4.82714	441974	441.974			17.311	0.00219	0.173721	15.9501	17433.2	12.128	17127.5	3.82212	305.746
12.2384	0.00221	0.122842	12.1555	12330.1	10.2264	14052.8	1.92907	-1722.71	5.30123	443986	443.986		16.5317	0.00222	0.165852	15.4403	16642.5	11.4901	13811.1	3.95025	2831.44	2.90869	443988	443.988			19.1903	0.0022	0.19259	17.9559	19320.1	14.9042	20180.8	3.05171	-860.677	4.88389	443974	443.974			17.4332	0.0022	0.174943	16.125	17555.4	12.2999	17247.7	3.82519	307.743
12.33	0.00222	0.123759	12.2793	12414.1	10.3802	15435.6	1.89905	-3021.48	5.46599	445986	445.986		16.6387	0.00223	0.166998	15.6073	16757.1	11.6392	16039.8	3.9681	717.291	2.93319	445988	445.988			19.3278	0.00221	0.193813	18.1497	19442.4	15.1185	19107	3.03116	335.381	4.98771	445974	445.974			17.5554	0.00221	0.176165	16.3012	17677.7	12.4729	17368.6	3.82827	309.043
12.4217	0.00223	0.124523	12.4038	12490.5	10.5352	12942.5	1.86864	-452.043	5.63787	447986	447.986		16.7609	0.00224	0.168144	15.7755	16871.7	11.8109	16142.9	3.9646	728.83	2.97908	447988	447.988			19.4347	0.00222	0.195035	18.3447	19564.6	15.2863	19243	3.05841	321.564	4.99812	447974	447.974			17.6777	0.00222	0.177388	16.4786	17796.1	12.6472	17489.5	3.83137	306.524
12.4828	0.00224	0.125287	12.5291	12574.5	10.6391	13037.3	1.89001	-462.793	5.62909	449986	449.986		16.8679	0.00225	0.16929	15.9447	16982.5	11.9621	16259.9	3.98268	722.528	3.00352	449988	449.988			19.5722	0.00223	0.196257	18.541	19686.8	15.5034	19348.8	3.03759	337.982	5.10385	449974	449.974			17.7999	0.00223	0.178534	16.6571	17910.7	12.8227	16502.6	3.8344	1408.02
12.5745	0.00225	0.126203	12.6553	12658.5	10.7959	15741.6	1.85938	-3083.05	5.80617	451986	451.986		16.9901	0.00226	0.170359	16.1151	17081.8	12.1361	15265.2	3.97905	1816.62	3.04999	451988	451.988			19.6792	0.00224	0.197479	18.7385	19805.2	15.6733	19484.9	3.06517	320.346	5.11335	451974	451.974			17.9068	0.00224	0.17968	16.8368	18032.9	12.9773	16616	3.85953	1416.88
12.6662	0.00226	0.126967	12.7822	12734.9	10.9539	13197.5	1.82835	-462.603	5.99113	453986	453.986		17.0818	0.00227	0.171276	16.2864	17184.9	12.2674	13167.4	4.01901	4017.54	3.05233	453988	453.988			19.8167	0.00225	0.198625	18.9371	19919.8	15.8931	18359.1	3.044	1560.73	5.22113	453974	453.974			18.0291	0.00225	0.180978	17.0178	18155.1	13.1551	18960.2	3.86274	-805.042
12.7273	0.00227	0.127731	12.91	12815.2	11.0598	13293.2	1.85013	-478.03	5.97787	455986	455.986		17.1735	0.00228	0.172422	16.4588	17307.1	12.3994	16569.8	4.0594	737.334	3.05449	455988	455.988			19.9084	0.00226	0.199771	19.1369	20042.1	16.0405	18486.6	3.09639	1555.42	5.18038	455974	455.974			18.1666	0.00226	0.182124	17.1999	18269.7	13.3565	16829.3	3.84343	1440.4
12.819	0.00228	0.128572	13.0386	12891.6	11.2198	14701.5	1.81879	-1809.93	6.1688	457986	457.986		17.311	0.00229	0.173721	16.6325	17437	12.5988	18895.3	4.03376	-1458.27	3.12333	457988	457.988			20.0459	0.00227	0.20107	19.3379	20171.9	16.2628	21064.2	3.0751	-892.24	5.28855	457974	457.974			18.2583	0.00227	0.18327	17.3832	18392	13.4916	16956.9	3.89155	1435.08
12.8954	0.00229	0.129259	13.1678	12960.3	11.3539	12100.1	1.81393	860.247	6.25926	459986	459.986		17.4332	0.0023	0.17502	16.8075	17555.4	12.7773	19045.5	4.03023	-1490.02	3.17036	459988	459.988			20.1681	0.00228	0.202369	19.5403	20298	16.4618	21208.7	3.07854	-910.738	5.34726	459974	459.974			18.3958	0.00228	0.184569	17.5678	18518	13.6956	19329.6	3.87213	-811.577
12.9565	0.0023	0.129947	13.2978	13036.7	11.4618	12171.8	1.836	864.919	6.2428	461986	461.986		17.5707	0.00231	0.176089	16.9836	17662.4	12.9797	15773.5	4.00396	1888.84	3.24171	461988	461.988			20.3056	0.00229	0.203591	19.7439	20416.4	16.687	20075.2	3.05689	341.148	5.45882	461974	461.974			18.518	0.00229	0.185791	17.7535	18636.4	13.8782	18320.9	3.87532	315.466
13.0329	0.00231	0.130787	13.4285	13120.7	11.5973	14963.6	1.83123	-1842.86	6.33307	463985	463.985		17.6471	0.00232	0.177159	17.1608	17769.3	13.0928	15897.2	4.06801	1872.13	3.21847	463988	463.988			20.4126	0.0023	0.204737	19.9486	20538.6	16.8633	18941	3.08537	1597.67	5.46557	463974	463.974			18.6402	0.0023	0.186937	17.9405	18754.8	14.062	17282.1	3.87844	1472.74
13.1245	0.00232	0.131628	13.5602	13200.9	11.761	15052.2	1.79914	-1851.2	6.53703	465984	465.984		17.7846	0.00233	0.178228	17.339	17868.6	13.2976	15965.9	4.0414	1902.75	3.29035	465989	465.989			20.5348	0.00231	0.206036	20.1547	20668.5	17.0658	21594.2	3.08884	-925.695	5.52499	465974	465.974			18.7472	0.00231	0.188159	18.1286	18880.9	14.2239	18562.8	3.90477	318.068
13.201	0.00233	0.132391	13.6926	13281.2	11.8984	13771.4	1.79421	-490.19	6.63154	467984	467.984		17.861	0.00234	0.179145	17.5182	17971.8	13.4121	13779.8	4.10607	4191.97	3.26641	467988	467.988			20.6723	0.00232	0.207334	20.362	20798.4	17.2952	21722.7	3.06685	-924.313	5.63938	467974	467.974			18.8847	0.00232	0.189458	18.3181	19006.9	14.4333	19843.5	3.8848	-836.609
13.2773	0.00234	0.133232	13.8258	13369	12.0365	15245	1.78934	-1876	6.72678	469984	469.984		17.968	0.00235	0.180291	17.6985	18090.2	13.5732	17320.6	4.12524	769.545	3.29028	469988	469.988			20.7946	0.00233	0.208633	20.5706	20924.4	17.5003	21867.2	3.07036	-942.814	5.69975	469974	469.974			19.0069	0.00233	0.19068	18.5088	19129.2	14.6207	18804.7	3.88804	324.489
13.369	0.00235	0.134149	13.9599	13456.9	12.2033	16736.2	1.75669	-3279.33	6.94675	471984	471.984		18.0902	0.00236	0.181513	17.88	18212.4	13.7585	18592.4	4.12146	-380.005	3.33826	471988	471.988			20.9321	0.00234	0.209855	20.7805	21046.7	17.7325	20694.2	3.048	352.453	5.81776	471974	471.974			19.1291	0.00234	0.191903	18.7007	19251.4	14.8094	18925.6	3.89129	325.79
13.4607	0.00236	0.134989	14.0949	13537.1	12.3712	15437	1.72375	-1899.88	7.17691	473984	473.984		18.2124	0.00237	0.182735	18.0627	18330.8	13.9451	18718	4.11764	-387.219	3.38666	473988	473.988			21.039	0.00235	0.211078	20.9916	21172.7	17.9142	20830.2	3.07741	342.456	5.82119	473974	473.974			19.2514	0.00235	0.193125	18.8938	19373.6	14.9993	19046.5	3.89456	327.091
13.5371	0.00237	0.135753	14.2307	13617.3	12.512	14122	1.71869	-504.72	7.27996	475984	475.984		18.3346	0.00238	0.183881	18.2466	18434	14.1329	17658.5	4.11371	775.477	3.43555	475988	475.988			21.1765	0.00236	0.212376	21.2039	21302.6	18.1491	22252.7	3.05484	-950.128	5.94109	475974	475.974			19.3736	0.00236	0.194347	19.0882	19495.8	15.1903	19167.4	3.89783	328.394
13.6135	0.00238	0.136593	14.3673	13697.5	12.6536	15630.7	1.71365	-1933.23	7.384	477984	477.984		18.4416	0.00239	0.184798	18.4314	18521.8	14.2982	14203.8	4.13315	4318.01	3.4594	477988	477.988			21.2987	0.00237	0.213675	21.4176	21432.4	18.3592	22397.2	3.0584	-964.808	6.00288	477974	477.974			19.4958	0.00237	0.19557	19.2837	19618.1	15.3826	19289.2	3.90112	328.906
13.7051	0.00239	0.137357	14.5046	13773.9	12.8246	14281.4	1.68002	-507.502	7.63358	479984	479.984		18.518	0.0024	0.185638	18.617	18609.7	14.4169	13090.3	4.20007	5519.41	3.43255	479988	479.988			21.4363	0.00238	0.214974	21.6326	21562.3	18.597	22525.7	3.03555	-963.426	6.12642	479974	479.974			19.6181	0.00238	0.196792	19.4805	19740.3	15.5761	19410.1	3.90441	330.204
13.7663	0.0024	0.138121	14.6428	13857.9	12.9393	14377	1.7035	-519.1	7.59567	481984	481.984		18.6097	0.00241	0.186555	18.8036	18701.3	14.56	14344.4	4.24354	4356.99	3.43111	481988	481.988			21.5585	0.00239	0.216272	21.8489	21696	18.8097	22670.3	3.03913	-974.286	6.18917	481974	481.974			19.7403	0.00239	0.198014	19.6785	19862.5	15.7708	19530.2	3.90773	332.293
13.8579	0.00241	0.139038	14.7818	13945.8	13.1122	17347.3	1.66964	-3401.53	7.85327	483984	483.984		18.7013	0.00242	0.187472	18.991	18781.6	14.7038	14415.8	4.28721	4365.75	3.4297	483987	483.987			21.696	0.0024	0.217648	22.0665	21825.9	19.0505	24148.5	3.01606	-2322.62	6.31633	483974	483.974			19.8625	0.0024	0.199237	19.8778	19984.8	15.9667	19651.2	3.91106	333.594
13.9496	0.00242	0.139878	14.9217	14026	13.2862	15998.9	1.63547	-1972.93	8.12376	485984	485.984		18.793	0.00243	0.188159	19.1792	18838.9	14.8484	10851.4	4.33085	7987.45	3.42851	485986	485.986			21.8335	0.00241	0.21887	22.2854	21948.1	19.2927	21586.1	2.99268	362.045	6.44662	485974	485.974			19.9848	0.00241	0.200459	20.0782	20107	16.1638	19772.1	3.9144	334.895
14.026	0.00243	0.140642	15.0623	14106.2	13.4321	14632.1	1.63018	-525.843	8.23964	487984	487.984		18.8389	0.00244	0.188618	19.3678	18880.9	14.9209	7260.51	4.44696	11620.4	3.35529	487986	487.986			21.9405	0.00242	0.220092	22.5055	22074.2	19.4822	21722.1	3.0233	352.051	6.444	487974	487.974			20.107	0.00242	0.201681	20.2799	20233	16.3622	19893	3.91776	340.016
14.1024	0.00244	0.141482	15.2038	14186.4	13.5788	16190.8	1.62496	-2004.4	8.35643	489983	489.983		18.8847	0.00245	0.189	19.5568	18911.4	14.9936	6063.35	4.56326	12848.1	3.28571	489986	489.986			22.078	0.00243	0.221391	22.7269	22200.2	19.7271	23201.2	2.99972	-1000.99	6.57632	489974	489.974			20.2292	0.00243	0.20298	20.4829	20362.9	16.5617	21273	3.9212	-910.05
14.1941	0.00245	0.142246	15.346	14262.8	13.7559	14791.5	1.5901	-528.628	8.65102	491982	491.982		18.9153	0.00246	0.189229	19.7461	18930.5	15.0421	3643.9	4.70392	15286.6	3.19778	491986	491.986			22.2002	0.00244	0.222613	22.9495	22326.3	19.9462	21964.9	3.00328	361.397	6.64146	491974	491.974			20.3667	0.00244	0.204279	20.6872	20492.8	16.7876	21401.5	3.89955	-908.668
14.2552	0.00246	0.14301	15.4891	14346.9	13.8747	14887.1	1.61438	-540.224	8.5944	493982	493.982		18.9305	0.00247	0.189382	19.9354	18945.8	15.0664	2431.41	4.86899	16514.4	3.09437	493986	493.986			22.3224	0.00245	0.223912	23.1734	22456.1	20.1664	23473.3	3.00695	-1017.22	6.70661	493974	493.974			20.489	0.00245	0.205577	20.8927	20622.7	16.9897	21546	3.90303	-923.348
14.3469	0.00247	0.143927	15.633	14430.9	14.0537	17960.3	1.57929	-3529.44	8.89873	495983	495.983		18.9458	0.00248	0.189534	20.125	18964.9	15.0908	2433.38	5.03421	16531.5	2.99764	495986	495.986			22.4599	0.00246	0.225211	23.3986	22582.2	20.4157	23601.8	2.98294	-1019.66	6.84414	495974	495.974			20.6265	0.00246	0.206876	21.0996	20748.7	17.2185	21674.5	3.88109	-925.786
14.4385	0.00248	0.144691	15.7777	14507.3	14.2339	15046.5	1.5438	-539.186	9.22005	497982	497.982		18.9611	0.00249	0.189764	20.3147	18995.5	15.1151	3655.68	5.19962	15339.8	2.90696	497986	497.986			22.5822	0.00247	0.226433	23.625	22708.2	20.6385	22341.9	2.98656	366.355	6.91046	497974	497.974			20.7487	0.00247	0.208098	21.3077	20870.9	17.4232	20527.9	3.88451	343.024
14.4997	0.00249	0.145455	15.9231	14591.3	14.3546	15142.1	1.56851	-550.792	9.15177	499982	499.982		18.9916	0.0025	0.190146	20.5049	19048.9	15.1639	6102.61	5.34101	12946.3	2.83914	499986	499.986			22.7044	0.00248	0.227732	23.8528	22838.1	20.8625	23874.9	2.99027	-1036.78	6.9768	499974	499.974			20.8709	0.00248	0.209321	21.517	21000.8	17.6291	20648.8	3.88795	351.965
14.5913	0.0025	0.146372	16.0695	14679.2	14.5367	18266.4	1.53278	-3587.19	9.48389	501982	501.982		19.0375	0.00251	0.190833	20.6957	19129.2	15.2372	11019.2	5.45855	8109.92	2.79143	501986	501.986			22.8419	0.00249	0.22903	24.0818	22964.2	21.116	24003.4	2.96582	-1039.21	7.11977	501974	501.974			20.9932	0.00249	0.210696	21.7277	21134.5	17.8362	23383.2	3.89155	-2248.72
14.683	0.00251	0.147212	16.2167	14759.4	14.7199	16839.5	1.49676	-2080.13	9.83451	503982	503.982		19.1291	0.00252	0.19175	20.8875	19224.6	15.3843	14744.8	5.5032	4479.87	2.79551	503986	503.986			22.9642	0.0025	0.230253	24.3121	23090.2	21.3426	22719.8	2.96948	370.42	7.1873	503974	503.974			21.146	0.0025	0.211994	21.9397	21260.5	18.0968	22204.5	3.84297	-943.961
14.7594	0.00252	0.147976	16.3647	14839.6	14.8735	15397.1	1.49118	-557.535	9.97434	505982	505.982		19.2208	0.00253	0.192743	21.0802	19324	15.5321	16057.4	5.54815	3266.58	2.7995	505986	505.986			23.0864	0.00251	0.231551	24.5436	23220.1	21.5704	24276.4	2.97323	-1056.33	7.25486	505974	505.974			21.2529	0.00251	0.213217	22.1529	21390.4	18.2803	21041.9	3.87267	348.552
14.8358	0.00253	0.148816	16.5135	14927.5	15.0279	17033.4	1.48561	-2105.93	10.1156	507982	507.982		19.3278	0.00254	0.193736	21.2739	19419.5	15.7054	16133.9	5.56854	3285.52	2.82038	507986	507.986			23.2239	0.00252	0.23285	24.7765	23349.9	21.8281	24404.9	2.94836	-1054.95	7.40348	507974	507.974			21.3904	0.00252	0.214592	22.3675	21524.1	18.5176	23808.4	3.84994	-2284.25
14.9275	0.00254	0.149733	16.6632	15011.5	15.2142	18686.1	1.44906	-3674.66	10.4994	509982	509.982		19.4195	0.00255	0.194653	21.4686	19488.2	15.8547	14968.5	5.61386	4519.67	2.82421	509986	509.986			23.3461	0.00253	0.234149	25.0106	23472.2	22.0585	24549.4	2.95213	-1077.27	7.47205	509974	509.974			21.5279	0.00253	0.215891	22.5834	21654	18.7564	22623	3.82699	-968.988
15.0191	0.00255	0.150497	16.8137	15087.9	15.4016	15652.2	1.41212	-564.278	10.9067	511982	511.982		19.5111	0.00256	0.195111	21.6637	19507.3	16.0048	7501.93	5.65893	12005.4	2.82823	511986	511.986			23.4836	0.00254	0.235295	25.2459	23590.6	22.3191	21760.2	2.92681	1830.33	7.62574	511974	511.974			21.6502	0.00254	0.217189	22.8006	21787.7	18.9701	22767.5	3.83056	-979.851
15.0802	0.00256	0.151261	16.965	15168.1	15.5272	15747.8	1.43777	-579.694	10.7995	513981	513.981		19.5111	0.00257	0.195035	21.8587	19503.5	16.0048	-1252.91	5.85396	20756.4	2.73401	513986	513.986			23.5753	0.00255	0.236517	25.4824	23728.1	22.4937	23354.7	2.98874	373.428	7.52614	513974	513.974			21.7877	0.00255	0.218564	23.0192	21921.4	19.2118	24250.5	3.80739	-2329.16
15.1719	0.00257	0.152101	17.1171	15252.1	15.7166	17401.6	1.40053	-2149.45	11.2219	515980	515.98		19.4958	0.00258	0.195035	22.0538	19522.6	15.9797	0	6.07406	19522.6	2.63081	515986	515.986			23.7281	0.00256	0.238045	25.7205	23869.4	22.7862	29345	2.93428	-5475.55	7.76551	515974	515.974			21.9252	0.00256	0.219863	23.239	22047.4	19.4551	23039.7	3.78398	-992.278
15.2483	0.00258	0.152942	17.27	15340	15.8753	17506.8	1.39478	-2166.79	11.3819	517980	517.98		19.5111	0.00259	0.195417	22.2492	19572.2	16.0048	6274.38	6.24442	13297.9	2.56305	517986	517.986			23.8809	0.00257	0.239344	25.9598	23991.7	23.0806	25079.5	2.87923	-1087.8	8.01624	517974	517.974			22.0474	0.00257	0.221085	23.4601	22169.7	19.6726	21812.8	3.78754	356.844
15.34	0.00259	0.153858	17.4239	15424	16.0667	19202.6	1.35719	-3778.53	11.8382	519980	519.98		19.5722	0.0026	0.196028	22.4452	19648.6	16.1052	10057.8	6.34001	9590.82	2.54025	519986	519.986			23.9878	0.00258	0.240489	26.2003	24110.1	23.2878	22256.2	2.91252	1853.82	7.99574	519974	519.974			22.1697	0.00258	0.222308	23.6824	22295.7	19.8913	21933.7	3.79112	361.965
15.4317	0.0026	0.154622	17.5785	15504.2	16.2593	16082.5	1.31921	-578.283	12.325	521980	521.98		19.6334	0.00261	0.196945	22.6422	19747.9	16.2059	15157.8	6.43623	4590.15	2.51792	521986	521.986			24.1101	0.00259	0.241712	26.442	24232.3	23.5257	23854.5	2.9163	377.82	8.06696	521974	521.974			22.2919	0.00259	0.223606	23.906	22437	20.1113	23441.2	3.79478	-1004.19
15.4928	0.00261	0.155463	17.734	15595.9	16.3884	17804.8	1.34563	-2208.93	12.179	523980	523.98		19.7556	0.00262	0.198014	22.8402	19847.3	16.4084	17752.9	6.43182	2094.33	2.55112	523986	523.986			24.2323	0.0026	0.242934	26.6849	24354.5	23.7649	23975.4	2.92008	379.119	8.13843	523974	523.974			22.4294	0.0026	0.225134	24.1312	22582.2	20.3601	27757.7	3.77103	-5175.56
15.5997	0.00262	0.156456	17.8904	15687.6	16.6154	21144.8	1.27504	-5457.24	13.0313	525980	525.98		19.8473	0.00263	0.198931	23.0391	9946.55	16.561	15298.3	6.47812	-5351.74	2.55645	525986	525.986			24.3545	0.00261	0.244156	26.9291	24480.6	24.0052	24095.4	2.92389	385.215	8.21003	525974	525.974			22.5975	0.00261	0.226509	24.3577	22712	20.6664	25117.8	3.69127	-2405.78
15.6914	0.00263	0.157296	18.0477	15767.8	16.8113	17997.7	1.23648	-2229.91	13.5961	527980	527.98		19.9389	0.00264	0	23.0391	20091.7	16.7143	30737.9	6.32478	-10646.2	2.64267	527986	527.986			24.4768	0.00262	0.245455	27.1745	24614.3	24.2468	25738	2.92778	-1123.7	8.28161	527974	527.974			22.7044	0.00262	0.227732	24.5854	22838.1	20.8625	22477.9	3.72292	360.178
15.7678	0.00264	0.15806	18.2058	15844.2	16.9754	16449.1	1.23044	-604.923	13.7962	529979	529.979		20.0306	0.00264	0.200917	23.24	40290.4	16.8684	36055.5	6.37166	4234.9	2.64741	529986	529.986			24.6143	0.00263	0.24683	27.4214	24748	24.52	27396.6	2.90141	-2648.67	8.45104	529974	529.974			22.8419	0.00263	0.22903	24.8145	22964.2	21.116	24003.4	3.69848	-1039.21
15.8442	0.00265	0.158824	18.3646	15920.6	17.1402	16528.8	1.22438	-608.229	13.9991	531979	531.979		20.1528	0.00265	0.201987	23.442	20240.7	17.0749	18110.2	6.36713	2130.5	2.68172	531986	531.986			24.7518	0.00264	0.248129	27.6695	24874	24.7947	26011	2.87481	-1137	8.62481	531974	531.974			22.9642	0.00264	0.230253	25.0447	23094	21.3426	22719.8	3.70213	374.24
15.9206	0.00266	0.159588	18.5242	15997	17.3059	16608.5	1.21827	-611.525	14.2053	533978	533.978		20.2445	0.00266	0.202827	23.6448	20328.5	17.2306	14298.6	6.41427	6029.97	2.68629	533986	533.986			24.874	0.00265	0.249351	27.9189	25000.1	25.0402	24609.3	2.87867	390.743	8.69852	533974	533.974			23.0864	0.00265	0.231628	25.2763	23227.7	21.5704	25713	3.70596	-2485.33
15.997	0.00267	0.160352	18.6846	16077.2	17.4724	16688.2	1.21215	-611.011	14.4144	535978	535.978		20.3209	0.00267	0.203744	23.8486	20424	17.3609	15676	6.48773	4748.03	2.67595	535986	535.986			24.9962	0.00266	0.25065	28.1695	25126.1	25.2869	26284	2.88262	-1157.93	8.77217	535974	535.974			23.2392	0.00266	0.232926	25.5093	23357.6	21.8568	24404.9	3.65243	-1047.31
16.0734	0.00268	0.161192	18.8457	16161.2	17.6397	18453.6	1.20605	-2292.34	14.626	537978	537.978		20.4279	0.00268	0.204737	24.0533	20523.3	17.5441	17052.6	6.50923	3470.76	2.69526	537986	537.986			25.1337	0.00267	0.251872	28.4214	25248.3	25.5659	24851.2	2.85551	397.164	8.95316	537974	537.974			23.3461	0.00267	0.234225	25.7435	23483.6	22.0585	24565.5	3.68501	-1081.87
16.1651	0.00269	0.162032	19.0078	16241.4	17.8415	18540.1	1.1663	-2298.69	15.2974	539978	539.978		20.5195	0.00269	0.20573	24.259	20618.8	17.7019	17141	6.55715	3477.8	2.69963	539986	539.986			25.2407	0.00268	0.253095	28.6745	25378.2	25.7839	24987.2	2.89057	390.988	8.92001	539974	539.974			23.4989	0.00268	0.235447	25.9789	23602	22.3481	23218.6	3.63079	383.425
16.2414	0.0027	0.162796	19.1706	16325.5	18.0105	16943.2	1.16008	-617.754	15.5252	541978	541.978		20.6265	0.0027	0.206647	24.4657	20706.7	17.8869	15888	6.57878	4818.69	2.71888	541986	541.986			25.3782	0.00269	0.25447	28.9289	25515.7	26.0656	28246.9	2.86333	-2731.21	9.10324	541974	541.974			23.5906	0.00269	0.236593	26.2155	23728.1	22.5228	21902	3.69268	1826.13
16.3178	0.00271	0.163713	19.3343	16417.1	18.1803	20446.9	1.15395	-4029.71	15.7549	543978	543.978		20.7029	0.00271	0.207487	24.6732	20798.4	18.0197	14634.1	6.65352	6164.26	2.70829	543986	543.986			25.5157	0.0027	0.255845	29.1848	25645.6	26.3488	28400	2.83594	-2754.39	9.29103	543974	543.974			23.7281	0.0027	0.237968	26.4535	23861.8	22.7862	26410.3	3.66731	-2548.5
16.4248	0.00272	0.16463	19.4989	16505	18.4194	20541.4	1.07948	-4036.37	17.0632	545978	545.978		20.7946	0.00272	0.20848	24.8817	31325.5	18.1796	17370.7	6.70207	13954.8	2.71253	545986	545.986			25.6532	0.00271	0.257067	29.4419	25771.6	26.6336	25365.1	2.80825	406.512	9.48407	545974	545.974			23.8656	0.00271	0.239267	26.6928	23987.8	23.051	25079.5	3.64171	-1091.62
16.5012	0.00273	0.16547	19.6644	16589	18.5912	18944.5	1.07322	-2355.46	17.3228	547978	547.978		20.9015	0.00273	0.41803	25.2997	20916.8	18.3671	6249.42	6.93262	14667.4	2.64937	547986	547.986			25.7602	0.00272	0.258366	29.7002	25897.7	26.8561	27103.2	2.84407	-1205.47	9.44284	547974	547.974			23.9878	0.00272	0.240489	26.9332	24110.1	23.2878	23732.6	3.64548	377.495
16.5929	0.00274	0.166311	19.8307	16673.1	18.7983	19032.2	1.03238	-2359.08	18.2088	549978	549.978		20.9015	0.00275	0.209473	25.5092	6982.44	18.3671	5382.08	7.14209	1600.37	2.57167	549986	549.986			25.913	0.00273	0.259588	29.9598	26019.9	27.1757	25607	2.78414	412.934	9.7609	549974	549.974			24.1101	0.00273	0.241712	27.175	24239.9	23.5257	23854.5	3.64926	385.458
16.6693	0.00275	0.167151	19.9979	16764.7	18.9718	19137.4	1.02604	-2372.61	18.4903	551978	551.978		20.9932	0.00276	0	25.5092	21115.4	18.5285	29656.9	6.98063	-8541.47	2.65428	551986	551.986			26.0046	0.00274	0.26081	30.2206	26149.8	27.3683	25758.2	2.85233	391.64	9.59505	551974	551.974			24.2323	0.00274	0.243087	27.418	24377.4	23.7649	26988.5	3.65319	-2611.04
16.7609	0.00276	0.168144	20.166	16856.4	19.1811	22741.4	0.984923	-5884.99	19.4747	553977	553.977		21.0696	0.00276	0.211154	25.7203	42314.8	18.6636	29786.4	7.05668	12528.4	2.64482	553985	553.985			26.1574	0.00275	0.262185	30.4828	26279.7	27.6908	29097.2	2.79197	-2817.56	9.91803	553974	553.974			24.3851	0.00275	0.244462	27.6625	24507.3	24.0655	27124.5	3.59704	-2617.22
16.8679	0.00277	0.168984	20.335	16936.6	19.4266	19329.1	0.908341	-2392.44	21.387	555977	555.977		21.1612	0.00277	0.211994	25.9323	21245.3	18.8264	14947.2	7.10591	6298.08	2.6494	555984	555.984			26.2797	0.00276	0.263408	30.7462	26405.7	27.9502	26001.1	2.79598	404.64	9.99657	555974	555.974			24.5073	0.00276	0.245684	27.9082	24633.4	24.3073	24247.5	3.60085	385.854
16.929	0.00278	0.169748	20.5047	17016.8	19.5677	17676.4	0.937074	-659.583	20.8817	557976	557.976		21.2376	0.00278	0.212911	26.1452	21340.8	18.9626	16382.7	7.18264	4958.11	2.64006	557984	557.984			26.4019	0.00277	0.264707	31.0109	26539.4	28.2109	27762.7	2.80006	-1223.33	10.0751	557974	557.974			24.6295	0.00277	0.246983	28.1552	24767.1	24.5504	25898.6	3.60476	-1131.52
17.0207	0.00279	0.170589	20.6753	17100.9	19.7802	19523.1	0.895149	-2422.2	22.0971	559976	559.976		21.3446	0.00279	0.213904	26.3591	21436.3	19.1541	17817.2	7.20507	3619.02	2.65841	559984	559.984			26.5394	0.00278	0.266082	31.277	26673.1	28.5055	29539.4	2.77152	-2866.29	10.2852	559974	559.974			24.7671	0.00278	0.248358	28.4035	24896.9	24.8253	27566.7	3.57822	-2669.76
17.0971	0.0028	0.171429	20.8467	17188.7	19.9581	19627.1	0.88863	-2438.38	22.4594	561976	561.976		21.4363	0.0028	0.214821	26.574	21524.1	19.3189	16523.1	7.25502	5001.02	2.66284	561983	561.983			26.6769	0.00279	0.26738	31.5444	26799.2	28.8016	28034.7	2.74274	-1235.56	10.5011	561974	561.974			24.9046	0.00279	0.24958	28.6531	25019.2	25.1018	24624.4	3.55136	394.726
17.1887	0.00281	0.172346	21.0191	17272.8	20.1727	21518	0.846381	-4245.21	23.8341	563976	563.976		21.5279	0.00281	0.215661	26.7896	21615.8	19.4845	15206.3	7.30509	6409.49	2.66725	563982	563.982			26.7992	0.0028	0.268603	31.813	26921.4	29.0662	26514	2.7468	407.409	10.5818	563974	563.974			25.0115	0.0028	0.250803	28.9039	25141.4	25.3178	24760.5	3.58611	380.909
17.2804	0.00282	0.17311	21.1922	17353	20.3885	18011.1	0.803726	-658.162	25.3675	565977	565.977		21.6043	0.00282	0.216654	27.0063	21715.1	19.6231	18060.6	7.38321	3654.54	2.6578	565982	565.982			26.9214	0.00281	0.269825	32.0828	27043.6	29.3319	26634.9	2.75088	408.71	10.6627	565974	565.974			25.149	0.00281	0.252025	29.1559	25263.6	25.597	24866.3	3.55898	397.327
17.3415	0.00283	0.17395	21.3662	17440.8	20.5329	19926.4	0.833218	-2485.51	24.6429	567976	567.976		21.7266	0.00283	0.217648	27.2239	21814.4	19.8457	18123.4	7.37819	3690.97	2.68978	567982	567.982			27.0436	0.00282	0.271047	32.3539	27165.8	29.5989	26755.8	2.75498	410.01	10.7438	567974	567.974			25.256	0.00282	0.253247	29.4092	25389.7	25.8151	25002.3	3.59406	387.33
17.4485	0.00284	0.174867	21.541	17528.7	20.787	21824	0.754015	-4295.32	27.5684	569976	569.976		21.8029	0.00284	0.218641	27.4426	21913.7	19.9855	18226.4	7.45703	3687.3	2.68009	569982	569.982			27.1658	0.00283	0.27227	32.6261	27291.9	29.867	26876.8	2.75908	415.131	10.825	569974	569.974			25.3935	0.00283	0.254546	29.6637	25519.5	26.097	26685.6	3.56673	-1166.03
17.5249	0.00285	0.175707	21.7167	17616.5	20.9694	20118	0.747312	-2501.47	28.0598	571976	571.976		21.9252	0.00285	0.219634	27.6622	22005.4	20.2103	18290.2	7.45193	3715.18	2.71208	571982	571.982			27.2881	0.00284	0.273568	32.8997	27421.8	30.1364	28693.2	2.76328	-1271.45	10.906	571974	571.974			25.5157	0.00284	0.255845	29.9196	25653.2	26.3488	26830.1	3.57074	-1176.89
17.6165	0.00286	0.176624	21.8933	17700.6	21.1894	22053.5	0.703986	-4352.96	30.0991	573976	573.976		22.0016	0.00286	0.220474	27.8827	22093.3	20.3513	15550.8	7.53133	6542.4	2.70222	573982	573.982			27.4256	0.00285	0.274867	33.1746	27547.8	30.4409	28821.7	2.73366	-1273.89	11.1356	573974	573.974			25.6532	0.00285	0.25722	30.1768	25790.7	26.6336	28553	3.54319	-2762.3
17.7082	0.00287	0.177388	22.0707	17777	21.4105	18457.4	0.660253	-680.47	32.4277	575976	575.976		22.0933	0.00287	0.221391	28.1041	22184.9	20.5213	17030.4	7.58278	5154.49	2.7063	575982	575.982			27.5478	0.00286	0.276089	33.4507	27673.9	30.7128	27254.7	2.7378	419.196	11.2181	575974	575.974			25.7907	0.00286	0.258595	30.4354	25920.6	26.9199	28706.1	3.51549	-2785.48
17.7693	0.00288	0.178152	22.2489	17861	21.5585	18551.9	0.690377	-690.859	31.2272	577976	577.976		22.1849	0.00288	0.222308	28.3264	22272.8	20.6919	17101.1	7.63442	5171.68	2.71035	577982	577.982			27.67	0.00287	0.277388	33.728	27803.7	30.986	29094.7	2.74204	-1291.01	11.3003	577974	577.974			25.9282	0.00287	0.259817	30.6952	26042.8	27.2077	25637.2	3.48748	405.619
17.861	0.00289	0.179068	22.428	17952.7	21.7815	22359.6	0.646435	-4406.89	33.6948	579976	579.976		22.2766	0.00289	0.223148	28.5495	22349.2	20.8633	15734.4	7.68621	6614.8	2.71438	579982	579.982			27.8075	0.00288	0.278687	34.0067	27926	31.2947	29223.2	2.71198	-1297.26	11.5394	579974	579.974			26.0352	0.00288	0.26104	30.9563	26168.9	27.4327	25773.3	3.5236	395.622
17.9527	0.0029	0.179985	22.6079	18040.5	22.0057	22474.3	0.602239	-4433.8	36.5398	581976	581.976		22.353	0.0029	0.223836	28.7733	22406.5	21.0066	12918.3	7.76672	9488.13	2.7047	581982	581.982			27.9298	0.00289	0.279833	34.2866	28040.6	31.5705	25899.4	2.71609	2141.12	11.6235	581974	581.974			26.1727	0.00289	0.262338	31.2186	26294.9	27.7232	27504.7	3.49539	-1209.75
18.0444	0.00291	0.180826	22.7888	18120.7	22.231	20697.8	0.557759	-2577.06	39.8577	583976	583.976		22.4141	0.00291	0.224294	28.9976	33575.3	21.1217	8633.46	7.87598	24941.9	2.68178	583982	583.982			28.0367	0.0029	0.280979	34.5675	28162.8	31.8127	26012.8	2.75481	2149.97	11.5481	583974	583.974			26.2949	0.0029	0.263561	31.4822	26421	27.9827	26015.1	3.49941	405.864
18.1208	0.00292	0.181589	22.9704	18201	22.4197	18903.7	0.550698	-702.775	40.7114	585976	585.976		22.4447	0.00292	0.447213	29.4449	29203	21.1793	-8612.23	8.26555	37815.2	2.56236	585982	585.982			28.159	0.00291	0.282277	34.8498	28288.8	32.0907	29608.7	2.75909	-1319.86	11.6309	585974	585.974			26.4172	0.00291	0.264859	31.747	26550.9	28.2435	27777.7	3.50351	-1226.86
18.1971	0.00293	0.18243	23.1528	18288.8	22.6091	20889.4	0.543704	-2600.61	41.5834	587976	587.976		22.2766	0.00294	0.428878	29.8737	10722	20.8633	-82972	9.01043	93693.9	2.31546	587982	587.982			28.2965	0.00292	0.2835	35.1333	28407.2	32.4049	27980.2	2.72841	427	11.8769	587974	587.974			26.5547	0.00292	0.266158	32.0132	26669.3	28.5383	27907.3	3.47487	-1238.01
18.2888	0.00294	0.183347	23.3361	9167.32	22.8374	22895.1	0.498685	-13727.8	45.7953	589976	589.976		20.6112	0.00296	0	29.8737	10275	17.8604	-173816	12.0133	184091	1.48672	589982	589.982			28.4034	0.00293	0.284645	35.418	28533.3	32.6503	26351.8	2.76763	2181.5	11.7972	589974	589.974			26.6769	0.00293	0.267228	32.2804	26783.9	28.8016	23081.5	3.47875	3702.38
18.3805	0.00295	0	23.3361	37051.3	23.067	46019.8	0.269148	-8968.51	85.7038	591976	591.976		20.3362	0.00296	0.205501	30.0792	41367.5	17.387	26577.9	12.6923	14789.7	1.36989	591982	591.982			28.5257	0.00294	0.286021	35.704	28663.2	32.9319	31767.2	2.77204	-3104	11.88	591974	591.974			26.7686	0.00294	0.26845	32.5488	26913.7	28.9999	26514	3.54892	399.769
18.4722	0.00295	0.370513	23.7066	27830.5	23.2976	25060.9	0.409	2769.56	56.9624	593976	593.976		20.764	0.00297	0.208175	30.2874	20870.9	18.1262	46321.9	12.1612	-25450.9	1.49049	593982	593.982			28.6785	0.00295	0.287243	35.9912	28785.4	33.2857	28343	2.70555	442.362	12.3027	593974	593.974			26.9214	0.00295	0.269825	32.8187	27043.6	29.3319	29947.5	3.48675	-2903.92
18.5791	0.00297	0.186097	23.8927	12431.9	23.5682	14196	0.324539	-1764.04	72.6206	595976	595.976		20.8709	0.00298	0.209244	30.4966	20989.4	18.3134	18769.7	12.1832	2219.61	1.50316	595982	595.982			28.7701	0.00296	0.288465	36.2797	28919.1	33.4988	28494.2	2.78089	424.888	12.0461	595974	595.974			27.0436	0.00296	0.271047	33.0897	27165.8	29.5989	26755.8	3.49084	410.01
18.6402	0.00298	0.186861	24.0796	18731.9	23.7235	19461.6	0.356079	-729.702	66.6243	597976	597.976		20.9779	0.00299	0.210543	30.7072	21123	18.5016	22933	12.2056	-1809.91	1.51583	597982	597.982			28.9229	0.00297	0.289917	36.5696	29056.6	33.8556	33971.9	2.71405	-4915.33	12.4742	597974	597.974			27.1658	0.00297	0.27227	33.362	27288.1	29.867	26876.8	3.49495	411.311
18.7319	0.00299	0.187777	24.2674	18823.6	23.9574	23448.5	0.309945	-4624.96	77.2958	599975	599.975		21.1307	0.003	0.211918	30.9191	21245.3	18.7721	24413.7	12.147	-3168.39	1.5454	599982	599.982			29.0604	0.00298	0.291215	36.8608	29182.7	34.1782	30540.2	2.68258	-1357.59	12.7408	599974	599.974			27.2881	0.00298	0.273492	33.6355	27410.3	30.1364	26997.7	3.49907	412.612
18.8236	0.003	0.188694	24.4561	18907.6	24.1925	23564.6	0.26358	-4656.97	91.7843	601974	601.974		21.2529	0.00301	0.212988	31.1321	21344.6	18.9899	19099.5	12.1422	2245.07	1.56395	601982	601.982			29.1826	0.00299	0.292438	37.1533	29304.9	34.4664	28872.1	2.6869	432.773	12.8276	601974	601.974			27.4103	0.00299	0.274714	33.9102	27528.7	30.407	27118.6	3.5032	410.093
18.9153	0.00301	0.189458	24.6455	18987.8	24.4287	19716.6	0.216805	-728.805	112.676	603974	603.974		21.3446	0.00302	0.213904	31.346	21436.3	19.1541	16453.3	12.1919	4982.93	1.57104	603982	603.982			29.3049	0.003	0.29366	37.4469	29423.3	34.7557	28993	2.69123	430.253	12.9144	603974	603.974			27.5325	0.003	0.27586	34.1861	27639.5	30.6788	25529.8	3.50727	2109.63
18.9764	0.00302	0.190298	24.8358	19075.7	24.5868	21801.1	0.249004	-2725.41	98.7408	605974	605.974		21.4363	0.00303	0.214821	31.5608	21527.9	19.3189	16523.1	12.2419	5004.84	1.5781	605982	605.982			29.4271	0.00301	0.294806	37.7417	29541.7	35.0462	27287.1	2.6955	2254.59	13.0017	605974	605.974			27.6395	0.00301	0.27693	34.463	27754.1	30.9176	23928	3.54539	3826.05
19.0833	0.00303	0.191215	25.027	19163.5	24.8647	23870.6	0.162297	-4707.08	153.205	607974	607.974		21.5279	0.00304	0.215738	31.7766	21619.6	19.4845	16594.7	12.292	5024.95	1.58513	607982	607.982			29.5341	0.00302	0.296028	38.0378	29660.1	35.3014	29234.9	2.73633	425.217	12.901	607974	607.974			27.7464	0.00302	0.278152	34.7411	27880.1	31.1573	27467.4	3.58379	412.714
19.1597	0.00304	0.192055	25.2191	19247.6	25.0642	21995.2	0.154862	-2747.68	161.849	609974	609.974		21.6196	0.00305	0.216654	31.9932	21718.9	19.6508	16665.3	12.3424	5053.6	1.59214	609982	609.982			29.6716	0.00303	0.297174	38.3349	29770.9	35.6309	27500.9	2.70401	2270.01	13.1771	609974	609.974			27.8839	0.00303	0.279451	35.0206	28002.4	31.4669	29303.5	3.55364	-1301.18
19.2514	0.00305	0.192896	25.412	19331.6	25.3047	22082.9	0.107344	-2751.32	235.735	611974	611.974		21.7113	0.00306	0.217724	32.2109	21825.9	19.8178	19538.3	12.3931	2287.57	1.5991	611982	611.982			29.7632	0.00304	0.298244	38.6332	29881.7	35.8514	25779.8	2.78173	4101.82	12.8882	611974	611.974			28.0062	0.00304	0.280597	35.3012	28116.9	31.7434	25969.2	3.55776	2147.78
19.3278	0.00306	0.193736	25.6057	19415.6	25.5059	22188.1	0.0998357	-2772.48	255.479	613974	613.974		21.8335	0.00307	0.218794	32.4297	21921.4	20.0416	19621.7	12.3881	2299.7	1.6178	613982	613.982			29.8855	0.00305	0.29939	38.9326	29996.2	36.1465	27712.3	2.78605	2284	12.9741	613974	613.974			28.1131	0.00305	0.281742	35.5829	28235.4	31.9863	26082.5	3.5966	2152.82
19.4195	0.00307	0.194576	25.8003	19499.7	25.7484	22274.5	0.0518939	-2774.79	496.175	615974	615.974		21.9252	0.00308	0.219634	32.6494	22009.2	20.2103	15487	12.4391	6522.22	1.62474	615982	615.982			29.9924	0.00306	0.300535	39.2331	30114.7	36.4057	27825.6	2.82741	2289.03	12.876	615974	615.974			28.2354	0.00306	0.282965	35.8659	28353.8	32.2651	27934.9	3.60082	418.872
19.4958	0.00308	0.195417	25.9957	19591.3	25.9514	22381	0.0443399	-2789.64	585.282	617974	617.974		22.0016	0.00309	0.220551	32.8699	22097.1	20.3513	16970.6	12.5186	5126.45	1.62569	617982	617.982			30.1147	0.00307	0.301758	39.5349	30233.1	36.703	29794.2	2.83183	438.873	12.9609	617974	617.974			28.3576	0.00307	0.284111	36.15	28472.2	32.545	26295.1	3.60498	2177.07
19.5875	0.00309	0.19641	26.1921	19683	26.196	26574.8	-0.00389895	-6891.8	-6718.74	619974	619.974		22.1085	0.0031	0.221391	33.0913	22177.3	20.5497	15605.8	12.5416	6571.53	1.63852	619982	619.982			30.2369	0.00308	0.302904	39.8378	30340	37.0016	28039.4	2.83618	2300.61	13.0463	619974	619.974			28.4645	0.00308	0.285333	36.4353	28594.4	32.791	28176.8	3.64436	417.656
19.6945	0.0031	0.19725	26.3894	19767	26.4829	22573.8	-0.093496	-2806.8	-283.251	621974	621.974		22.1697	0.00311	0.222155	33.3135	22253.7	20.6634	14250.8	12.65	8002.92	1.63347	621981	621.981			30.3438	0.00309	0.303897	40.1417	30443.2	37.2638	24386.6	2.87784	6056.52	12.9485	621974	621.974			28.602	0.00309	0.286555	36.7219	28712.8	33.1086	28283.7	3.61333	429.097
19.7556	0.00311	0.198091	26.5875	19854.9	26.6475	22696.6	-0.0600349	-2841.67	-443.867	623974	623.974		22.2613	0.00312	0.222919	33.5364	22333.9	20.8347	14290	12.7017	8043.88	1.64031	623980	623.98			30.4355	0.0031	0.304966	40.4466	30553.9	37.4893	26360.6	2.95731	4193.32	12.6768	623974	623.974			28.709	0.0031	0.287701	37.0096	28823.6	33.3566	26636.4	3.65294	2187.21
19.8625	0.00312	0.199007	26.7865	19946.6	26.9368	24844.7	-0.15033	-4898.17	-179.185	625974	625.974		22.3224	0.00313	0.223759	33.7601	22429.4	20.9492	15789.3	12.8109	6640.1	1.63527	625980	625.98			30.5577	0.00311	0.306112	40.7527	30660.9	37.791	28335.8	2.9617	2325.08	12.7599	625974	625.974			28.8312	0.00311	0.288771	37.2984	28930.5	33.6413	24945.4	3.65708	3985.19
19.9389	0.00313	0.199924	26.9864	20030.6	27.1444	24978.6	-0.157998	-4948.02	-171.802	627974	627.974		22.4294	0.00314	0.224829	33.985	22528.7	21.1505	20170.3	12.8345	2358.35	1.64794	627980	627.98			30.6647	0.00312	0.307105	41.0598	30725.8	38.056	24643.3	3.00382	6082.48	12.6692	627974	627.974			28.9229	0.00312	0.28984	37.5882	29037.5	33.8556	25051.2	3.73265	3986.33
20.0459	0.00314	0.200688	27.1871	20103.2	27.4364	20880.2	-0.24929	-777.002	-110.058	629974	629.974		22.5363	0.00315	0.225745	34.2107	22612.7	21.3527	17359.3	12.8581	5253.47	1.66064	629980	629.98			30.7564	0.00313	0.307411	41.3672	45997.1	38.2839	7592.78	3.08335	38404.3	12.4163	629974	629.974			29.0451	0.00313	0.29091	37.8791	29144.5	34.1423	25130.5	3.7368	4013.92
20.0917	0.00315	0.201376	27.3885	20175.8	27.562	18885.3	-0.173538	1290.49	-158.824	631974	631.974		22.6127	0.00316	0.226509	34.4372	22696.8	21.4977	14525.6	12.9396	8171.2	1.66139	631980	631.98			30.7258	0.00314	0.61253	41.9798	30565.4	38.2079	-18947.2	3.7719	49512.6	10.1296	631974	631.974			29.1368	0.00314	0.291979	38.1711	29255.2	34.3582	25237.5	3.81293	4017.7
20.1834	0.00316	0.202139	27.5906	20252.1	27.8141	21039.6	-0.22348	-787.424	-124.459	633974	633.974		22.6891	0.00317	0.227426	34.6646	11371.3	21.6432	17501.5	13.0215	-6130.23	1.66211	633980	633.98			30.5272	0.00316	0.304432	42.2842	20254.7	37.7155	-30218.3	4.56873	50473	8.25513	633974	633.974			29.259	0.00315	0.293125	38.4642	29362.2	34.6471	27132.4	3.81716	2229.77
20.2445	0.00317	0.202903	27.7935	20336.2	27.9828	21135.2	-0.189287	-799.02	-147.833	635974	635.974		22.7961	0.00318	0	34.6646	45867.2	21.8477	41000.2	12.817	4866.97	1.70459	635980	635.98			30.3591	0.00317	0.303209	42.5874	45290.4	37.3013	-30081.4	5.28609	75371.8	7.05651	635974	635.974			29.366	0.00316	0.294118	38.7583	29453.8	34.9008	23599.4	3.85752	5854.46
20.3362	0.00318	0.20382	27.9973	20420.2	28.2368	25458.2	-0.239461	-5037.94	-117.918	637974	637.974		22.903	0.00318	0.458672	35.1233	34430.9	22.0532	16167.2	13.0702	18263.8	1.68729	637980	637.98			30.2827	0.00318	0.602599	43.19	39287.1	37.1138	-31090.8	6.07617	70377.9	6.1081	637974	637.974			29.4577	0.00317	0.294959	39.0533	29534.1	35.119	20030.7	3.93425	9503.37
20.4279	0.00319	0.204584	28.2019	20492.8	28.492	21294.6	-0.290046	-801.802	-98.2327	639974	639.974		22.9642	0.0032	0.229947	35.3533	15340	22.171	7867.23	13.1822	7472.76	1.68189	639980	639.98			29.9772	0.0032	0.576014	43.766	14400.3	36.3686	-155760	7.39743	170161	4.91639	639974	639.974			29.5341	0.00318	0.295723	39.349	29602.8	35.3014	18262.7	4.04759	11340.2
20.489	0.0032	0.205272	28.4072	20561.5	28.6627	19243.9	-0.255497	1317.65	-112.184	641974	641.974		23.0253	0.00321	0.230253	35.5835	23036.7	22.2892	5907.79	13.2943	17128.9	1.67659	641980	641.98			27.6242	0.00322	0	43.766	-13896.1	30.8834	-274258	12.8826	260362	2.3973	641974	641.974			29.6105	0.00319	0.296334	39.6453	29644.8	35.4843	14641.3	4.16105	15003.5
20.5654	0.00321	0.205959	28.6131	20630.3	28.8768	19301.3	-0.263693	1329.03	-109.509	643974	643.974		23.0253	0.00322	0.230482	35.814	11524.1	22.2892	4441.88	13.5248	7082.21	1.64802	643980	643.98			27.6242	0.00322	-0.277923	43.4881	-466.005	30.8834	-75614.9	12.6047	75148.9	2.45016	643974	643.974			29.6563	0.0032	0.296563	39.9419	44438.6	35.5943	5497.58	4.34766	38941
20.6265	0.00322	0.206647	28.8198	20706.7	29.0487	19373	-0.228916	1333.69	-126.897	645974	645.974		23.0711	0.00323	0	35.814	46325.6	22.378	20756.2	13.436	25569.3	1.66553	645980	645.98			27.9603	0.00321	0.282583	43.7707	#DIV/0!	31.6396	#DIV/0!	12.1311	#DIV/0!	2.60814	645974	645.974			29.6563	0.00321	0.592209	40.5341	29585	35.5943	-7324.44	4.93987	36909.4
20.7029	0.00323	0.207487	29.0273	20786.9	29.2643	23766.1	-0.237019	-2979.18	-123.468	647975	647.975		23.1322	0.00323	0.463256	36.2773	23162.8	22.4967	11887.2	13.7805	11275.6	1.6325	647980	647.98			28.5562	0.00322	0.286632	44.0573	28758.7	33.0025	92960.7	11.0548	-64202	2.98536	647974	647.974			29.5646	0.00323	0.295341	40.8295	9844.69	35.3745	-12194	5.45494	22038.7
20.7946	0.00324	0.208251	29.2355	20851.8	29.524	21675.7	-0.2885	-823.873	-102.336	649974	649.974		23.1933	0.00325	0	36.2773	11650.1	22.6158	11918.6	13.6615	-268.482	1.65544	649980	649.98			28.7701	0.00323	0.288542	44.3459	28926.7	33.4988	44439.7	10.8471	-15512.9	3.08828	649974	649.974			29.5035	0.00324	0	40.8295	29526.4	35.2284	-14608.7	5.60103	44135.1
20.8557	0.00325	0.208786	29.4443	20901.5	29.6978	15223.8	-0.253496	5677.73	-117.153	651974	651.974		23.2544	0.00325	0.233003	36.5103	46677	22.7351	29895.2	13.7751	16781.8	1.65045	651980	651.98			28.9382	0.00324	0.289993	44.6359	29056.6	33.8913	33971.9	10.7445	-4915.33	3.15429	651974	651.974			29.5035	0.00324	0.295264	41.1247	59098.7	35.2284	10953.1	5.89629	48145.6
20.9015	0.00326	0.209244	29.6536	20932.1	29.8285	13083.6	-0.174945	7848.42	-170.502	653974	653.974		23.3461	0.00326	0.233767	36.744	23414.9	22.9147	14986.9	13.8293	8428.02	1.65697	653980	653.98			29.0604	0.00325	0.291139	44.927	29163.6	34.1782	26947	10.7488	2216.56	3.17974	653974	653.974			29.5493	0.00325	0.295723	41.4204	29591.4	35.338	10962.8	6.08249	18628.6
20.9473	0.00327	0.209397	29.863	20932.1	29.9595	4364.4	-0.096528	16567.7	-310.371	655974	655.974		23.4072	0.00327	0.234531	36.9786	23491.3	23.0349	15045.7	13.9437	8445.53	1.65199	655980	655.98			29.1674	0.00326	0.292132	45.2191	29251.4	34.4303	23440.9	10.7889	5810.5	3.19128	655974	655.974			29.5952	0.00326	0.296105	41.7166	29625.7	35.4477	9148.46	6.26887	20477.3
20.9321	0.00328	0.209244	30.0722	20909.1	29.9158	-4367.59	0.156408	25276.7	191.268	657974	657.974		23.4989	0.00328	0.235295	37.2139	23567.7	23.2156	15084	13.9982	8483.65	1.65847	657980	657.98			29.259	0.00327	0.292896	45.512	29327.8	34.6471	18083.2	10.865	11244.6	3.18888	657974	657.974			29.6257	0.00327	0.29641	42.013	29648.7	35.5209	7328.22	6.49203	22320.4
20.9168	0.00329	0.208939	30.2811	20886.2	29.8721	-8722.43	0.409007	29608.6	73.0358	659974	659.974		23.56	0.00329	0.236059	37.4499	23647.9	23.3365	15143.9	14.1134	8503.99	1.65351	659980	659.98			29.3202	0.00328	0.29366	45.8057	29411.8	34.7919	18138.7	11.0137	11273.2	3.15896	659974	659.974			29.6563	0.00328	0.296563	42.3095	29652.5	35.5943	3666	6.71527	25986.5
20.8709	0.0033	0.208786	30.4899	20874.8	29.7413	-4361.21	0.748581	25236	39.7303	661974	661.974		23.6517	0.0033	0.236899	37.6868	23728.1	23.5185	16707	14.1683	7021.14	1.65994	661980	661.98			29.4118	0.00329	0.294577	46.1003	29503.5	35.0098	21824.7	11.0904	7678.77	3.15676	661974	661.974			29.6563	0.00329	0.296487	42.606	29637.2	35.5943	-1833.47	7.01176	31470.7
20.8862	0.00331	0.208709	30.6986	30343.8	29.7849	-2176.62	0.913726	32520.5	32.5972	663974	663.974		23.7281	0.00331	0.237663	37.9245	23800.7	23.6707	15242	14.2538	8558.63	1.66066	663980	663.98			29.5035	0.0033	0.295493	46.3958	29587.5	35.2284	21892.8	11.1673	7694.78	3.1546	663974	663.974			29.641	0.0033	0.296257	42.9023	29614.3	35.5576	-5497.58	7.34469	35111.9
20.8557	0.00332	0.398167	31.0968	13272.2	29.6978	-174589	1.39899	187861	21.228	665974	665.974		23.8045	0.00332	0.23835	38.1628	23869.4	23.8234	13757.5	14.3395	10111.9	1.66138	665980	665.98			29.5952	0.00331	0.296257	46.692	43239.2	35.4477	18291	11.2443	24948.2	3.1525	665974	665.974			29.6105	0.00331	0.296028	43.1983	29583.7	35.4843	-5494.75	7.714	35078.5
18.9611	0.00334	0	31.0968	0	24.5472	-279189	6.54956	279189	3.74792	667974	667.974		23.8656	0.00333	0.239038	38.4019	23938.2	23.9458	13801.6	14.456	10136.5	1.65646	667980	667.98			29.6563	0.00332	0.568527	47.2605	18950.9	35.5943	-183780	11.6663	202731	3.05104	667974	667.974			29.5952	0.00332	0.295646	43.4939	44293.5	35.4477	-9143.74	8.04626	53437.2
18.793	0.00334	0	31.0968	#DIV/0!	24.114	#DIV/0!	6.98278	#DIV/0!	3.45336	669974	669.974		23.942	0.00334	0.239726	38.6416	24006.9	24.0994	13837	14.5422	10170	1.6572	669980	669.98			27.1964	0.00334	0	47.2605	0	29.9343	-282999	17.3263	282999	1.72768	669974	669.974			29.5341	0.00333	0.590223	44.0842	19674.1	35.3014	-8524.54	8.78274	28198.6
19.5722	0.00334	0.198167	31.295	60122.4	26.1552	336420	5.13979	-276297	5.08876	671974	671.974		24.0031	0.00335	0.240413	38.882	24079.5	24.2226	13881.1	14.6594	10198.4	1.65235	671980	671.98			27.1964	0.00334	0	47.2605	#DIV/0!	29.9343	#DIV/0!	17.3263	#DIV/0!	1.72768	671974	671.974			29.4882	0.00335	0	44.0842	14767	35.192	-1824.72	8.89222	16591.8
20.0612	0.00335	0.403057	31.698	20196.1	27.4782	60920.7	4.2198	-40724.6	6.51173	673974	673.974		24.0795	0.00336	0.241177	39.1232	24152.1	24.377	15467.8	14.7462	8684.32	1.65311	673980	673.98			27.1964	0.00334	0.812225	48.0728	36086.2	29.9343	-17857.4	18.1385	53943.5	1.65032	673974	673.974			29.5188	0.00335	0.295341	44.3795	59114	35.2649	14601.1	9.11458	44512.8
20.2445	0.00337	0.202827	31.9009	13549.8	27.9828	23871.7	3.91806	-10321.8	7.14201	675974	675.974		24.1559	0.00337	0.241865	39.365	24220.8	24.5319	13960.6	14.8331	10260.2	1.65386	675980	675.98			26.9519	0.00337	0.27036	48.3431	13540.9	29.3986	-4198.66	18.9446	17739.6	1.55182	675974	675.974			29.5493	0.00336	0.295799	44.6753	29618.1	35.338	10968.5	9.33734	18649.6
20.3209	0.00338	0.203667	32.1045	20404.9	28.1944	23327.8	3.91015	-2922.83	7.21057	677974	677.974		24.217	0.00338	0.242552	39.6076	36443.9	24.6562	14004.8	14.9514	22439.1	1.64909	677980	677.98			27.12	0.00338	0.271276	48.6144	27146.7	29.7663	20066.3	18.8481	7080.42	1.57928	677975	677.975			29.6105	0.00337	0.296563	44.9719	29702.1	35.4843	18319.3	9.48757	11382.8
20.4126	0.00339	0.204431	32.309	20481.3	28.4494	21278.7	3.8596	-797.322	7.37106	679974	679.974		24.2934	0.00339	0.486327	40.0939	24324	24.812	8317.39	15.2819	16006.6	1.62362	679980	679.98			27.1353	0.00339	0.271658	48.8861	27200.2	29.7999	8397.31	19.0862	18802.9	1.56133	679974	679.974			29.7021	0.00338	0.29748	45.2694	29793.8	35.7044	22040.1	9.565	7753.66
20.4737	0.0034	0.205195	32.5142	20561.5	28.62	21374.3	3.8942	-812.748	7.34938	681974	681.974		24.3392	0.00341	0.243393	40.3373	16223.6	24.9057	3124.18	15.4316	13099.4	1.61395	681980	681.98			27.1964	0.0034	0.272346	49.1584	27280.4	29.9343	15139.6	19.2241	12140.9	1.55712	681974	681.974			29.7938	0.00339	0.298396	45.5677	29881.7	35.9251	22108.2	9.64264	7773.49
20.5654	0.00341	0.206036	32.7202	20641.8	28.8768	23590.8	3.84335	-2949	7.51347	683974	683.974		24.3392	0.00342	0.243316	40.5806	24316.3	24.9057	-1563.07	15.6749	25879.4	1.58889	683980	683.98			27.2728	0.00341	0.273263	49.4317	27372.1	30.1027	20247.7	19.329	7124.39	1.55738	683974	683.974			29.8855	0.0034	0.299237	45.867	29965.7	36.1465	20321.7	9.72047	9644.02
20.6418	0.00342	0.2068	32.927	20718.2	29.0918	21532.3	3.83522	-814.121	7.58542	685973	685.973		24.324	0.00343	0.243011	40.8236	24285.8	24.8745	-6246.4	15.9492	30532.2	1.55961	685980	685.98			27.3797	0.00342	0.274179	49.7058	27471.4	30.3392	20305.5	19.3666	7165.91	1.56657	685974	685.974			29.9619	0.00341	0.300077	46.1671	30053.5	36.3315	20385.2	9.83552	9668.31
20.7182	0.00343	0.207564	33.1346	20794.5	29.3075	21613.4	3.82706	-818.831	7.65796	687972	687.972		24.2781	0.00344	0.242705	41.0663	24274.3	24.7808	-6242.48	16.2855	30516.8	1.52165	687980	687.98			27.4561	0.00343	0.275249	49.9811	27589.8	30.5088	23795.8	19.4723	3794.07	1.56678	687974	687.974			30.0536	0.00342	0.300994	46.4681	30149	36.5542	22300.9	9.91384	7848.13
20.7946	0.00344	0.208327	33.3429	20878.6	29.524	21693.1	3.81884	-814.487	7.73114	689972	689.972		24.2629	0.00345	0.242781	41.3091	12139.1	24.7496	1560.13	16.5595	10578.9	1.49459	689980	689.98			27.5937	0.00344	0.276548	50.2576	27715.9	30.8151	28998.4	19.4425	-1282.5	1.58494	689974	689.974			30.1452	0.00343	0.301987	46.77	30252.2	36.7776	24238	9.99249	6014.13
20.8709	0.00345	0.209244	33.5521	20970.3	29.7413	26146.7	3.81077	-5176.48	7.80454	691972	691.972		24.2934	0.00346	0	41.3091	48220.1	24.812	0	16.4971	48220.1	1.50402	691980	691.98			27.7159	0.00345	0.27777	50.5354	27834.3	31.0888	27420.9	19.4467	413.344	1.59867	691974	691.974			30.2522	0.00344	0.303056	47.0731	30355.3	37.039	26188.7	10.0341	4166.64
20.9779	0.00346	0.210161	33.7623	21054.3	30.047	26242.4	3.71531	-5188.08	8.08733	693972	693.972		24.2629	0.00346	0.482201	41.7913	35924.5	24.7496	-34093.1	17.0417	70017.5	1.4523	693980	693.98			27.8381	0.00346	0.278916	50.8143	27937.4	31.3636	25813.3	19.4508	2124.14	1.61246	693974	693.974			30.3591	0.00345	0.30405	47.3771	30450.8	37.3013	24398.9	10.0758	6051.87
21.0543	0.00347	0.210925	33.9732	21134.5	30.2662	21962.6	3.70701	-828.098	8.16458	695972	695.972		23.9573	0.00348	0.236288	42.0276	15637.9	24.1302	-64160.3	17.8975	79798.3	1.34824	695980	695.98			27.9451	0.00347	0.279833	51.0942	28029.1	31.605	20725	19.4891	7304.1	1.62167	695974	695.974			30.4508	0.00346	0.304966	47.6821	30542.5	37.527	22595.7	10.1552	7946.79
21.1307	0.00348	0.211765	34.185	21218.5	30.4862	24257	3.69875	-3038.48	8.2423	697972	697.972		23.3003	0.00349	0.23285	42.2605	23319.4	22.8248	-68257.4	19.4356	91576.8	1.17438	697980	697.98			28.0215	0.00348	0.280749	51.3749	28128.4	31.7781	20804.4	19.5968	7324.05	1.62159	697974	697.974			30.5425	0.00347	0.305883	47.988	30634.1	37.7532	22662.5	10.2348	7971.67
21.2224	0.00349	0.212606	34.3976	21298.8	30.7513	24344.7	3.64624	-3045.93	8.43371	699972	699.972		23.2697	0.0035	0.233538	42.494	23407.2	22.765	13510.2	19.729	9897.08	1.15389	699980	699.98			28.1284	0.00349	0.281819	51.6567	28227.7	32.0211	24350.2	19.6356	3877.55	1.63077	699974	699.974			30.6341	0.00348	0.3068	48.2948	30725.8	37.9802	22731.7	10.3146	7994.08
21.2987	0.0035	0.21337	34.6109	21379	30.9731	22219.1	3.63783	-840.098	8.51416	701972	701.972		23.4378	0.00351	0.234607	42.7286	23254.4	23.095	21022.2	19.6336	2232.22	1.1763	701980	701.98			28.2354	0.0035	0.282736	51.9395	28319.4	32.2651	20939.3	19.6744	7380.13	1.63995	701974	701.974			30.7258	0.00349	0.307717	48.6025	30813.7	38.2079	22799.8	10.3946	8013.91
21.3752	0.00351	0.21421	34.8252	21466.8	31.1957	24537.5	3.62944	-3070.73	8.59519	703972	703.972		23.4836	0.00352	0.230482	42.9591	22681.5	23.1855	-79868.4	19.7736	102550	1.17254	703980	703.98			28.3117	0.00351	0.283652	52.2231	28414.9	32.4399	21019.8	19.7832	7395.12	1.63977	703974	703.974			30.8175	0.0035	0.308557	48.9111	30897.7	38.4362	20955.6	10.4749	9942.11
21.4668	0.00352	0.215127	35.0403	21554.7	31.4639	26872.1	3.57642	-5317.43	8.79759	705972	705.972		22.6127	0.00353	0.223148	43.1822	30126.1	21.4977	-140292	21.6846	170418	0.99138	705980	705.98			28.4187	0.00352	0.284645	52.5078	28510.4	32.6855	22839.1	19.8223	5671.32	1.64892	705974	705.974			30.8939	0.00351	0.309397	49.2205	30985.6	38.627	21019.2	10.5935	9966.36
21.5585	0.00353	0.215967	35.2563	21638.7	31.7332	24730.4	3.52309	-3091.7	9.00719	707972	707.972		22.0169	0.00354	0.379374	43.5616	12645.8	20.3796	-361381	23.182	374027	0.879113	707980	707.98			28.5104	0.00353	0.285562	52.7933	28605.9	32.8967	21154.7	19.8967	7451.21	1.65338	707974	707.974			30.9856	0.00352	0.310314	49.5308	31073.4	38.8566	22992.5	10.6742	8080.92
21.6349	0.00354	0.216807	35.4731	21722.7	31.9585	24835.6	3.51459	-3112.87	9.0931	709972	709.972		15.9206	0.00356	0	43.5616	7585.96	10.6562	-486169	32.9054	493755	0.323844	709980	709.98			28.602	0.00354	0.286555	53.0799	28697.5	33.1086	22998.7	19.9713	5698.81	1.6578	709974	709.974			31.0772	0.00353	0.311154	49.8419	31157.4	39.0868	21133.5	10.7551	10023.9
21.7266	0.00355	0.217648	35.6907	21799.1	32.2299	24921.8	3.46083	-3122.66	9.31275	711972	711.972		15.9206	0.00356	0.151719	43.7133	56104	10.6562	-191018	33.0571	247122	0.322358	711980	711.98			28.709	0.00355	0.287396	53.3673	28781.6	33.3566	19512.3	20.0106	9269.33	1.66695	711974	711.974			31.1536	0.00354	0.311995	50.1539	31245.3	39.2793	21195.9	10.8747	10049.4
21.8029	0.00356	0.218335	35.909	21871.7	32.4569	20463.2	3.45213	1408.48	9.40199	713972	713.972		14.4233	0.00357	0.409321	44.1227	64908.5	8.74605	-92452.7	35.3766	157361	0.247227	713980	713.98			28.7701	0.00356	0.288236	53.6555	28877.1	33.4988	19583.8	20.1567	9293.23	1.66192	713974	713.974			31.2453	0.00355	0.312911	50.4668	31337	39.5108	23184	10.9561	8153
21.8641	0.00357	0.219099	36.1281	21951.9	32.6391	22824.7	3.489	-872.82	9.35486	715972	715.972		12.8648	0.0036	2.18702	46.3097	5910.86	6.95812	-23638	39.3516	29548.8	0.176819	715980	715.98			28.8771	0.00357	0.289306	53.9448	28976.4	33.7483	24999.4	20.1965	3976.95	1.671	715974	715.974			31.337	0.00356	0.313828	50.7807	31424.8	39.7429	23253.3	11.0377	8171.56
21.9557	0.00358	0.219939	36.3481	10997	32.9134	25186.3	3.43468	-14189.3	9.58268	717972	717.972		0	0.00394	0	46.3097	12863.8	0	1932.81	46.3097	10931	0	717424	717.424			28.984	0.00358	0.290222	54.235	29060.4	33.9988	21495.9	20.2362	7564.47	1.68009	717974	717.974			31.4287	0.00357	0.314668	51.0953	31512.7	39.9758	21372.5	11.1195	10140.1
22.0321	0.00359	0	36.3481	22154.4	33.1429	45968.3	3.20522	-23813.9	10.3403	719972	719.972																29.0604	0.00359	0.290986	54.526	29140.6	34.1782	17968.6	20.3478	11172	1.6797	719974	719.974			31.505	0.00358	0.315585	51.4109	31604.4	40.1704	23388	11.2405	8216.31
22.1085	0.00359	0.221544	36.5696	44392.8	33.3731	50758.3	3.19654	-6365.5	10.4404	721972	721.972																29.1368	0.0036	0.291827	54.8179	29220.8	34.3582	19824	20.4597	9396.81	1.67931	721974	721.974			31.612	0.00359	0.316502	51.7274	31688.4	40.4436	23446	11.2838	8242.39
22.2002	0.0036	0.222384	36.792	33434	33.6504	25466.8	3.14156	7967.2	10.7114	723972	723.972																29.2285	0.00361	0.29259	55.1104	29297.2	34.5747	18064.3	20.5357	11233	1.68364	723974	723.974			31.6884	0.0036	0.317266	52.0447	31768.6	40.6393	19594.8	11.4054	12173.8
22.2766	0.00361	0.446296	37.2383	22340.3	33.8824	15491.8	3.35588	6848.5	10.0964	725972	725.972																29.2896	0.00362	0.293354	55.4038	29377.5	34.7194	18120.9	20.6843	11256.5	1.67854	725974	725.974			31.7648	0.00361	0.318106	52.3628	31860.3	40.8355	21610.3	11.5273	10250
22.353	0.00363	0.223912	37.4622	14947.8	34.1152	15545.9	3.34702	-598.074	10.1927	727972	727.972																29.3813	0.00363	0.294195	55.698	29457.7	34.9371	19979.9	20.7609	9477.75	1.68284	727974	727.974			31.8564	0.00362	0.319099	52.6819	31959.6	41.0715	25614.9	11.6104	6344.7
22.4294	0.00364	0.224523	37.6867	22471.4	34.3488	18705.8	3.33794	3765.62	10.2904	729972	729.972																29.4577	0.00364	0.294959	55.993	29534.1	35.119	18214.2	20.8739	11319.8	1.68244	729974	729.974			31.9634	0.00363	0.320092	53.002	16004.6	41.3478	25688.6	11.6542	-9683.95
22.4752	0.00365	0.224905	37.9116	22490.5	34.4893	11718.4	3.42233	10772.1	10.0777	731972	731.972																29.5341	0.00365	0.295723	56.2887	29610.5	35.3014	18262.7	20.9872	11347.8	1.68204	731974	731.974			32.0551	0.00364	0	53.002	32192.6	41.5853	43594.7	11.4167	-11402.1
22.5058	0.00366	0.224905	38.1365	22456.1	34.5832	0	3.55338	22456.1	9.73247	733972	733.972																29.6105	0.00366	0.296487	56.5852	43220.1	35.4843	18309.9	21.1009	24910.2	1.68165	733974	733.974			32.1315	0.00364	0.321926	53.3239	64499.8	41.7837	51693.9	11.5402	12805.9
22.4752	0.00367	0.224217	38.3608	22375.9	34.4893	-21065.7	3.87145	43441.6	8.90862	735972	735.972																29.6868	0.00367	0.567916	57.1531	18930.5	35.6676	-191717	21.4855	210647	1.66008	735974	735.974			32.2537	0.00365	0.323072	53.647	48560.1	42.1022	29910.1	11.5448	18650
22.3683	0.00368	0.223301	38.5841	22307.2	34.1619	-28019.7	4.42221	50326.8	7.72506	737972	737.972																27.1047	0.00369	0	57.1531	13449.2	29.7328	-296741	27.4203	310190	1.08434	737974	737.974			32.3607	0.00366	0.64813	54.2951	32439.6	42.3819	17338.6	11.9132	15101
22.2919	0.00369	0.222842	38.8069	43892.4	33.9289	-13971.6	4.87799	57864	6.95551	739972	739.972																27.1047	0.00369	0.268985	57.4221	53743.4	29.7328	-89817.1	27.6893	143560	1.0738	739974	739.974			32.4523	0.00368	0.325058	54.6202	21703.6	42.6224	17395.1	11.9978	4308.59
22.2766	0.0037	0.655005	39.4619	11124.9	33.8824	-67215.4	5.57949	78340.3	6.07267	741972	741.972																26.6922	0.0037	0.26845	57.6905	26932.8	28.8346	-11708.8	28.8559	38641.7	0.999263	741974	741.974			32.5593	0.00369	0.326051	54.9462	32654.8	42.9038	26167.6	12.0424	6487.19
21.3904	0.00373	-0.210008	39.2519	-114.59	31.2403	-243837	8.0116	243722	3.89938	743972	743.972																26.9978	0.00371	0.270207	57.9607	27047.4	29.4986	38212.6	28.4621	-11165.1	1.03642	743974	743.974			32.651	0.0037	0.327044	55.2733	32754.1	43.1457	26253.6	12.1275	6500.52
20.6112	0.00372	0.207716	39.4596	#DIV/0!	29.0057	#DIV/0!	10.4539	#DIV/0!	2.77462	745972	745.972																27.0436	0.00372	0.270742	58.2315	27104.7	29.5989	11708.8	28.6326	15395.9	1.03375	745974	745.974			32.7579	0.00371	0.328037	55.6013	16401.9	43.4288	26325.9	12.1725	-9924.06
20.9321	0.00373	0	39.4596	21726.6	29.9158	281750	9.54382	-260023	3.13457	747972	747.972																27.1047	0.00373	0.271353	58.5028	27162	29.7328	13408.1	28.77	13753.9	1.03346	747974	747.974			32.8496	0.00372	0	55.6013	33017.6	43.6723	56900.8	11.9291	-23883.2
21.5891	0.00373	0.217266	39.6769	65531.1	31.8232	272334	7.8537	-206803	4.052	749971	749.971																27.1658	0.00374	0.271888	58.7747	27196.4	29.867	11756.2	28.9077	15440.2	1.03319	749974	749.974			32.9718	0.00372	0.330176	55.9315	99236.3	43.9979	57062.2	11.9336	42174.1
21.8641	0.00374	0.438045	40.1149	14601.5	32.6391	34813.9	7.4758	-20212.4	4.36597	751970	751.97																27.2117	0.00375	0.27204	59.0467	27184.9	29.9679	3361.76	29.0788	23823.2	1.03058	751974	751.974			33.0635	0.00373	0.662187	56.5937	22072.9	44.2429	16356.3	12.3508	5716.61
21.9405	0.00376	0	40.1149	22062.7	32.8676	22888.5	7.24733	-825.809	4.53514	753970	753.97																27.1964	0.00376	0.271658	59.3184	27135.3	29.9343	-8402.04	29.3841	35537.3	1.01872	753974	753.974			33.1552	0.00375	0	56.5937	33307.9	44.4885	24601.1	12.1051	8706.86
22.0169	0.00376	0.441254	40.5562	33136.1	33.0969	25273.9	7.45928	7862.13	4.43701	755970	755.97																27.1353	0.00377	0.271047	59.5894	27089.4	29.7999	-13423.3	29.7896	40512.7	1.00035	755974	755.974			33.2468	0.00375	0.666159	57.2598	50019.2	44.7349	28794.3	12.5249	21224.9
22.1085	0.00378	0.221467	40.7777	14790	33.3731	16907.7	7.40457	-2117.78	4.50709	757970	757.97																27.0742	0.00378	0.270742	59.8602	27081.8	29.6658	-6703.53	30.1944	33785.3	0.982495	757974	757.974			33.3691	0.00377	0.334225	57.5941	22314.8	45.0644	20628.9	12.5296	1685.9
22.1849	0.00379	0.222231	40.9999	22261.3	33.6041	23143.5	7.39575	-882.207	4.54371	759970	759.97																27.0742	0.00379	0.270894	60.1311	40496.7	29.6658	3349.32	30.4653	37147.3	0.973758	759974	759.974			33.476	0.00378	0.335219	57.9293	16760.9	45.3538	26904.5	12.5755	-10143.6
22.2613	0.0038	0.222995	41.2229	11149.8	33.836	23221.7	7.38692	-12071.9	4.58052	761970	761.97																27.1047	0.0038	0.539039	60.6701	17968	29.7328	-19987.7	30.9373	37955.7	0.961066	761974	761.974			33.5677	0.00379	0	57.9293	33697.6	45.6025	45655	12.3268	-11957.5
22.3377	0.00381	0	41.2229	44935.2	34.0686	46605.8	7.15431	-1670.67	4.76197	763970	763.97																26.7992	0.00382	0	60.6701	12039.8	29.0662	-284873	31.6039	296913	0.919701	763974	763.974			33.6441	0.00379	0.336976	58.2662	101291	45.8103	49950.4	12.4559	51340.9
22.4141	0.00381	0.449352	41.6722	33747.2	34.302	28078.6	7.37022	5668.65	4.65414	765970	765.97																24.3698	0.00382	0.240795	60.9109	47861.1	24.0353	-616246	36.8756	664107	0.651796	765974	765.974			33.751	0.0038	0.675937	58.9422	22531.2	46.102	18083.7	12.8402	4447.5
22.5211	0.00383	0.225593	41.8978	15059.9	34.6301	18782.8	7.26768	-3722.93	4.76495	767970	767.97																23.7892	0.00383	0.237816	61.1487	11890.8	22.9037	-58051.7	38.245	69942.4	0.598868	767974	767.974			33.8427	0.00382	0	58.9422	16990.1	46.3528	23014.6	12.5894	-6024.48
22.5975	0.00384	0.226204	42.124	11310.2	34.8655	18846	7.25853	-7535.86	4.80338	769970	769.97																23.7739	0.00384	0	61.1487	49289.6	22.8743	134305	38.2744	-85015.1	0.597639	769974	769.974			33.9191	0.00382	0.339802	59.282	102139	46.5623	54567.8	12.7197	47571.5
22.6433	0.00385	0	42.124	22757.9	35.0071	37819.6	7.11696	-15061.7	4.91882	771970	771.97																24.4768	0.00384	0.492897	61.6416	37066.6	24.2468	102149	37.3949	-65082.2	0.648398	771974	771.974			34.0413	0.00383	0.681591	59.9636	34105	46.8985	18231.1	13.0651	15873.9
22.7197	0.00385	0.227579	42.3516	68457	35.2437	47402.8	7.10791	21054.2	4.95838	773970	773.97																24.8129	0.00386	0.248435	61.8901	16580.1	24.9173	26447.4	36.9728	-9867.25	0.673936	773974	773.974			34.1177	0.00385	0.341559	60.3051	11385.3	47.1093	14064.7	13.1959	-2679.37
22.7961	0.00386	0.456991	42.8086	22875	35.4811	19036.8	7.32751	3838.23	4.84218	775970	775.97																24.874	0.00387	0.248969	62.139	24912.2	25.0402	10763.1	37.0988	14149.1	0.674959	775974	775.974			34.1941	0.00386	0	60.3051	34362.2	47.3204	55010	12.9847	-20647.8
22.903	0.00388	0.229259	43.0379	7641.98	35.8148	15907.2	7.22306	-8265.21	4.9584	777970	777.97																24.9198	0.00388	0.249275	62.3883	24946.6	25.1325	6159.38	37.2558	18787.2	0.674595	777974	777.974			34.3163	0.00386	0.343622	60.6488	68808.4	47.6594	59390.2	12.9894	9418.22
22.9489	0.00389	0	43.0379	23055.8	35.9583	38329.6	7.07955	-15273.8	5.07918	779969	779.969																24.9351	0.00389	0.249657	62.638	24988.6	25.1634	7717.02	37.4746	17271.6	0.671478	779974	779.974			34.408	0.00387	0.344462	60.9932	34488.2	47.9143	23399.1	13.0789	11089.1
23.0253	0.00389	0.230558	43.2684	46180.4	36.1981	43221.7	7.07032	2958.74	5.11973	781968	781.968																24.9962	0.0039	0.250115	62.8881	25026.8	25.2869	9268.93	37.6012	15757.9	0.672502	781974	781.974			34.4844	0.00388	0.345303	61.3385	51879.4	48.1273	23460.1	13.2112	28419.3
23.0864	0.0039	0.231246	43.4997	23162.8	36.3905	21682.6	7.10914	1480.22	5.11884	783968	783.968																25.0268	0.00391	0.250421	63.1385	25049.7	25.3488	6189.61	37.7897	18860.1	0.670784	783974	783.974			34.5761	0.00389	0.692286	62.0308	34644.8	48.3835	15675.6	13.6473	18969.2
23.1628	0.00391	0.23201	43.7317	34870.2	36.6317	24163.6	7.09992	10706.6	5.15946	785968	785.968																25.0573	0.00392	0.250574	63.3891	25053.5	25.4107	3096.19	37.9784	21957.3	0.669082	785974	785.974			34.6525	0.00391	0.34706	62.3779	23170.4	48.5976	17149.9	13.7803	6020.52
23.2392	0.00392	0.465395	44.1971	15513.2	36.8738	14541.1	7.32327	972.046	5.03516	787968	787.968																25.0573	0.00393	0.250497	63.6396	25042.1	25.4107	-1548.06	38.2289	26590.1	0.664698	787974	787.974			34.7594	0.00392	0.348053	62.7259	17402.6	48.898	27934.8	13.8279	-10532.2
23.3003	0.00394	0	44.1971	11707.4	37.068	21883.4	7.12909	-10175.9	5.19954	789968	789.968																25.0421	0.00394	0.250344	63.8899	25019.2	25.3797	-3096.19	38.5102	28115.3	0.659039	789974	789.974			34.8511	0.00393	0	62.7259	34973.3	49.1563	51721.8	13.5696	-16748.4
23.3767	0.00394	0.234149	44.4312	46890.9	37.3115	48773.5	7.11975	-1882.68	5.24056	791968	791.968																25.0268	0.00395	0.250039	64.14	24961.9	25.3488	-6186.85	38.7912	31148.7	0.653467	791974	791.974			34.9428	0.00393	0.349733	63.0757	105042	49.4153	43195.5	13.6604	61846.8
23.4531	0.00395	0.23476	44.666	23506.5	37.5557	19560.1	7.11026	3946.44	5.28191	793968	793.968																24.981	0.00396	0.249198	64.3892	522064	25.256	-16966.1	39.1332	539030	0.645385	793974	793.974			35.0039	0.00394	0.700689	63.7763	35057.4	49.5883	11543.8	14.1881	23513.6
23.4989	0.00396	0.235371	44.9013	23571.5	37.7027	19623.9	7.19868	3947.62	5.23744	795968	795.968																24.8587	0.00397	10.1921	74.5812	12279.6	25.0094	-30428.9	49.5718	42708.5	0.504509	795974	795.974			35.065	0.00396	0.351032	64.1274	23422.5	49.7616	13012.4	14.3658	10410.1
23.5753	0.00397	0.236059	45.1374	35469.9	37.9482	22127.3	7.18921	13342.7	5.27849	797968	797.968																0	0.00479	0	74.5812	18786.2	0	6299.6	74.5812	12486.6	0	797175	797.175			35.1414	0.00397	0.351643	64.479	35194.9	49.9786	17376.2	14.5004	17818.7
23.6364	0.00398	0.47334	45.6107	15778	38.1452	13150.6	7.46553	2627.41	5.10951	799968	799.968																														35.1872	0.00398	0.352254	64.8313	35256	50.1091	17414	14.7222	17842
23.6975	0.004	0	45.6107	11894.6	38.3427	19776.9	7.26803	-7882.27	5.27553	801967	801.967																														35.2636	0.00399	0.352866	65.1841	35294.2	50.3269	17436.6	14.8572	17857.6
23.7586	0.004	0.237892	45.8486	47639.5	38.5408	39659	7.30789	7980.54	5.27386	803966	803.966																														35.3095	0.004	0.353018	65.5372	52777.1	50.4578	4363.3	15.0793	48413.8
23.8198	0.00401	0.238503	46.0871	35836.6	38.7393	19878.9	7.34784	15957.7	5.2722	805966	805.966																														35.2942	0.00401	0.702523	66.2397	34988.6	50.4142	-33311.5	15.8255	68300.1
23.8809	0.00402	0.478229	46.5654	23929.3	38.9383	13286.6	7.62704	10642.7	5.1053	807965	807.965																														34.9581	0.00403	0.347136	66.5868	11571.2	49.4585	-77649.3	17.1283	89220.5
23.942	0.00404	0.239649	46.805	15991.9	39.1379	11651.7	7.66712	4340.23	5.10464	809965	809.965																														34.4691	0.00404	0	66.5868	34606.6	48.0847	-145902	18.5021	180509
23.9878	0.00405	0.240108	47.0451	24010.8	39.2879	15013.9	7.75725	8996.8	5.06467	811964	811.964																														34.4386	0.00404	0.346066	66.9329	69404.3	47.9995	85635.2	18.9334	-16230.9
24.0337	0.00406	0.240107	47.2852	24003.1	39.4382	0	7.84706	24003.1	5.02586	813964	813.964																														34.7747	0.00405	0.347976	67.2809	34820.6	48.941	53534.5	18.3398	-18713.9
23.9878	0.00407	0.239955	47.5252	24006.9	39.2879	-5011.57	8.23731	29018.5	4.7695	815964	815.964																														34.8206	0.00406	0.348435	67.6293	34874	49.0702	12918.4	18.5591	21955.6
24.0031	0.00408	0.240184	47.7654	12009.2	39.3379	7514.97	8.42743	4494.23	4.66785	817964	817.964																														34.8664	0.00407	0.349046	67.9783	34942.8	49.1994	17255.2	18.7789	17687.5
24.0337	0.00409	0	47.7654	24102.4	39.4382	20059	8.32719	4043.39	4.73607	819964	819.964																														34.9428	0.00408	0.34981	68.3282	35007.7	49.4153	21607.2	18.9129	13400.5
24.0642	0.00409	0.241024	48.0064	48273.6	39.5385	35178.1	8.46786	13095.5	4.66925	821964	821.964																														35.0192	0.00409	0.350345	68.6785	35049.7	49.6316	15147.8	19.0469	19902
24.1406	0.0041	0.241712	48.2481	24201.7	39.79	22658	8.45815	1543.72	4.70433	823964	823.964																														35.0497	0.0041	0.35065	69.0291	35084.1	49.7182	8669.9	19.3109	26414.2
24.2017	0.00411	0.242323	48.4904	24259	39.9917	20197.7	8.49873	4061.38	4.70561	825964	825.964																														35.0803	0.00411	0.351032	69.3802	35126.1	49.805	10847.8	19.5752	24278.4
24.2629	0.00412	0.242858	48.7333	24308.7	40.1939	17711.8	8.53938	6596.9	4.70689	827965	827.965																														35.1261	0.00412	0.35149	69.7317	35164.3	49.9352	13031.8	19.7965	22132.6
24.3087	0.00413	0.243316	48.9766	24358.3	40.3459	15216.4	8.63067	9141.92	4.67472	829964	829.964																														35.172	0.00413	0.351796	70.0835	52509.7	50.0656	8696.36	20.0179	43813.3
24.3545	0.00414	0.243851	49.2205	24415.6	40.4982	17789.9	8.72221	6625.75	4.64311	831964	831.964																														35.1872	0.00414	0.698397	70.7819	34767.1	50.1091	-48932.9	20.6728	83700
24.4156	0.00415	0.244462	49.4649	24472.9	40.7017	20376.2	8.76319	4096.76	4.64463	833964	833.964																														34.6525	0.00416	0.344615	71.1265	11487.2	48.5976	-85898.8	22.5289	97385.9
24.4768	0.00416	0.244997	49.7099	24518.8	40.9058	17868	8.80415	6650.78	4.64619	835964	835.964																														34.2705	0.00417	0	71.1265	34377.5	47.5321	-110784	23.5943	145162
24.5226	0.00417	0.245379	49.9553	24564.6	41.0591	12786.3	8.8962	11778.3	4.61535	837964	837.964																														34.2552	0.00417	0.343775	71.4703	68861.9	47.4898	63785.7	23.9805	5076.23
24.5531	0.00418	0.245914	50.2012	24618.1	41.1615	17947.8	9.03972	6670.32	4.5534	839964	839.964																														34.4997	0.00418	0.344844	71.8151	34453.9	48.17	29746.6	23.6451	4707.25
24.6295	0.00419	0.246448	50.4477	24663.9	41.418	17968.4	9.02961	6695.52	4.58691	841964	841.964																														34.4691	0.00419	0.344233	72.1593	34354.5	48.0847	-17036.1	24.0746	51390.6
24.6601	0.0042	0.24683	50.6945	24705.9	41.5209	12866	9.17363	11840	4.52611	843964	843.964																														34.3775	0.0042	0.342858	72.5022	34213.2	47.8293	-38212.4	24.6729	72425.6
24.7059	0.00421	0.247289	50.9418	24755.6	41.6754	15465.1	9.26641	9290.5	4.49747	845964	845.964																														34.1941	0.00421	0.341406	72.8436	34087.2	47.3204	-40218.8	25.5232	74306
24.7518	0.00422	0.247823	51.1896	24809.1	41.8302	18080	9.35944	6729.1	4.4693	847964	847.964																														34.0872	0.00422	0.340337	73.1839	33991.7	47.0249	-29508.5	26.159	63500.2
24.8129	0.00423	0.248358	51.438	24862.5	42.037	18113.4	9.40099	6749.1	4.47155	849964	849.964																														33.9802	0.00423	0.339497	73.5234	33892.4	46.7303	-23128.9	26.7932	57021.3
24.8587	0.00424	0.248893	51.6868	24923.7	42.1924	18158.1	9.49442	6765.59	4.44392	851964	851.964																														33.9191	0.00424	0.338351	73.8618	50546.3	46.5623	-31412.4	27.2995	81958.7
24.9198	0.00425	0.24958	51.9364	37482.9	42.4001	23404	9.5363	14078.9	4.44618	853964	853.964																														33.751	0.00425	0.672576	74.5344	33509.1	46.102	-37523.7	28.4323	71032.8
24.9962	0.00426	0.500078	52.4365	16669.3	42.6605	10418.5	9.776	6250.8	4.3638	855963	855.963																														33.5066	0.00427	0.332697	74.8671	704781	45.4366	-64696.6	29.4304	769478
25.0115	0.00428	0	52.4365	25065	42.7127	7830.58	9.72383	17234.4	4.39258	857963	857.963																														33.0329	0.00428	20.8107	95.6778	16386.4	44.1611	-35776.9	51.5167	52163.3
25.0421	0.00428	0.5013	52.9378	25065	42.8171	13065.2	10.1207	11999.8	4.23065	859963	859.963																														0	0.00554	0	95.6778	22354.6	0	10318	95.6778	12036.6
25.0879	0.0043	0	52.9378	25141.4	42.974	13081.1	9.96382	12060.3	4.313	861962	861.962
25.1185	0.0043	0.502828	53.4406	37719.7	43.0787	13106.8	10.3619	24613	4.15742	863962	863.962
25.1643	0.00432	0.251567	53.6922	16766	43.2361	3496.2	10.4561	13269.8	4.13502	865962	865.962
25.149	0.00433	0.251414	53.9436	25137.6	43.1836	-5247.49	10.76	30385.1	4.01335	867962	867.962
25.1337	0.00434	0.251337	54.195	25145.2	43.1312	-2622.95	11.0638	27768.2	3.89841	869962	869.962
25.1337	0.00435	0.251567	54.4465	25175.8	43.1312	7873.62	11.3153	17302.1	3.81174	871962	871.962
25.1796	0.00436	0.251949	54.6985	12597.4	43.2886	13128.9	11.4098	-531.516	3.79398	873962	873.962
25.2101	0.00437	0	54.6985	50542.5	43.3937	26305.7	11.3047	24236.8	3.83855	875962	875.962
25.256	0.00437	0.505425	55.2039	25271.3	43.5517	13170.5	11.6522	12100.7	3.73764	877962	877.962
25.2865	0.00439	0	55.2039	12673.8	43.6572	13192.7	11.5467	-518.875	3.78091	879962	879.962
25.3324	0.00439	0.253477	55.4574	76104.1	43.8156	26417.3	11.6418	49686.8	3.76364	881962	881.962
25.3629	0.0044	0.507564	55.9649	25385.8	43.9213	7056.16	12.0436	18329.7	3.64686	883962	883.962
25.3935	0.00442	0.254011	56.2189	16934.1	44.0272	5296.9	12.1917	11637.2	3.61124	885962	885.962
25.4088	0.00443	0.254011	56.473	25405	44.0802	0	12.3927	25405	3.55695	887962	887.962
25.3935	0.00444	0.254088	56.727	25424.1	44.0272	2651.64	12.6998	22772.4	3.46676	889962	889.962
25.4241	0.00445	0.254393	56.9814	25462.2	44.1333	10609.7	12.8482	14852.5	3.43499	891962	891.962
25.4546	0.00446	0.254852	57.2363	12742.6	44.2394	15941.6	12.9969	-3198.98	3.40386	893962	893.962
25.5157	0.00447	0	57.2363	51092.6	44.4521	26592.6	12.7842	24500	3.47712	895962	895.962
25.531	0.00447	0.510926	57.7472	38330.9	44.5054	7993.17	13.2419	30337.7	3.36096	897962	897.962
25.5616	0.00449	0.255692	58.0029	17048.7	44.612	5331.97	13.3909	11716.7	3.3315	899962	899.962
25.5768	0.0045	0.255768	58.2587	25580.7	44.6653	2667.58	13.5934	22913.1	3.28582	901962	901.962
25.5768	0.00451	0.255845	58.5145	25588.3	44.6653	2669.17	13.8492	22919.1	3.22512	903962	903.962
25.5921	0.00452	0.255921	58.7704	25542.5	44.7187	2669.17	14.0517	22873.3	3.18243	905962	905.962
25.5921	0.00453	0.254928	59.0254	25431.7	44.7187	-34573.2	14.3067	60004.9	3.12572	907962	907.962
25.3935	0.00454	0.253706	59.2791	25355.3	44.0272	-42513.7	15.2518	67869	2.88668	909962	909.962
25.3477	0.00455	0.2534	59.5325	25340	43.8684	-10584.2	15.664	35924.2	2.80058	911962	911.962
25.3324	0.00456	0.2534	59.7859	25343.8	43.8156	0	15.9703	25343.8	2.74356	913962	913.962
25.3477	0.00457	0.253476	60.0394	25351.5	43.8684	2643.67	16.1709	22707.8	2.7128	915962	915.962
25.3477	0.00458	0.253553	60.2929	25355.3	43.8684	2645.26	16.4245	22710	2.67092	917962	917.962
25.3629	0.00459	0.253553	60.5465	25362.9	43.9213	0	16.6251	25362.9	2.64186	919962	919.962
25.3477	0.0046	0.253706	60.8002	25382	43.8684	5295.31	16.9317	20086.7	2.5909	921962	921.962
25.3935	0.00461	0.253935	61.0541	25389.7	44.0272	7940.57	17.0269	17449.1	2.58575	923962	923.962
25.3935	0.00462	0.253858	61.308	25374.4	44.0272	-2648.45	17.2807	28022.8	2.54777	925962	925.962
25.3782	0.00463	0.253629	61.5616	25332.4	43.9743	-7940.57	17.5873	33272.9	2.50034	927962	927.962
25.3477	0.00464	0.253018	61.8146	37731.2	43.8684	-21128.5	17.9462	58859.7	2.44444	929962	929.962
25.256	0.00465	0.501606	62.3162	1.67702e+06	43.5517	-50674.9	18.7645	1.7277e+06	2.32096	931962	931.962
24.9046	0.00467	49.8091	112.125	12390.3	42.3482	-10833.8	69.7772	23224.1	0.606906	933962	933.962
0	0.00867	0	112.125	24009.7	0	9068.13	112.125	14941.6	0	935896	935.896
[truncated: 99 more columns]
